# Supplementary material for: Dietary Selenomethionine Reduce Mercury Tissue Levels and Modulate Methylmercury Induced Proteomic and Transcriptomic Alterations in Hippocampi of Adolescent BALB/c Mice
Source: Int J Mol Sci. 2022 Oct 13;23(20):12242. doi: 10.3390/ijms232012242 (PMC9603801; doi:10.3390/ijms232012242)
Supplement: Supplementary file 1 [file ijms-23-12242-s001.zip]

Archive with 1 entries (1 files):
- ijms-1929695-supplementary.xlsx
