# Supplementary material for: Dietary Selenomethionine Reduce Mercury Tissue Levels and Modulate Methylmercury Induced Proteomic and Transcriptomic Alterations in Hippocampi of Adolescent BALB/c Mice
Source: Int J Mol Sci. 2022 Oct 13;23(20):12242. doi: 10.3390/ijms232012242 (PMC9603801; doi:10.3390/ijms232012242)
Supplement: Supplementary file 1 [file ijms-23-12242-s001.zip › ijms-1929695-supplementary.xlsx]

## Sheet: Content
Supplementary Figure S1	Influence of diet on body mass development throughout the 11 weeks of experimental feeding in mice exposed to different doses of MeHg and SeMet.
Supplementary Figure S2	Se concentration (mg Se/kg ww) in liver (A) and cerebellum (B) of BALB/c mice exposed to dietary MeHg (0, 0.28, and 5 mg Hg/kg feed) with or without supplementary SeMet.
Supplementary Table S1	Summary of physical parameters of male BALB/c mice after 11 weeks of exposure to different doses of MeHg and SeMet. Results are presented as mean ± SD (n=6).
Supplementary Table S2	Protein profiles of hippocampus obtained from BALB/c mice after 11 weeks of dietary exposure to two doses of methylmercury (0.28 mg Hg/kg diet and 5 mg Hg/kg diet) with or without SeMet supplementation and an unspiked control diet. Amongst the listed features are p-values, protein identification, molecular weight and log10-transformed expression values from each individual.
Supplementary Table S3	RNA profiles of hippocampus obtained from BALB/c mice after 11 weeks of dietary exposure to two doses of methylmercury (0.28 mg Hg/kg diet and 5 mg Hg/kg diet) with or without SeMet supplementation and an unspiked control diet. Amongst the listed features are gene ID, p-values, q-values and log10-transformed expression values from each individual.
Supplementary Table S4	Significantly (p<0.05) regulated proteins showing interaction effect between Se and MeHg HD. 149 proteins. P-value from 2way-ANOVA and corresponding post hoc test (Tukey's multiple comparison test) is shown. Included groups in analysis; Ctr, Se, MeHg HD and Se+MeHg HD.Qlucore Omics Explorer output.
Supplementary Table S5	Significantly (p<0.05) regulated RNA transcripts showing interaction effect between Se and MeHg HD. 916 RNA. P-value from 2way-ANOVA and corresponding post hoc test (Tukey's multiple comparison test) is shown. Included groups in analysis; Ctr, Se, MeHg HD and Se+MeHg HD. Qlucore Omics Explorer output.
Supplementary Table S6	Ingenuity Pathway Analysis (IPA): Overview of 'Canonical pathways' enriched with regulated (p<0.05, 2wANOVA) proteins in hippocampus of BALB/c mice showing interaction effect (149 proteins). Included groups for analysis; Ctr, Se, MeHg HD and Se+MeHg HD
Supplementary Table S7	Ingenuity Pathway Analysis (IPA): Overview of 'Canonical pathways' enriched with regulated (p<0.05, 2wANOVA) RNA transcripts in hippocampus of BALB/c mice showing interaction effect (916 RNA). Included groups for analysis; Ctr, Se, MeHg HD and Se+MeHg HD
Supplementary Table S8	Ingenuity Pathway Analysis (IPA): Overview of 'Upstream Regulators' enriched with regulated (p<0.05, 2wANOVA) proteins in hippocampus of BALB/c mice showing interaction effect (149 proteins). Included groups for analysis; Ctr, Se, MeHg HD and Se+MeHg HD
Supplementary Table S9	Ingenuity Pathway Analysis (IPA): Overview of 'Upstream Regulators' enriched with regulated (p<0.05, 2wANOVA) RNA transcripts in hippocampus of BALB/c mice showing interaction effect (916 RNA). Included groups for analysis; Ctr, Se, MeHg HD and Se+MeHg HD

## Sheet: Supplementary Figure S1
Influence of diet on body mass development throughout the 11 weeks of experimental feeding. The asterisks indicate significant difference in body mass of the mice fed a high dose MeHg and SeMet (green asterisk) and the mice fed a high dose MeHg with no supplementary SeMet (blue asterisk) compared to the group fed no MeHg and no SeMet as determined with a two-way ANOVA followed by Tukey’s multiple…

## Sheet: Supplementary Figure S2
A						B
Se concentration (mg Se kg-1 ww) in liver (A) and cerebellum (B) of BALB/c mice exposed to dietary MeHg (0, 0.28, and 5 mg Hg/kg feed) with or without supplementary SeMet. The results are presented as means with 95% CI (n=5). The box in each graph denotes p-values from two-way ANOVA analysis showing MeHg (main effect), SeMet (main effect) or interaction between MeHg and SeMet. Different lowercase…

## Sheet: Supplementary Table S1
Summary of physical parameters of male BALB/c mice after 11 weeks of exposure to different doses of MeHg and SeMet. Results are presented as mean ± SD (n=6).
		Dietary treatment							Main effect (p)
	MeHg	No		Low dose†		High dose‡			MeHg	SeMet	Interaction
	SeMet*	No	Yes	No	Yes	No	Yes
Initial body weight (g)		10 ± 1	10 ± 1	10 ± 1	10 ± 1	10 ± 1	11 ± 1		ns	ns	ns
Feed intake (g)		253 ± 18	260 ± 12	268 ± 12	260 ± 21	262 ± 18	270 ± 11		ns	ns	ns
Total body weight gain (g)		18 ± 2	17 ± 2	17 ± 3	19 ± 2	16 ± 2	16 ± 1		ns	ns	ns
Final body weight (g)		28 ± 2	27 ± 2	27 ± 2	29 ± 2	26 ± 2	27 ± 2		ns	ns	ns
Estimated total exposure Hg (mg)		naa	naa	0.075 ± 0.003b	0.055 ± 0.004b	0.90 ± 0.06c	0.91 ± 0.04c		<0.0001	ns	ns
Body composition
Total body fat (g)		4 ± 3	4 ± 2	3± 3	5 ± 2	1 ± 1	1.8 ± 0.9		0.0342	ns	ns
Total body fat (% of bw)		12 ± 11	14 ± 7	11 ± 9	16 ± 6	5 ± 4	7 ± 3		0.0288	ns	ns
Total lean mass (g)		20 ± 2	19.3 ± 0.4	20 ± 1	20 ± 1	20 ± 1	20 ± 1		ns	ns	ns
Total lean mass (% of bw)		73± 8	72.20 ± 0.06	75 ± 6	70 ± 5	78.06 ± 0.02	77 ± 2		0.0445	ns	ns
Organ weights
Liver (g)		1.2 ± 0.1	1.27 ± 0.06	1.3 ± 0.1	1.36 ± 0.08	1.3 ± 0.2	1.3 ± 0.1		ns	ns	ns
Kidneys (g)		0.45 ± 0.05	0.44 ± 0.03	0.47 ± 0.07	0.45 ± 0.04	0.42 ± 0.04	0.41 ± 0.03		0.0332	ns	ns
Tibialis (g)		0.11 ± 0.01	0.11 ± 0.01	0.12 ± 0.01	0.11 ± 0.01	0.11 ± 0.01	0.11 ± 0.01		ns	ns	ns
Quadriceps femoris (g)		0.37 ± 0.02	0.35 ± 0.01	0.37 ± 0.03	0.36 ± 0.02	0.35 ± 0.03	0.34 ± 0.03		ns	ns	ns
†Low dose MeHg: 0.25 mg Hg kg-1 feed
‡High dose MeHg: 3.40 mg Hg kg-1 feed
*SeMet dose: 2.5 mg SeMet kg-1 feed
a, b, c Significant differences (p<0.05) between the groups, as determined by a two-way ANOVA followed by Tukey’s multiple comparisons test.
Abbreviations: MeHg, methylmercury; SeMet, selenomethionine; bw, body weight; na, not applicable; ns, not significant.

## Sheet: Supplementary Table S2
T: Protein IDs	C: Potential contaminant	N: Intensity	N: MS/MS count	N: Mol. weight [kDa]	N: Peptides	N: Q-value	N: Razor + unique peptides	N: Score	N: Sequence coverage [%]	N: Unique + razor sequence coverage [%]	N: Unique peptides	N: Unique sequence coverage [%]	T: Majority protein IDs	C: Only identified by site	Num. matches	F-statistic	p-value	q-value	R²-statistic	Ctr	MeHg LD	Ctr	MeHg LD	MeHg HD	Se	Se MeHg LD	MeHg HD	Se MeHg HD	Ctr	MeHg LD	MeHg HD	Se	Se	Se MeHg LD	Se MeHg HD	Ctr	Se MeHg LD	MeHg LD	MeHg HD	Se	Se MeHg LD	Se MeHg HD	Se MeHg HD
CON__P00761	+	22516000000	425	24.409	7	0	7	177.72	42	42	7	42	CON__P00761	N/A	1	1.03689	0.426183	0.999003	0.223618	9.2103	8.7764	8.8483	8.7989	8.7709	8.8712	8.7619	8.7455	8.8018	8.7906	8.946	8.799	8.7498	8.8079	8.7674	8.8498	8.8283	8.857	9.0089	8.7286	8.7875	8.9122	8.806	9.183
CON__P02538;CON__P19013	+	256270000	96	60.044	29	0	19	77.114	50.7	39	2	3.5	CON__P02538	N/A	1	0.506167	0.767846	0.999003	0.12327	6.8803	6.0773	6.199	7.6259	6.0107	6.3861	6.1452	6.4133	6.4609	6.7617	6.091	6.0919	6.2107	6.2949	6.3241	6.0439	6.5013	7.9503	6.8086	6.1803	6.1689	5.915	7.5571	6.3655
CON__P02662	+	222330000	35	22.975	4	0	4	11.287	28.1	28.1	4	28.1	CON__P02662	N/A	1	1.8763	0.148719	0.999003	0.342622	8.0189	6.1356	6.7584	6.2421	6.1437	5.6705	6.8728	6.8335	6.1185	6.6169	6.4507	7.2483	6.897	6.0259	5.7304	6.3827	6.3183	6.3172	6.9923	6.7358	5.7933	6.0498	6.0388	5.9786
CON__P02769	+	926100000	48	69.293	8	0	7	41.378	14.8	12.5	6	10	CON__P02769	N/A	1	0.967178	0.463664	0.999003	0.211767	7.667	6.1883	6.2235	5.9952	7.7026	7.0084	6.1831	6.35	7.644	5.9446	5.8632	6.0786	7.5656	7.8382	7.5229	7.7699	7.7801	7.8684	7.7688	7.7455	7.6166	6.2322	7.8588	6.5032
CON__P04264;CON__H-INV:HIT000016045	+	11222000000	906	66.017	37	0	34	323.31	51.2	50	22	38.5	CON__P04264	N/A	1	1.37466	0.279996	0.999003	0.276332	8.9157	8.5005	8.4915	8.8313	8.5177	8.6061	8.5406	8.601	8.6721	8.5149	8.5919	8.347	8.5178	8.4687	8.4232	8.5824	8.5742	8.4166	8.6649	8.5307	8.501	8.5015	8.4539	8.5318
CON__P08779;sp|Q9Z2K1|K1C16_MOUSE;CON__Q9Z2K1;CON__Q3ZAW8	+	424230000	165	51.267	25	0	21	246.45	55.8	50.5	13	35.9	CON__P08779	N/A	1	0.776601	0.57921	0.999003	0.177444	7.2615	6.8029	6.9186	7.6181	6.7223	6.9882	6.8479	6.9323	6.9323	7.5496	6.728	6.6516	6.8003	6.8854	7.1912	6.9021	6.8992	7.741	7.1907	6.8937	6.9365	6.7509	7.6077	6.8317
CON__P13645;sp|P02535|K1C10_MOUSE;CON__P02535-1;CON__Q148H6;CON__Q7Z3Z0;CON__Q7Z3Y8	+	6420100000	1082	59.51	36	0	36	323.31	58.3	58.3	28	52.3	CON__P13645	N/A	1	0.985745	0.453426	0.999003	0.214959	8.6891	8.2664	8.2781	8.5018	8.3094	8.3114	8.2833	8.3126	8.5776	8.1685	8.1477	8.059	8.1477	8.1177	8.1695	8.3092	8.2877	8.1373	8.5265	8.4072	8.2228	8.1684	8.1241	8.4082
CON__P13647	+	100390000	75	62.378	26	0	14	37.965	42	26.6	5	10.5	CON__P13647	N/A	1	0.576497	0.71739	0.999003	0.138034	6.9645	6.008	6.2721	6.8783	6.2294	6.6106	5.9709	6.5852	6.7547	5.921	6.5831	5.8036	6.1571	6.218	6.5072	6.5892	6.1195	7.0314	7.0848	6.6179	6.1529	6.5096	6.928	6.0033
CON__P35527	+	3432800000	782	62.129	28	0	27	323.31	59.7	58.6	27	58.6	CON__P35527	N/A	1	1.63152	0.202407	0.999003	0.311863	8.1546	7.9393	8.0176	8.2661	7.9635	8.0831	8.0344	8.1255	8.02	7.9356	8.1561	7.8505	8.0458	8.0466	7.8756	7.9759	8.0392	7.9751	8.0852	7.8695	8.0402	8.0381	7.9569	8.0061
CON__P35908v2;CON__P35908;sp|Q6NXH9|K2C73_MOUSE;CON__Q6NXH9;sp|Q9R0H5|K2C71_MOUSE;CON__Q9R0H5	+	4979300000	666	65.432	38	0	38	323.31	70.1	70.1	25	52.9	CON__P35908v2;CON__P35908	N/A	1	0.697917	0.631962	0.999003	0.162385	8.6326	8.0366	8.1514	8.4015	8.1178	8.2226	8.1547	8.2888	8.602	8.1033	8.1062	8.008	8.1063	8.0329	8.0498	8.103	8.2603	8.0862	8.5949	8.3591	8.1571	8.1281	8.0168	8.3792
CON__Q6NT21;CON__P78385	+	1540100000	64	54.195	28	0	27	73.806	45.8	44.4	1	2.4	CON__Q6NT21;CON__P78385	N/A	1	2.20937	0.0983502	0.999003	0.380311	6.0352	6.0509	6.1256	6.0915	6.411	7.4475	6.2315	6.3039	6.2434	6.0182	5.984	6.1062	8.8672	6.7219	6.0803	6.158	6.1915	6.5838	6.1219	6.6065	6.2453	6.1262	5.9514	8.0985
CON__Q9UE12;CON__Q15323	+	1176600000	48	47.237	14	0	13	127.93	32.5	30.8	0	0	CON__Q9UE12;CON__Q15323	N/A	1	1.814	0.160814	0.999003	0.335058	6.2198	6.0332	6.4092	5.9168	6.3756	7.1108	5.8334	6.1022	5.9676	6.6986	6.2294	6.3906	8.7372	6.6139	6.02	6.2407	5.9791	6.3535	6.0059	6.4303	6.2003	6.214	6.072	7.8204
sp|A2A432|CUL4B_MOUSE	N/A	242070000	108	110.7	13	0	13	38.703	15.9	15.9	7	9	sp|A2A432|CUL4B_MOUSE	N/A	1	1.20932	0.344525	0.999003	0.251453	6.8394	5.9653	6.8113	6.8841	7.0711	6.9813	6.8292	6.8898	7.0251	6.817	6.9163	7.0487	6.7785	6.9691	6.8225	7.0373	6.9552	6.8929	6.9599	6.8214	6.9361	6.8804	6.9949	6.9881
sp|A2A5R2|BIG2_MOUSE	N/A	185380000	133	202.24	18	0	18	59.412	12.5	12.5	11	8.4	sp|A2A5R2|BIG2_MOUSE	N/A	1	2.89939	0.0431496	0.999003	0.446102	6.7348	6.6458	6.7598	6.8413	6.7657	6.767	6.7773	6.8008	6.8586	6.6891	6.7387	6.7464	6.7477	6.7922	6.7402	6.895	6.6962	6.8554	6.9031	6.8243	6.8306	6.7747	6.832	6.9126
sp|A2A690|TANC2_MOUSE	N/A	81409000	47	220.26	9	0	9	7.499	5.6	5.6	9	5.6	sp|A2A690|TANC2_MOUSE	N/A	1	2.44947	0.0734317	0.999003	0.404906	6.5893	6.2231	6.2398	6.569	5.9313	5.925	6.1712	6.0204	6.7913	5.8145	6.189	6.7277	6.2318	6.3597	6.708	6.9758	5.9025	6.3383	6.0442	6.3165	6.1322	7.011	6.6758	6.4043
sp|A2AGT5|CKAP5_MOUSE	N/A	728880000	417	225.63	41	0	41	161.95	25.3	25.3	41	25.3	sp|A2AGT5|CKAP5_MOUSE	N/A	1	0.45717	0.802721	0.999003	0.112682	7.496	7.365	7.3517	7.3993	7.3619	7.3409	7.3591	7.3442	7.4127	7.3881	7.3757	7.4548	7.3963	7.3728	7.3182	7.3668	7.383	7.3832	7.429	7.4069	7.3871	7.409	7.3749	7.4187
sp|A2AJA9|AJM1_MOUSE	N/A	208300000	173	107.18	16	0	16	49.587	21.3	21.3	16	21.3	sp|A2AJA9|AJM1_MOUSE	N/A	1	0.874186	0.517714	0.999003	0.195384	6.7984	6.8505	6.7813	6.8983	6.8709	6.7781	6.846	6.7154	6.9296	6.8118	6.8341	6.8712	6.8714	6.9441	6.8931	6.7447	6.772	6.8357	5.82	6.8323	6.9549	6.8863	6.7834	6.8686
sp|A2AJI0|MA7D1_MOUSE	N/A	132790000	42	93.275	7	0	7	6.9218	10.4	10.4	7	10.4	sp|A2AJI0|MA7D1_MOUSE	N/A	1	2.35507	0.082316	0.999003	0.395473	6.5693	6.1139	6.3305	6.4359	6.7892	6.7044	6.1619	6.6304	6.812	6.028	5.9563	6.7186	6.6227	6.3403	6.2592	6.7393	6.6844	6.4937	6.5071	6.5966	6.0737	6.2886	6.7169	6.3008
sp|A2ALS5|RPGP1_MOUSE	N/A	422170000	233	73.432	14	0	14	97.399	27	27	13	25.6	sp|A2ALS5|RPGP1_MOUSE	N/A	1	0.203312	0.956858	0.999003	0.0534566	7.244	7.1561	7.1708	7.117	7.1596	7.1264	7.1632	7.1635	7.1314	7.1361	7.1793	7.1376	7.1767	7.0885	7.1379	7.1847	7.0646	7.0971	7.1487	7.1571	7.1197	7.1802	7.0844	7.189
sp|A2AN08|UBR4_MOUSE	N/A	172080000	115	572.28	27	0	27	69.698	6.9	6.9	27	6.9	sp|A2AN08|UBR4_MOUSE	N/A	1	0.873852	0.517917	0.999003	0.195324	6.8059	6.7671	6.4905	6.8039	6.7296	6.6677	6.7462	6.6911	6.7878	6.7515	6.7036	6.7818	6.6828	6.216	6.775	6.727	6.7887	6.7121	6.7774	7.0563	6.8987	6.643	6.7872	6.8683
sp|A2AP18|PLCH2_MOUSE;sp|Q4KWH5|PLCH1_MOUSE	N/A	121860000	86	164.3	12	0	12	82.088	11	11	12	11	sp|A2AP18|PLCH2_MOUSE	N/A	1	0.171741	0.969758	0.999003	0.0455335	6.7442	6.5793	6.6654	6.6395	6.5923	6.6837	6.3762	6.2125	6.6304	6.2675	6.639	6.8236	6.6402	6.5612	6.6583	6.6416	6.5193	6.6402	6.5784	6.7717	6.6525	6.6386	6.5372	6.7154
sp|A2APV2|FMNL2_MOUSE;sp|Q6ZPF4|FMNL3_MOUSE	N/A	57361000	47	123.1	9	0	9	26.153	10.2	10.2	9	10.2	sp|A2APV2|FMNL2_MOUSE	N/A	1	1.19433	0.351019	0.999003	0.249113	6.3886	6.4992	6.477	5.977	6.4972	5.9691	6.2025	6.4326	6.4305	6.0696	6.4436	6.0723	6.0145	6.3285	6.1863	6.4678	6.4601	6.2993	6.5499	6.4924	6.5418	5.7332	6.2861	6.5165
sp|A2AQ25|SKT_MOUSE	N/A	80913000	55	213.03	15	0	15	15.196	8.9	8.9	15	8.9	sp|A2AQ25|SKT_MOUSE	N/A	1	0.81416	0.55499	0.999003	0.184443	6.5263	6.3947	5.8473	6.6034	6.0865	6.3797	6.5476	6.3569	6.6296	6.6593	6.7039	6.6389	6.555	6.5384	6.5535	6.2153	6.539	6.5234	6.6504	6.5379	6.4863	6.4704	6.0914	6.3691
sp|A2ASI5|SCN3A_MOUSE;sp|Q9ER60|SCN4A_MOUSE	N/A	749400000	263	220.88	14	0	14	92.632	7.6	7.6	1	0.4	sp|A2ASI5|SCN3A_MOUSE	N/A	1	1.46696	0.249204	0.999003	0.289516	7.4871	7.3738	7.3655	7.3987	7.327	7.361	7.3798	7.3135	7.4231	7.3823	7.3913	7.3917	7.3565	7.4079	7.3661	7.4323	7.3637	7.4042	7.5292	7.324	7.4285	7.3889	7.3363	7.4596
sp|A2ASZ8|SCMC2_MOUSE	N/A	84774000	52	52.62	7	0	7	11.554	20.7	20.7	7	20.7	sp|A2ASZ8|SCMC2_MOUSE	N/A	1	1.12229	0.38381	0.999003	0.237658	6.5016	6.4618	6.5188	6.4969	6.498	6.4328	5.7297	6.1856	6.5502	6.5049	6.4135	6.6398	6.5994	6.1898	6.5113	6.4475	6.4776	6.4306	6.0542	6.5333	6.4822	6.1045	6.229	6.4838
sp|A2AWA9|RBGP1_MOUSE	N/A	151170000	104	120.8	14	0	14	43.039	14.9	14.9	14	14.9	sp|A2AWA9|RBGP1_MOUSE	N/A	1	0.124101	0.985132	0.999003	0.0333237	6.808	6.6612	6.6414	6.7051	6.7318	6.5902	6.6636	6.681	6.8632	6.6815	6.6722	6.7313	6.6578	6.7025	6.6199	6.7132	6.7519	6.7049	6.8579	6.7267	6.7889	6.8028	6.544	6.7158
sp|A2CG49|KALRN_MOUSE	N/A	323050000	201	337	36	0	24	121.41	15.1	11	24	11	sp|A2CG49|KALRN_MOUSE	N/A	1	0.725296	0.61332	0.999003	0.167687	7.0367	6.9574	6.8776	7.0651	7.0453	6.9565	6.9956	7.0072	6.9809	6.9822	7.0431	7.025	7.0264	7.0224	7.0401	7.1776	7.0743	7.1104	7.1246	7.0907	7.0728	7.0937	6.9964	7.1434
sp|A2RT62|FXL16_MOUSE	N/A	543260000	209	51.878	14	0	14	57.443	40.3	40.3	14	40.3	sp|A2RT62|FXL16_MOUSE	N/A	1	0.161667	0.973435	0.999003	0.0429775	7.2782	7.1742	7.2137	7.273	7.0932	7.2352	7.2781	7.194	7.272	7.2171	7.2514	7.3263	7.2901	7.1728	7.2312	7.2128	7.2494	7.2449	7.1943	7.2341	7.1764	7.199	7.1904	7.2241
sp|A6H5Z3|EXC6B_MOUSE	N/A	127720000	98	94.128	11	0	11	21.444	18.9	18.9	11	18.9	sp|A6H5Z3|EXC6B_MOUSE	N/A	1	0.163586	0.972752	0.999003	0.0434653	6.5278	6.5856	6.5461	6.7736	6.9011	6.6668	6.597	6.4801	6.643	6.5071	6.5115	6.5636	6.4404	6.5972	6.582	6.208	6.6407	6.9228	6.6506	6.4709	6.6804	6.4409	6.4961	6.8634
sp|B0V2N1|PTPRS_MOUSE	N/A	1272900000	541	211.9	34	0	34	217.93	26.1	26.1	25	20	sp|B0V2N1|PTPRS_MOUSE	N/A	1	2.32829	0.0850408	0.999003	0.392742	7.6686	7.6355	7.6536	7.6212	7.629	7.6007	7.6219	7.599	7.6535	7.62	7.6397	7.6653	7.6059	7.6308	7.5703	7.6777	7.6256	7.5918	7.7035	7.5886	7.6248	7.6502	7.6625	7.6524
sp|B1AXV0|FRS1L_MOUSE	N/A	119780000	95	32.506	4	0	4	19.072	19.1	19.1	4	19.1	sp|B1AXV0|FRS1L_MOUSE	N/A	1	0.876523	0.5163	0.999003	0.195804	6.7513	6.6715	6.6566	6.6004	6.5521	6.5929	6.661	6.5299	6.6482	6.299	6.7125	6.5276	6.692	6.6963	6.5562	6.6575	6.4711	6.1511	6.7741	6.6025	6.6008	6.654	6.6325	6.3513
sp|B1AZP2|DLGP4_MOUSE	N/A	232580000	137	108.04	14	0	14	28.231	17.2	17.2	14	17.2	sp|B1AZP2|DLGP4_MOUSE	N/A	1	0.744734	0.600264	0.999003	0.171411	6.8864	6.6852	6.716	6.7768	6.6889	6.6867	6.7845	6.6885	6.804	6.7942	6.7938	6.8397	6.7901	6.8025	6.7548	6.7832	6.7501	5.8297	6.7716	6.7821	6.7681	6.8382	6.7676	6.7297
sp|B2RSH2|GNAI1_MOUSE;sp|P20612|GNAT1_MOUSE;sp|Q3V3I2|GNAT3_MOUSE;sp|P50149|GNAT2_MOUSE	N/A	1488900000	282	40.361	17	0	10	301.34	61.6	38.7	10	38.7	sp|B2RSH2|GNAI1_MOUSE	N/A	1	0.746758	0.598914	0.999003	0.171796	7.7614	7.7502	7.7372	7.7454	7.7148	7.729	7.6751	7.6767	7.6939	7.6703	7.6764	7.6391	7.7963	7.7374	7.7005	7.6136	7.6373	7.6945	7.5326	7.7421	7.6857	7.6548	7.6684	7.6971
sp|B9EJ86|OSBL8_MOUSE;sp|Q9ER64|OSBL5_MOUSE	N/A	102580000	40	101.27	10	0	10	10.665	14.6	14.6	10	14.6	sp|B9EJ86|OSBL8_MOUSE	N/A	1	2.77302	0.0499905	0.999003	0.435118	6.2215	6.6043	6.0988	6.6102	6.3949	6.2304	6.5685	6.4617	6.7212	6.5488	6.6017	6.333	5.8535	6.0538	6.124	6.6941	6.5658	6.6259	6.346	6.0392	6.0616	6.6064	6.2153	6.2073
sp|B9EJA2|CTTB2_MOUSE	N/A	346260000	190	178.77	18	0	18	113.72	13.5	13.5	18	13.5	sp|B9EJA2|CTTB2_MOUSE	N/A	1	0.399328	0.842864	0.999003	0.0998487	6.8978	6.976	7.0644	7.0425	6.9294	7.0165	7.0204	7.0946	7.0251	7.0564	7.0809	7.0882	7.0646	6.9655	7.1326	7.0715	7.1081	7.0459	7.1663	7.0991	7.1257	7.1143	7.0064	6.9608
sp|B9EKR1|PTPRZ_MOUSE	N/A	1761600000	351	254.4	17	0	17	286.85	7.9	7.9	17	7.9	sp|B9EKR1|PTPRZ_MOUSE	N/A	1	0.686585	0.639758	0.999003	0.160171	7.7893	7.872	7.8016	7.7099	7.7554	7.743	7.8468	7.8265	7.7232	7.7237	7.6501	7.7478	7.8226	7.7026	7.8354	7.5671	7.6979	7.631	7.6354	7.7564	7.6873	7.7333	7.7038	7.7467
sp|D3YVF0|AKAP5_MOUSE	N/A	592360000	342	79.396	17	0	17	232.84	48.2	48.2	17	48.2	sp|D3YVF0|AKAP5_MOUSE	N/A	1	1.07522	0.406687	0.999003	0.229983	7.3274	7.3767	7.3294	7.2737	7.2789	7.2806	7.3527	7.2888	7.239	7.2758	7.2169	7.3084	7.3857	7.3768	7.287	7.2056	7.1837	7.1987	7.3143	7.2873	7.3052	7.3135	7.2383	7.3107
sp|D3YZI9|PGBD5_MOUSE	N/A	133680000	116	58.3	9	0	9	55.133	24.9	24.9	9	24.9	sp|D3YZI9|PGBD5_MOUSE	N/A	1	1.50772	0.236694	0.999003	0.295184	6.6074	6.5652	6.6595	6.7027	6.6005	6.6715	6.7113	6.5681	6.7519	6.6449	6.563	6.6121	6.6332	6.595	6.617	6.6136	6.676	6.5804	6.5215	6.6661	6.685	6.7113	6.6581	6.7179
sp|D3YZU1|SHAN1_MOUSE	N/A	734830000	395	226.31	35	0	35	211.91	26.4	26.4	34	26	sp|D3YZU1|SHAN1_MOUSE	N/A	1	0.565976	0.724929	0.999003	0.135857	7.43	7.3599	7.3733	7.3813	7.363	7.3761	7.4221	7.3215	7.4079	7.3912	7.3789	7.3839	7.4454	7.3757	7.3633	7.432	7.4175	7.3232	7.4709	7.3978	7.4371	7.4395	7.3564	7.3958
sp|D3Z7P3|GLSK_MOUSE	N/A	6953600000	1233	73.963	27	0	27	323.31	54	54	27	54	sp|D3Z7P3|GLSK_MOUSE	N/A	1	0.528548	0.751796	0.999003	0.128023	8.3597	8.2961	8.297	8.3103	8.3618	8.3386	8.3428	8.276	8.2141	8.2934	8.3297	8.281	8.3039	8.2829	8.3214	8.3131	8.2933	8.3054	8.2961	8.2395	8.3121	8.32	8.3194	8.3159
sp|E9PUL5|PRRT2_MOUSE	N/A	754080000	178	35.923	7	0	7	55.255	39.6	39.6	7	39.6	sp|E9PUL5|PRRT2_MOUSE	N/A	1	1.09734	0.395791	0.999003	0.233609	7.5349	7.4013	7.3863	7.4142	7.3413	7.4182	7.4782	7.3504	7.3634	7.4195	7.5042	7.3284	7.3603	7.4258	7.4773	7.3864	7.3275	7.2284	7.3858	7.2949	7.3667	7.4876	7.3169	7.4213
sp|E9PV24|FIBA_MOUSE	N/A	74495000	71	87.428	6	0	6	75.632	10.1	10.1	6	10.1	sp|E9PV24|FIBA_MOUSE	N/A	1	0.854825	0.529538	0.999003	0.191887	6.6929	6.0223	6.3576	6.3721	6.4237	6.4134	6.0012	6.4536	6.2819	6.4451	6.6056	6.6031	6.325	6.4691	6.3322	6.5146	6.5444	6.6262	6.499	6.6679	6.6255	6.1793	6.6487	6.0216
sp|E9PVA8|GCN1_MOUSE	N/A	138440000	120	293.02	14	0	14	66.14	7.2	7.2	14	7.2	sp|E9PVA8|GCN1_MOUSE	N/A	1	1.96863	0.132503	0.999003	0.353521	6.4161	6.6062	6.6839	6.6863	6.8087	6.5675	6.6234	6.7197	6.7206	6.5228	6.5698	6.7131	6.5374	6.7914	6.5517	6.7874	6.6016	6.7991	6.5896	6.5806	6.8099	6.5294	6.6859	6.8579
sp|E9Q3L2|PI4KA_MOUSE	N/A	1321600000	744	237.04	54	0	54	323.31	34.5	34.5	54	34.5	sp|E9Q3L2|PI4KA_MOUSE	N/A	1	0.768622	0.58444	0.999003	0.175942	7.6522	7.5985	7.6028	7.6959	7.6156	7.6175	7.6515	7.5993	7.6602	7.6007	7.6256	7.6416	7.6315	7.659	7.5901	7.6526	7.6184	7.678	7.6337	7.6771	7.7031	7.5984	7.6353	7.6889
sp|E9Q401|RYR2_MOUSE;sp|A2AGL3|RYR3_MOUSE	N/A	1221400000	827	564.81	84	0	84	323.31	23.7	23.7	80	22.9	sp|E9Q401|RYR2_MOUSE	N/A	1	0.853541	0.530329	0.999003	0.191655	7.6229	7.5563	7.5727	7.6462	7.6665	7.561	7.614	7.5495	7.6411	7.5373	7.5677	7.6097	7.5542	7.6483	7.5363	7.6792	7.6145	7.6989	7.6742	7.5343	7.6264	7.5837	7.6094	7.6849
sp|E9Q6P5|TTC7B_MOUSE	N/A	391610000	157	94.202	14	0	14	56.437	20.6	20.6	14	20.6	sp|E9Q6P5|TTC7B_MOUSE	N/A	1	0.723047	0.61484	0.999003	0.167254	7.1373	7.0422	7.0915	7.1733	7.047	7.1284	7.1124	7.0679	7.2097	7.1065	7.1019	7.1153	7.0593	7.1717	7.086	7.1443	7.159	7.139	7.1933	7.0713	7.0171	7.1804	7.0885	7.0659
sp|E9Q7X7|NRX2A_MOUSE	N/A	87961000	62	184.88	13	0	8	11.364	8.4	5.1	8	5.1	sp|E9Q7X7|NRX2A_MOUSE	N/A	1	1.00722	0.441813	0.999003	0.218619	6.6003	6.4383	6.0505	6.041	6.514	6.4629	6.4623	6.5064	6.6322	6.1684	6.5336	6.6084	6.605	6.5272	6.5911	5.8705	6.528	6.4481	6.3933	6.6958	6.656	6.0728	6.5543	6.342
sp|E9Q8I9|FRY_MOUSE	N/A	97101000	64	339.09	12	0	12	49.536	4.5	4.5	12	4.5	sp|E9Q8I9|FRY_MOUSE	N/A	1	0.889171	0.508695	0.999003	0.19807	6.5849	6.1108	6.1849	6.5735	6.1554	6.5888	6.0429	6.5876	6.7005	6.0698	6.5622	6.6419	6.6551	6.3477	6.623	6.715	6.5877	6.5986	6.6335	6.5952	6.0971	6.5971	6.6195	6.7029
sp|F6SEU4|SYGP1_MOUSE;sp|Q8C2K5|RASL3_MOUSE	N/A	6990700000	1575	148.24	59	0	59	323.31	54.3	54.3	56	52.5	sp|F6SEU4|SYGP1_MOUSE	N/A	1	0.234837	0.942072	0.999003	0.0612379	8.3631	8.3165	8.2897	8.3912	8.3087	8.3605	8.348	8.3078	8.3447	8.4045	8.3459	8.4063	8.3779	8.3067	8.3903	8.2907	8.3648	8.2765	8.2527	8.3331	8.3269	8.3675	8.331	8.3491
sp|F8VPU2|FARP1_MOUSE	N/A	314840000	216	118.87	16	0	16	43.765	22.9	22.9	16	22.9	sp|F8VPU2|FARP1_MOUSE	N/A	1	0.364448	0.866165	0.999003	0.091929	7.0966	7.0815	6.8314	7.0869	6.9566	6.9503	6.9757	6.9578	7.0373	7.0333	6.9704	7.0995	7.013	6.9735	7.0145	6.8906	6.9709	6.9887	6.9003	7.1578	7.0071	6.9865	7.0161	6.987
sp|G3X9K3|BIG1_MOUSE	N/A	42040000	59	208.5	16	0	9	8.4979	9.8	5.9	9	5.9	sp|G3X9K3|BIG1_MOUSE	N/A	1	0.755573	0.593053	0.999003	0.173473	6.1881	6.3831	5.7123	6.281	6.2135	5.9902	6.3428	6.3393	6.3615	6.2983	6.1604	6.3384	6.3111	5.7679	6.021	6.382	6.134	6.607	6.2768	6.2482	6.6198	6.2587	6.2283	6.3254
sp|G3XA57|RFIP2_MOUSE	N/A	101710000	51	58.206	5	0	5	78.614	13.9	13.9	4	11.5	sp|G3XA57|RFIP2_MOUSE	N/A	1	1.11552	0.387029	0.999003	0.236563	6.7138	6.5733	6.3318	6.7129	5.9971	6.1922	6.7894	6.1462	6.2986	6.0482	6.7517	6.6401	6.5507	6.157	6.5415	6.779	6.7337	6.3335	6.7755	6.2858	6.7446	6.0314	6.237	6.1523
sp|G5E829|AT2B1_MOUSE	N/A	19398000000	1871	134.75	46	0	46	323.31	43.3	43.3	28	29.5	sp|G5E829|AT2B1_MOUSE	N/A	1	1.20559	0.346131	0.999003	0.250872	8.869	8.7416	8.7466	8.8029	8.7463	8.7539	8.8142	8.7439	8.7762	8.7927	8.813	8.7879	8.7695	8.7324	8.7836	8.7604	8.817	8.716	8.7611	8.7507	8.7374	8.8447	8.746	8.8329
sp|G5E8K5|ANK3_MOUSE	N/A	1290100000	705	214.06	56	0	45	323.31	38.3	33.4	44	33	sp|G5E8K5|ANK3_MOUSE	N/A	1	1.03836	0.425421	0.999003	0.223864	7.7339	7.6208	7.5902	7.6378	7.6359	7.601	7.6312	7.6199	7.6732	7.6791	7.629	7.6479	7.627	7.6201	7.624	7.6219	7.64	7.6253	7.6782	7.5868	7.6118	7.6374	7.6088	7.6688
sp|O08529|CAN2_MOUSE	N/A	543490000	222	79.871	20	0	20	108.91	40	40	20	40	sp|O08529|CAN2_MOUSE	N/A	1	0.990851	0.450643	0.999003	0.215832	7.4274	7.224	7.2616	7.2292	7.2302	7.2571	7.2262	7.2871	7.2522	7.2538	7.2187	7.2328	7.254	7.2307	7.2839	7.2527	7.2317	7.2535	7.29	7.3304	7.1975	7.2279	7.1574	7.2455
sp|O08530|S1PR1_MOUSE	N/A	83519000	33	42.639	2	0	2	6.879	6	6	2	6	sp|O08530|S1PR1_MOUSE	N/A	1	1.38793	0.27535	0.999003	0.278258	6.0856	6.1023	6.407	6.2368	6.6323	6.7415	6.328	6.5087	6.4474	6.5086	6.286	6.1555	5.9053	6.3241	6.3962	5.9305	6.6111	6.1042	6.015	6.4429	6.292	6.12	5.9801	6.062
sp|O08532|CA2D1_MOUSE	N/A	1581100000	659	124.63	31	0	31	323.31	31.5	31.5	29	30.8	sp|O08532|CA2D1_MOUSE	N/A	1	1.02049	0.434768	0.999003	0.220861	7.7688	7.7147	7.6962	7.7249	7.653	7.7072	7.7198	7.6656	7.6773	7.7309	7.7681	7.7557	7.6903	7.7217	7.6937	7.704	7.7318	7.7039	7.7477	7.7119	7.7181	7.765	7.6729	7.7601
sp|O08539|BIN1_MOUSE	N/A	2808600000	596	64.469	22	0	20	282.64	44	42.5	20	42.5	sp|O08539|BIN1_MOUSE	N/A	1	0.586491	0.71024	0.999003	0.140091	7.9398	7.9796	7.9807	7.9077	7.9973	7.9291	7.9537	7.9968	7.868	7.9305	7.8953	7.8304	7.9841	7.9134	8.0358	7.9313	7.9008	7.942	7.934	7.8378	7.9481	7.9617	7.9403	7.9732
sp|O08547|SC22B_MOUSE	N/A	611770000	243	24.74	10	0	10	128.78	53.5	53.5	10	53.5	sp|O08547|SC22B_MOUSE	N/A	1	0.900416	0.502005	0.999003	0.200074	7.3697	7.2161	7.2401	7.315	7.268	7.2656	7.288	7.2321	7.2653	7.2594	7.3335	7.1795	7.2802	7.2922	7.1834	7.2815	7.2759	7.2493	7.2497	7.2245	7.2474	7.325	7.251	7.286
sp|O08553|DPYL2_MOUSE	N/A	77538000000	2386	62.277	31	0	28	323.31	74.5	68	26	63.3	sp|O08553|DPYL2_MOUSE	N/A	1	0.747446	0.598455	0.999003	0.171928	9.3816	9.321	9.3597	9.3414	9.3453	9.4368	9.334	9.3465	9.2897	9.4269	9.4173	9.3769	9.3645	9.3585	9.4479	9.4289	9.4286	9.363	9.4148	9.2928	9.3297	9.4024	9.3991	9.3179
sp|O08576|RUN3A_MOUSE	N/A	73210000	74	50.018	7	0	7	50.659	24.7	24.7	7	24.7	sp|O08576|RUN3A_MOUSE	N/A	1	0.750456	0.596451	0.999003	0.172501	6.2262	6.4006	6.15	6.4236	6.4488	6.3476	6.4201	6.2043	6.3606	6.4191	6.4846	6.5425	6.4707	6.4141	6.3212	6.4675	6.4464	6.453	6.3119	6.2658	6.4378	6.4924	6.3568	6.5206
sp|O08579|EMD_MOUSE	N/A	28552000	55	29.435	4	0	4	29.278	19.7	19.7	4	19.7	sp|O08579|EMD_MOUSE	N/A	1	0.633025	0.677164	0.999003	0.149544	6.1347	6.1135	6.049	6.193	6.0717	6.1521	6.1449	6.1368	6.3159	6.0234	6.2415	6.3065	6.1583	6.109	6.3169	6.1952	6.4401	5.9982	6.4314	6.1031	6.3022	6.0615	6.1014	6.4822
sp|O08582|GTPB1_MOUSE	N/A	49532000	47	72.3	5	0	5	9.1404	10.3	10.3	5	10.3	sp|O08582|GTPB1_MOUSE	N/A	1	0.934056	0.482388	0.999003	0.206009	6.3895	6.1318	6.2387	6.1884	6.277	6.2394	6.2067	6.3087	6.5059	6.3612	6.3342	6.3803	6.3311	6.2717	6.3516	6.0081	6.3552	6.1031	5.9115	6.2188	6.3227	6.3827	5.961	6.3472
sp|O08585|CLCA_MOUSE	N/A	1117000000	125	25.604	8	0	8	11.633	24.3	24.3	8	24.3	sp|O08585|CLCA_MOUSE	N/A	1	0.836882	0.540667	0.999003	0.188619	7.3484	7.6964	7.5822	7.4739	7.4329	7.5755	7.694	7.655	7.6029	7.4987	7.3777	7.5609	7.839	7.3836	7.8179	7.168	7.4257	7.4103	7.0412	7.617	7.4674	7.4625	7.5419	7.3684
sp|O08599|STXB1_MOUSE	N/A	53938000000	2686	67.568	42	0	42	323.31	75.8	75.8	41	74.6	sp|O08599|STXB1_MOUSE	N/A	1	0.247249	0.935779	0.999003	0.0642665	9.2812	9.2071	9.1663	9.227	9.1827	9.195	9.2234	9.1211	9.2405	9.2392	9.2189	9.2548	9.2507	9.2215	9.2503	9.2083	9.1813	9.1635	9.187	9.1982	9.1666	9.1921	9.1851	9.2254
sp|O08638|MYH11_MOUSE	N/A	429530000	153	227.03	44	0	30	166.73	28.7	22.2	30	22.2	sp|O08638|MYH11_MOUSE	N/A	1	0.306075	0.902855	0.999003	0.0783588	6.8191	5.9608	6.7491	6.1366	6.7436	7.1331	6.7043	6.6329	6.6417	7.5498	7.6885	7.1584	5.903	6.704	6.919	7.516	7.4827	7.3974	7.7017	6.1417	7.2689	6.0722	7.4754	6.2139
sp|O08663|MAP2_MOUSE	N/A	94410000	70	52.921	9	0	9	24.877	21.1	21.1	9	21.1	sp|O08663|MAP2_MOUSE	N/A	1	0.974201	0.459769	0.999003	0.212977	6.5389	6.5066	5.8551	6.5812	6.543	6.5003	6.4409	6.4614	6.4548	6.3618	6.4668	6.6356	6.6254	6.5475	6.5501	6.5211	6.5123	6.5126	5.8609	6.5862	6.4351	6.4571	6.5313	6.4036
sp|O08688|CAN5_MOUSE	N/A	196520000	88	72.954	11	0	11	18.334	19.8	19.8	11	19.8	sp|O08688|CAN5_MOUSE	N/A	1	1.57883	0.216343	0.999003	0.304863	6.8016	6.8282	6.8708	6.6522	6.8785	6.8863	6.8083	6.7135	6.8737	6.9266	6.8028	6.8013	6.7944	6.9276	6.759	6.8579	6.9346	6.869	6.9616	6.266	6.8653	6.854	6.8429	6.925
sp|O08709|PRDX6_MOUSE	N/A	6563200000	785	24.87	17	0	17	261.6	79.5	79.5	17	79.5	sp|O08709|PRDX6_MOUSE	N/A	1	2.52661	0.0669322	0.999003	0.4124	8.1657	8.3245	8.2826	8.2634	8.379	8.3462	8.3722	8.5147	8.2693	8.2476	8.201	8.2611	8.3308	8.2662	8.4363	8.1325	8.1668	8.242	8.0776	8.4188	8.1802	8.2568	8.3371	8.2066
sp|O08749|DLDH_MOUSE	N/A	9554100000	892	54.272	20	0	20	224.77	52.5	52.5	20	52.5	sp|O08749|DLDH_MOUSE	N/A	1	0.120505	0.986077	0.999003	0.0323894	8.4492	8.4623	8.4237	8.4946	8.3967	8.4707	8.453	8.4552	8.5038	8.5265	8.4667	8.5158	8.5026	8.4378	8.5381	8.4421	8.4716	8.4406	8.4034	8.5214	8.4599	8.479	8.4744	8.4705
sp|O08756|HCD2_MOUSE	N/A	1043400000	291	27.418	9	0	9	93.74	54	54	9	54	sp|O08756|HCD2_MOUSE	N/A	1	0.906611	0.498347	0.999003	0.201173	7.4381	7.5341	7.5396	7.5634	7.578	7.5297	7.4922	7.5213	7.5693	7.5096	7.5328	7.5079	7.5021	7.6511	7.4795	7.5715	7.5412	7.653	7.6775	7.5209	7.6179	7.5545	7.5482	7.5543
sp|O08759|UBE3A_MOUSE	N/A	162800000	126	99.818	14	0	14	25.739	19.4	19.4	14	19.4	sp|O08759|UBE3A_MOUSE	N/A	1	0.76555	0.58646	0.999003	0.175362	6.777	6.801	6.7054	6.7773	6.5364	6.782	6.7745	6.7145	6.7972	6.6614	6.7814	6.6772	6.6283	6.7637	6.6176	6.834	6.8029	6.7927	6.8281	6.7955	6.8275	6.7929	6.571	6.6826
sp|O08788|DCTN1_MOUSE	N/A	2206400000	910	141.67	47	0	47	323.31	50.8	50.8	47	50.8	sp|O08788|DCTN1_MOUSE	N/A	1	0.893503	0.50611	0.999003	0.198843	7.9176	7.8327	7.8597	7.8763	7.8609	7.8398	7.8513	7.8116	7.8544	7.89	7.8717	7.8798	7.855	7.859	7.8879	7.8925	7.8458	7.8419	7.8497	7.8066	7.8933	7.8497	7.8351	7.8995
sp|O08810|U5S1_MOUSE	N/A	121340000	62	109.36	15	0	14	25.355	20.4	19.4	14	19.4	sp|O08810|U5S1_MOUSE	N/A	1	0.959759	0.467807	0.999003	0.210485	6.4454	6.5758	6.566	6.6977	6.7698	6.6016	6.7159	6.6553	6.6891	6.6189	6.5449	6.5985	6.5884	5.8938	6.6661	6.7809	6.1595	6.2986	6.6162	6.6393	6.8019	6.5117	6.6723	6.6125
sp|O08848|RO60_MOUSE	N/A	192290000	108	60.123	7	0	7	16.449	19.1	19.1	7	19.1	sp|O08848|RO60_MOUSE	N/A	1	0.918946	0.491125	0.999003	0.203354	6.9411	6.8053	6.7653	6.8152	6.854	6.7781	6.8008	6.7817	6.7701	6.7434	6.7752	6.779	6.7379	6.8693	6.7391	6.9373	6.7524	6.8639	6.8441	6.7677	6.8449	6.7924	6.8872	6.8995
sp|O08914|FAAH1_MOUSE	N/A	709450000	304	63.221	14	0	14	118.98	40.6	40.6	14	40.6	sp|O08914|FAAH1_MOUSE	N/A	1	2.0129	0.125393	0.999003	0.35862	7.378	7.3537	7.4268	7.3523	7.4048	7.3256	7.377	7.3712	7.4287	7.3292	7.3905	7.3423	7.2737	7.3361	7.3291	7.4173	7.4414	7.4641	7.397	7.2667	7.3817	7.3963	7.4148	7.3921
sp|O08917|FLOT1_MOUSE	N/A	943630000	488	47.513	20	0	20	228.24	59.6	59.6	20	59.6	sp|O08917|FLOT1_MOUSE	N/A	1	2.50557	0.0686414	0.999003	0.410375	7.5005	7.5208	7.4859	7.4598	7.4257	7.5413	7.4307	7.4637	7.4185	7.5548	7.5116	7.4778	7.4694	7.5083	7.5215	7.4957	7.502	7.5257	7.4675	7.4632	7.4944	7.4915	7.438	7.4337
sp|O08919|NUMBL_MOUSE;sp|Q9QZS3|NUMB_MOUSE	N/A	272150000	140	64.13	13	0	13	52.85	24.7	24.7	13	24.7	sp|O08919|NUMBL_MOUSE	N/A	1	0.370036	0.86249	0.999003	0.0932072	6.8513	6.9487	6.9447	6.9755	6.8124	6.946	6.9587	6.929	6.9362	7.0259	7.0006	6.987	6.9529	6.898	7.0012	6.8934	6.9623	6.8685	6.8749	7.0566	6.9491	7.0939	6.8526	6.9702
sp|O08989|RASM_MOUSE	N/A	291260000	121	23.901	9	0	9	24.68	55.8	55.8	9	55.8	sp|O08989|RASM_MOUSE	N/A	1	0.655453	0.661397	0.999003	0.154027	7.0476	7.0135	6.9493	7.0166	6.9369	6.9548	7.0108	6.8903	7.0179	6.9326	6.9835	7.0664	6.9509	7.0224	6.9428	7.0525	6.9782	6.9603	7.1283	7.0085	7.0152	7.0442	6.9739	6.9568
sp|O08992|SDCB1_MOUSE	N/A	91120000	60	32.379	2	0	2	7.5445	11.4	11.4	2	11.4	sp|O08992|SDCB1_MOUSE	N/A	1	2.28088	0.0901019	0.999003	0.387847	5.9407	6.6971	6.5689	6.2912	6.5748	6.0105	6.6139	6.7104	6.4785	6.5568	6.4803	6.5209	6.1192	6.4036	6.587	6.5445	6.2042	6.5142	6.524	6.6463	6.5725	6.6271	6.631	6.4045
sp|O08997|ATOX1_MOUSE	N/A	171740000	52	7.3384	3	0	3	9.5999	58.8	58.8	3	58.8	sp|O08997|ATOX1_MOUSE	N/A	1	2.78815	0.0491129	0.999003	0.436456	5.973	6.0762	6.8288	6.7765	6.4057	6.8915	6.8261	6.8594	6.6835	6.0022	6.3144	6.3031	6.9053	6.944	6.9018	6.8959	6.287	6.9202	6.8561	6.8537	6.7861	6.8063	7.0013	6.3683
sp|O09061|PSB1_MOUSE	N/A	869990000	266	26.372	11	0	11	52.507	62.5	62.5	11	62.5	sp|O09061|PSB1_MOUSE	N/A	1	1.76502	0.171035	0.999003	0.328987	7.4087	7.3923	7.3678	7.3256	7.5	7.3999	7.4012	7.4016	7.3962	7.4147	7.418	7.4098	7.4002	7.4615	7.3604	7.2895	7.4021	7.4053	7.3792	7.4004	7.3916	7.4257	7.3726	7.3748
sp|O09111|NDUBB_MOUSE	N/A	422990000	107	17.444	5	0	5	43.232	49.7	49.7	5	49.7	sp|O09111|NDUBB_MOUSE	N/A	1	0.635957	0.675095	0.999003	0.150133	7.3112	7.0796	5.8425	7.1981	7.1546	7.1782	7.1853	7.1155	7.1007	7.1926	7.1942	7.263	7.1926	7.0981	7.1548	6.1739	7.1405	7.1488	7.1061	7.156	6.3715	7.1178	7.0383	7.0737
sp|O09131|GSTO1_MOUSE;sp|Q8K2Q2|GSTO2_MOUSE	N/A	95214000	60	27.497	7	0	7	5.1676	27.9	27.9	7	27.9	sp|O09131|GSTO1_MOUSE	N/A	1	0.530524	0.750377	0.999003	0.12844	6.4375	6.626	6.5409	6.1611	6.4188	6.6081	6.2824	6.6725	5.8548	6.6549	6.6029	6.6855	5.9882	6.1498	6.6115	6.6123	6.6586	6.6315	6.1498	6.1031	6.5423	6.6579	6.621	6.582
sp|O09167|RL21_MOUSE	N/A	320610000	105	18.562	5	0	5	5.9035	34.4	34.4	5	34.4	sp|O09167|RL21_MOUSE	N/A	1	0.630441	0.678989	0.999003	0.149025	6.9909	7.077	6.8982	7.059	6.9706	6.9183	7.0736	6.9608	7.0558	7.0069	6.9921	7.1176	7.1048	7.0123	7.0245	7.0086	6.8787	6.9814	6.8716	7.0571	6.9802	6.9611	6.9801	6.9167
sp|O35083|PLCA_MOUSE	N/A	102610000	76	31.709	4	0	4	230.68	23.5	23.5	4	23.5	sp|O35083|PLCA_MOUSE	N/A	1	0.172968	0.969294	0.999003	0.045844	6.1019	6.5704	6.6482	6.5053	6.8007	6.4647	6.61	6.5757	6.3119	6.5247	6.5954	6.5174	6.4802	6.4965	6.5384	6.7041	6.6117	6.5002	6.4863	6.2977	6.473	6.5261	6.6919	6.3117
sp|O35098|DPYL4_MOUSE	N/A	2656900000	756	61.961	26	0	25	167.25	71.9	69.1	24	67.8	sp|O35098|DPYL4_MOUSE	N/A	1	1.1991	0.348938	0.999003	0.24986	7.8403	7.9391	7.9293	7.9451	7.8682	7.9431	7.8771	7.8465	7.9113	7.9815	7.9879	7.9337	7.8668	7.9358	7.9454	7.9585	7.9642	7.9171	7.962	7.9148	7.9247	7.9696	7.9197	7.8998
sp|O35129|PHB2_MOUSE	N/A	4927200000	539	33.296	16	0	16	205.14	63.5	63.5	16	63.5	sp|O35129|PHB2_MOUSE	N/A	1	1.36362	0.283916	0.999003	0.274723	8.2	8.1722	8.1751	8.2157	8.2025	8.1849	8.2014	8.158	8.2482	8.201	8.2129	8.2427	8.2091	8.2186	8.1913	8.264	8.2358	8.1997	8.213	8.218	8.2242	8.1979	8.2239	8.2073
sp|O35136|NCAM2_MOUSE	N/A	845450000	347	93.203	20	0	20	66.329	30	30	20	30	sp|O35136|NCAM2_MOUSE	N/A	1	0.553027	0.73422	0.999003	0.133162	7.6015	7.4074	7.3884	7.4612	7.4217	7.4421	7.3885	7.3426	7.4497	7.426	7.4932	7.6126	7.4484	7.4765	7.3989	7.5172	7.4077	7.383	7.467	7.4743	7.4211	7.4131	7.4254	7.4188
sp|O35215|DOPD_MOUSE	N/A	509030000	165	13.077	9	0	9	68.665	95.8	95.8	9	95.8	sp|O35215|DOPD_MOUSE	N/A	1	1.43256	0.260271	0.999003	0.284659	7.1919	7.2928	7.2792	7.1623	7.186	7.3318	7.267	7.34	7.1682	7.2287	7.1897	7.0839	7.2573	7.3218	7.3072	7.1178	7.1722	7.2764	7.1492	7.1792	7.2631	7.1889	7.3273	7.0904
sp|O35226|PSMD4_MOUSE	N/A	111520000	82	40.703	8	0	8	56.709	21	21	8	21	sp|O35226|PSMD4_MOUSE	N/A	1	0.647085	0.667264	0.999003	0.15236	6.6689	6.7051	6.7529	6.1028	6.3388	6.6417	6.8352	6.7968	6.6862	6.123	5.9801	6.6189	6.7574	6.5819	6.6266	5.9544	6.1295	6.6278	6.6696	6.702	6.5935	5.9352	6.1629	6.6128
sp|O35239|PTN9_MOUSE	N/A	178520000	100	67.969	12	0	12	24.934	23.4	23.4	12	23.4	sp|O35239|PTN9_MOUSE	N/A	1	2.5303	0.0666373	0.999003	0.412753	6.5386	6.764	6.7528	6.8051	6.8027	6.7072	6.7767	6.6678	6.8811	6.755	6.8252	6.7847	6.7335	6.7704	6.6967	6.775	6.737	6.7462	6.8002	6.8238	6.7881	6.6424	6.7894	6.8855
sp|O35250|EXOC7_MOUSE	N/A	206910000	79	79.959	15	0	15	42.956	24.8	24.8	15	24.8	sp|O35250|EXOC7_MOUSE	N/A	1	0.707653	0.6253	0.999003	0.164278	6.9239	6.8672	6.9129	6.8628	6.9405	6.3872	6.8684	6.7823	6.7551	6.8762	6.8914	6.9194	6.7736	6.918	6.7267	6.9415	6.8031	6.887	6.0949	6.7606	6.8464	6.854	6.8836	6.9066
sp|O35286|DHX15_MOUSE	N/A	267700000	139	91.006	10	0	10	50.052	14.7	14.7	9	13.6	sp|O35286|DHX15_MOUSE	N/A	1	1.08015	0.404238	0.999003	0.230793	7.0476	6.8498	6.8914	6.9634	6.9504	6.9281	6.885	6.8626	7.0093	6.9384	6.9591	6.9899	7.0051	6.908	6.885	6.9754	6.9876	6.8269	6.9981	7.0248	6.8747	6.9592	6.9424	6.9537
sp|O35295|PURB_MOUSE	N/A	464730000	137	33.901	7	0	7	35.277	32.1	32.1	7	32.1	sp|O35295|PURB_MOUSE	N/A	1	0.591329	0.706783	0.999003	0.141084	6.8945	7.2284	7.2524	7.2296	7.1134	7.1796	7.2393	7.1977	7.1663	7.2319	7.1906	7.2155	7.2893	7.1695	7.3071	7.0761	7.1395	7.1232	7.0089	7.2876	7.164	7.1785	7.1241	7.1665
sp|O35343|IMA3_MOUSE	N/A	424050000	183	57.922	9	0	6	198.06	30.7	24.4	6	24.4	sp|O35343|IMA3_MOUSE	N/A	1	1.6107	0.207801	0.999003	0.309115	6.207	7.2543	7.1321	7.0393	7.3317	7.1227	7.169	7.1957	7.1214	7.0927	7.1231	7.164	7.1443	7.1615	7.1671	7.1816	7.0932	7.2126	7.1536	7.1811	7.1326	7.061	7.2436	7.2656
sp|O35344|IMA4_MOUSE	N/A	434980000	205	57.772	14	0	14	56.528	39.9	39.9	11	33.6	sp|O35344|IMA4_MOUSE	N/A	1	0.699734	0.630716	0.999003	0.162739	7.1939	7.19	7.2062	7.1073	7.2275	7.0839	7.1613	7.1124	7.1591	7.0732	7.1132	7.1612	7.1306	7.1238	7.1876	7.1518	7.1285	7.1165	7.1603	7.1293	7.138	7.1224	7.1347	7.2787
sp|O35350|CAN1_MOUSE	N/A	60364000	37	82.105	13	0	13	28.526	23.8	23.8	13	23.8	sp|O35350|CAN1_MOUSE	N/A	1	2.69119	0.0550384	0.999003	0.427772	6.6473	6.1235	6.5426	6.4768	6.0389	6.5161	6.4764	6.1901	6.1226	6.5483	6.5681	5.7369	5.8196	6.3848	6.4418	5.9069	6.2205	6.2534	6.5605	6.3254	6.4204	6.304	6.1946	6.1575
sp|O35381|AN32A_MOUSE;sp|Q64G17|AN32C_MOUSE	N/A	511730000	107	28.537	9	0	9	120.78	27.5	27.5	7	21.1	sp|O35381|AN32A_MOUSE	N/A	1	0.846991	0.534377	0.999003	0.190464	7.0808	7.3609	7.3542	7.1369	7.0039	7.3167	7.3808	7.3217	7.1639	7.1329	7.1991	7.1425	7.3792	7.2865	7.3133	6.231	7.1469	7.2305	6.1372	7.2588	7.1884	7.2261	7.2699	7.2525
sp|O35382|EXOC4_MOUSE	N/A	346010000	198	110.54	16	0	16	127.81	21.7	21.7	16	21.7	sp|O35382|EXOC4_MOUSE	N/A	1	1.69182	0.187568	0.999003	0.319704	7.0682	7.0346	7.0472	7.0395	7.0132	7.0488	7.1118	7.0471	7.1225	7.0901	7.0616	7.063	7.0453	7.0643	6.991	7.1237	7.1023	6.9987	7.1744	7.0359	7.0432	7.0959	7.1033	7.0918
sp|O35405|PLD3_MOUSE	N/A	325090000	90	54.388	7	0	7	11.28	18.2	18.2	7	18.2	sp|O35405|PLD3_MOUSE	N/A	1	1.2262	0.337345	0.999003	0.254072	5.9661	7.0511	7.0233	7.0522	6.9624	7.0036	7.0514	7.0972	7.1667	7.0158	6.9969	7.1311	7.1041	6.9803	7.0872	7.0178	7.007	6.9706	7.0753	7.1684	6.9357	7.0357	7.0415	7.0141
sp|O35435|PYRD_MOUSE	N/A	92605000	41	42.699	8	0	8	14.938	27.6	27.6	8	27.6	sp|O35435|PYRD_MOUSE	N/A	1	0.119721	0.986279	0.999003	0.0321856	6.5179	6.2814	6.0627	6.4391	6.3175	6.4183	6.3193	6.1325	5.9469	5.9536	6.2274	6.0673	6.3599	6.2781	6.2832	6.2324	6.2855	6.3997	6.0539	6.3579	5.8059	6.1233	6.0644	6.48
sp|O35449|PRRT1_MOUSE	N/A	296370000	86	31.389	3	0	3	10.816	12.1	12.1	3	12.1	sp|O35449|PRRT1_MOUSE	N/A	1	0.222746	0.947954	0.999003	0.0582685	7.0307	6.9988	6.9194	7.0196	6.8992	6.9101	7.0203	6.9591	7.0835	7.0845	6.9755	7.0851	7.0593	6.9063	6.99	6.9183	7.0181	6.8793	6.972	6.9432	7.0016	7.0728	6.9531	6.9537
sp|O35465|FKBP8_MOUSE	N/A	231580000	165	43.528	10	0	10	114.61	38.3	38.3	10	38.3	sp|O35465|FKBP8_MOUSE	N/A	1	2.62578	0.0594686	0.999003	0.421759	7.0786	6.8667	6.8175	6.9223	6.8669	6.8439	6.8666	6.8402	6.8134	6.9607	6.9513	6.8421	6.8672	6.8201	6.8874	6.8754	6.9231	6.8141	6.9142	6.8421	6.7873	6.8882	6.9064	6.8824
sp|O35495|CDK14_MOUSE	N/A	87479000	68	52.995	9	0	8	31.534	23.2	21.5	7	19.8	sp|O35495|CDK14_MOUSE	N/A	1	1.17696	0.358682	0.999003	0.246383	6.2403	6.3615	6.1813	5.9423	6.5581	6.5815	6.0654	6.1662	6.607	6.5524	6.5115	6.6006	6.6016	6.4826	6.6178	6.2879	5.9774	6.5871	6.5581	6.6167	6.5155	6.5852	6.5014	6.6696
sp|O35526|STX1A_MOUSE	N/A	3511700000	772	33.054	15	0	14	323.31	62.2	59.7	14	59.7	sp|O35526|STX1A_MOUSE	N/A	1	0.66803	0.652618	0.999003	0.15652	8.1948	8.0289	7.9625	8.0353	7.9898	8.0458	8.0273	7.8998	8.0146	8.0777	8.0283	8.0794	8.0997	8.0038	8.01	8.016	7.9879	7.9362	7.9466	8.0211	7.9636	7.9842	7.9895	7.9318
sp|O35551|RABE1_MOUSE	N/A	222360000	43	99.523	9	0	9	33.546	11.3	11.3	9	11.3	sp|O35551|RABE1_MOUSE	N/A	1	2.41469	0.0765798	0.999003	0.401465	5.8133	7.1279	6.3597	7.0855	6.2423	6.9648	6.1298	6.2677	6.2836	6.0016	7.0536	6.2178	6.5792	6.1571	6.0762	6.2054	6.593	7.0971	6.2473	6.0492	7.1002	6.3993	6.169	6.7176
sp|O35593|PSDE_MOUSE	N/A	166340000	72	34.577	5	0	5	5.6801	32.6	32.6	5	32.6	sp|O35593|PSDE_MOUSE	N/A	1	0.294866	0.909485	0.999003	0.0757063	5.8741	6.7857	6.6595	6.7065	7.0043	6.7481	6.2588	6.7949	6.6767	6.8102	6.7709	6.7125	6.7728	6.3073	6.8585	6.7428	6.7593	6.2579	6.8547	5.6659	6.7347	6.8674	6.1703	6.5373
sp|O35609|SCAM3_MOUSE	N/A	341450000	188	38.458	5	0	5	76.266	25.8	25.8	5	25.8	sp|O35609|SCAM3_MOUSE	N/A	1	1.33441	0.29455	0.999003	0.27043	7.2155	7.0706	7.0782	7.1365	7.0316	7.0323	7.0893	7.0006	7.0502	7.1026	7.0638	7.0738	7.0236	7.0364	6.9641	7.0128	7.0247	7.0808	7.1383	7.0706	7.0958	7.1077	6.9704	7.0954
sp|O35621|PMM1_MOUSE	N/A	85463000	35	29.774	6	0	6	35.551	26.3	26.3	5	23.7	sp|O35621|PMM1_MOUSE	N/A	1	0.352637	0.873847	0.999003	0.0892155	6.2039	6.2838	5.8481	6.6526	6.5711	6.6577	6.1799	5.913	5.9426	6.6247	6.2325	6.6316	6.0069	6.6565	6.7005	6.1458	6.6552	5.9106	6.2188	6.6757	6.6586	6.7306	6.5725	6.1936
sp|O35633|VIAAT_MOUSE	N/A	1046300000	318	57.38	14	0	14	153.1	34.3	34.3	14	34.3	sp|O35633|VIAAT_MOUSE	N/A	1	2.80535	0.0481354	0.999003	0.43797	7.5782	7.582	7.5047	7.5884	7.4667	7.5225	7.502	7.4605	7.529	7.5516	7.5695	7.5323	7.5096	7.549	7.5112	7.5056	7.5094	7.4726	7.5653	7.545	7.5152	7.5653	7.4916	7.5557
sp|O35643|AP1B1_MOUSE	N/A	3949800000	857	103.93	48	0	27	323.31	61.6	42.9	27	42.9	sp|O35643|AP1B1_MOUSE	N/A	1	0.962118	0.466486	0.999003	0.210893	8.1415	8.1131	8.1391	8.0968	8.1885	8.0794	8.1222	8.0575	8.1064	8.0947	8.1174	8.1058	8.0264	8.1386	8.0686	8.2142	8.1169	8.1398	8.2123	8.0238	8.1861	8.1178	8.1541	8.1932
sp|O35658|C1QBP_MOUSE	N/A	962660000	212	31.013	4	0	4	128.72	24.8	24.8	4	24.8	sp|O35658|C1QBP_MOUSE	N/A	1	0.403253	0.840192	0.999003	0.100731	7.4134	7.5733	7.641	7.3714	7.5935	7.4719	7.5961	7.5773	7.4519	7.3786	7.4183	7.3603	7.5232	7.6148	7.5646	7.4904	7.458	7.4608	7.5279	7.3261	7.4886	7.477	7.6424	7.5334
sp|O35678|MGLL_MOUSE	N/A	1182200000	381	33.387	14	0	14	116.7	64	64	14	64	sp|O35678|MGLL_MOUSE	N/A	1	2.1698	0.103254	0.999003	0.376061	7.6529	7.5661	7.5734	7.5593	7.5675	7.5591	7.662	7.5824	7.5258	7.5973	7.6409	7.5477	7.6222	7.5902	7.6234	7.5511	7.6213	7.5706	7.5725	7.5359	7.5135	7.6081	7.5796	7.5755
sp|O35681|SYT3_MOUSE	N/A	137950000	78	63.253	9	0	9	23.774	19.6	19.6	9	19.6	sp|O35681|SYT3_MOUSE	N/A	1	0.632751	0.677357	0.999003	0.149489	6.7121	6.646	6.4186	6.7078	6.688	6.6908	6.6636	6.6349	6.5749	6.6685	6.0192	6.7274	6.6345	6.6263	6.7118	6.76	6.7481	6.6952	6.6885	6.5627	6.7366	6.6824	6.5975	6.7225
sp|O35682|MYADM_MOUSE	N/A	179990000	44	35.284	2	0	2	20.445	8.4	8.4	2	8.4	sp|O35682|MYADM_MOUSE	N/A	1	0.666807	0.65347	0.999003	0.156278	6.9777	6.8062	6.8232	6.8697	6.1813	6.8324	6.7736	6.7999	6.2356	6.8529	6.8611	6.788	6.8345	6.7484	6.2328	6.1516	6.2909	6.7838	6.2339	6.884	6.784	6.9114	6.6951	6.7507
sp|O35685|NUDC_MOUSE	N/A	268180000	140	38.358	10	0	10	18.287	37.3	37.3	10	37.3	sp|O35685|NUDC_MOUSE	N/A	1	1.27539	0.317211	0.999003	0.261597	6.8475	6.942	7.0432	6.8919	6.8881	6.95	6.9785	6.9622	6.9449	6.9078	6.829	6.9684	7.0762	6.8652	7.0661	6.8035	6.9242	6.9127	6.7756	7.0215	6.8929	6.9358	6.9116	6.9485
sp|O35737|HNRH1_MOUSE	N/A	1164400000	269	49.199	13	0	13	265.69	42.3	42.3	6	21.8	sp|O35737|HNRH1_MOUSE	N/A	1	0.761936	0.588844	0.999003	0.174678	7.3716	7.6092	7.6286	7.4988	7.6113	7.6299	7.5775	7.6513	7.5609	7.558	7.6115	7.496	7.5259	7.6875	7.6199	7.6137	7.5478	7.6493	7.6602	7.5634	7.63	7.5854	7.6483	7.4496
sp|O35841|API5_MOUSE	N/A	201330000	79	56.784	10	0	10	64.044	23.6	23.6	10	23.6	sp|O35841|API5_MOUSE	N/A	1	0.715357	0.620053	0.999003	0.16577	6.6298	6.8911	6.8543	6.8131	6.9539	6.7334	6.8182	6.8712	6.8874	6.8185	6.8698	6.8447	6.8289	6.8253	6.7107	6.916	6.8381	6.9261	6.7259	6.7302	6.8578	6.7982	6.8145	6.9062
sp|O35857|TIM44_MOUSE	N/A	490540000	221	51.091	14	0	14	129.21	35	35	14	35	sp|O35857|TIM44_MOUSE	N/A	1	0.489384	0.779846	0.999003	0.119672	7.2817	7.2036	7.1747	7.1702	7.1528	7.2249	7.1842	7.0971	7.2231	7.189	7.2199	7.2441	7.1837	7.2636	7.1748	7.2966	7.2302	7.186	7.2897	7.2298	7.1655	7.1906	7.2211	7.1302
sp|O35864|CSN5_MOUSE	N/A	388990000	205	37.548	11	0	11	48.982	37.7	37.7	11	37.7	sp|O35864|CSN5_MOUSE	N/A	1	0.462559	0.798913	0.999003	0.113859	7.1551	7.132	7.1093	7.1859	7.061	7.1007	7.1469	7.0362	7.1675	7.123	7.1417	7.1062	7.0784	7.0329	7.1117	7.0596	7.1784	7.1092	7.0322	7.1941	7.1608	7.1277	7.0782	7.1572
sp|O35874|SATT_MOUSE	N/A	915160000	162	56.061	7	0	7	49.499	22.9	22.9	7	22.9	sp|O35874|SATT_MOUSE	N/A	1	1.54566	0.225609	0.999003	0.300381	7.5019	7.4351	7.5066	7.4251	7.5855	7.4506	7.4212	7.4789	7.4472	7.4362	7.549	7.5057	7.3875	7.5326	7.3944	7.5595	7.4195	7.4805	7.6237	7.5024	7.4798	7.4299	7.5294	7.5507
sp|O35927|CTND2_MOUSE	N/A	703900000	336	135	28	0	28	210.83	33.7	33.7	27	32.9	sp|O35927|CTND2_MOUSE	N/A	1	1.60339	0.209731	0.999003	0.308143	7.3032	7.3362	7.3973	7.3865	7.3486	7.3072	7.2973	7.3304	7.3949	7.3118	7.3171	7.382	7.3424	7.3967	7.3627	7.436	7.2989	7.3373	7.347	7.3407	7.4176	7.3621	7.3829	7.3611
sp|O35954|PITM1_MOUSE	N/A	286980000	202	134.94	15	0	14	33.395	16.6	15.9	14	15.9	sp|O35954|PITM1_MOUSE	N/A	1	0.599333	0.701072	0.999003	0.142721	7.0694	6.9858	6.9452	6.9938	6.8596	6.9667	6.9514	6.9396	7.0869	6.9714	6.923	7.0649	6.9505	6.9625	6.993	6.9918	7.0039	6.977	6.9265	7.0501	6.9264	6.9821	6.9461	6.9941
sp|O54734|OST48_MOUSE	N/A	602940000	264	49.027	13	0	13	75.525	43.5	43.5	13	43.5	sp|O54734|OST48_MOUSE	N/A	1	0.992025	0.450005	0.999003	0.216032	7.2404	7.2835	7.3061	7.2762	7.331	7.2368	7.3164	7.276	7.3602	7.2443	7.2774	7.287	7.2891	7.3223	7.2579	7.3896	7.2991	7.3037	7.4401	7.3665	7.3449	7.3094	7.3018	7.3201
sp|O54774|AP3D1_MOUSE	N/A	2708900000	916	135.08	40	0	40	323.31	42.9	42.9	40	42.9	sp|O54774|AP3D1_MOUSE	N/A	1	0.644395	0.669154	0.999003	0.151823	7.955	7.9058	7.9433	7.9614	7.9761	7.9404	7.9648	7.9253	7.9606	7.9609	7.9875	7.9709	7.9075	7.9972	7.8786	7.9892	7.9848	7.9694	8.0661	7.864	7.9602	7.9648	7.9671	7.9674
sp|O54781|SRPK2_MOUSE	N/A	162370000	76	76.756	8	0	8	20.244	16	16	8	16	sp|O54781|SRPK2_MOUSE	N/A	1	1.10682	0.391198	0.999003	0.235153	6.8361	6.7737	6.1534	5.8314	6.7758	6.7508	6.7793	6.7418	6.805	6.8093	6.81	6.832	6.7323	6.0949	6.6859	6.8056	6.8069	6.2426	6.3358	6.7433	6.2208	6.8573	6.8399	6.7437
sp|O54829|RGS7_MOUSE	N/A	818370000	264	54.791	16	0	16	189.29	40.1	40.1	13	35	sp|O54829|RGS7_MOUSE	N/A	1	0.877323	0.515817	0.999003	0.195948	7.5205	7.4203	7.4127	7.4379	7.4666	7.3974	7.4585	7.4177	7.3774	7.4566	7.4501	7.451	7.4084	7.4309	7.4711	7.5147	7.4354	7.3957	7.4809	7.3221	7.3653	7.4331	7.4503	7.416
sp|O54833|CSK22_MOUSE	N/A	345390000	146	41.215	12	0	12	70.451	47.7	47.7	12	47.7	sp|O54833|CSK22_MOUSE	N/A	1	0.0826579	0.994107	0.999003	0.0224452	7.0612	7.0228	6.9707	7.0764	7.0941	6.9854	7.0682	6.9793	7.0848	7.0452	7.056	7.0735	7.1038	7.1412	7.1123	7.1671	7.095	7.0042	7.1027	7.05	7.0419	7.0409	7.0589	6.8996
sp|O54865|GCYB1_MOUSE	N/A	413300000	191	70.597	15	0	15	79.43	31	31	15	31	sp|O54865|GCYB1_MOUSE	N/A	1	1.39139	0.274152	0.999003	0.278757	7.2576	7.1738	7.153	7.1176	7.1238	7.1173	7.1246	7.0292	7.158	7.0726	7.1104	7.1435	7.1295	7.212	7.0693	7.1715	7.1113	7.1472	7.2194	7.0251	7.1473	7.1213	7.1384	7.1501
sp|O54901|OX2G_MOUSE	N/A	495910000	162	31.256	5	0	5	59.028	21.6	21.6	5	21.6	sp|O54901|OX2G_MOUSE	N/A	1	0.955081	0.470434	0.999003	0.209674	7.2176	7.2604	7.2032	7.2845	7.2192	7.23	7.1277	7.2007	7.2502	7.3102	7.2345	7.2974	7.2464	7.1786	7.1722	7.1938	7.1463	7.1304	7.0216	7.2772	7.199	7.1883	7.1932	7.2221
sp|O54946|DNJB6_MOUSE;sp|Q9QYI8|DNJB7_MOUSE	N/A	210400000	96	39.807	5	0	5	24.987	13.7	13.7	4	11	sp|O54946|DNJB6_MOUSE	N/A	1	0.325454	0.891052	0.999003	0.0829087	6.8415	6.8538	6.842	6.8783	6.7786	6.9206	6.8764	6.8877	6.8717	6.9462	6.9133	6.9318	6.8386	6.7663	6.8395	6.8373	6.9129	6.7741	6.7971	6.817	6.8574	6.8943	6.8027	6.8721
sp|O54950|AAKG1_MOUSE	N/A	38843000	77	37.52	3	0	2	94.987	14.2	11.2	2	11.2	sp|O54950|AAKG1_MOUSE	N/A	1	1.82419	0.158768	0.999003	0.336307	5.9125	6.1087	6.1633	6.0978	6.3773	5.9149	6.088	6.071	6.1234	5.9328	5.8575	6.3289	6.0582	6.2102	6.0501	6.185	5.9616	6.327	6.2111	6.2283	6.2137	5.9925	6.1142	6.1656
sp|O54983|CRYM_MOUSE	N/A	7714600000	695	33.523	16	0	16	234.86	65.2	65.2	16	65.2	sp|O54983|CRYM_MOUSE	N/A	1	0.504325	0.769165	0.999003	0.122877	8.3243	8.3248	8.3371	8.3612	8.2999	8.4258	8.2	8.3868	8.2948	8.4034	8.3209	8.3991	8.3746	8.2998	8.4249	8.2755	8.3664	8.4281	8.2807	8.2996	8.4027	8.3533	8.2639	8.4228
sp|O54984|ASNA_MOUSE	N/A	800610000	235	38.822	10	0	10	29.003	37.9	37.9	10	37.9	sp|O54984|ASNA_MOUSE	N/A	1	0.657144	0.660215	0.999003	0.154363	7.415	7.3942	7.4181	7.3761	7.3899	7.3608	7.4027	7.4011	7.3929	7.3752	7.3717	7.3985	7.4324	7.3879	7.3886	7.333	7.4067	7.3811	7.4074	7.3573	7.3672	7.3905	7.4037	7.3692
sp|O54988|SLK_MOUSE;sp|O55098|STK10_MOUSE	N/A	109000000	64	141.46	15	0	15	84.748	15.2	15.2	15	15.2	sp|O54988|SLK_MOUSE	N/A	1	1.29247	0.310487	0.999003	0.264176	6.6285	6.2191	6.5633	6.6345	6.5756	6.6065	6.6151	6.5323	5.8808	6.6616	6.5773	6.6137	6.5701	6.6178	6.4802	6.0104	6.5523	6.5641	6.65	6.4922	6.6282	6.6165	6.7219	6.6185
sp|O54991|CNTP1_MOUSE	N/A	1709700000	663	156.31	38	0	38	271.15	36.5	36.5	38	36.5	sp|O54991|CNTP1_MOUSE	N/A	1	1.39872	0.271629	0.999003	0.279815	7.8885	7.7071	7.7321	7.7505	7.7736	7.7561	7.737	7.7104	7.7455	7.8	7.7724	7.7038	7.7423	7.7583	7.7233	7.7413	7.7426	7.8053	7.7096	7.6981	7.7022	7.793	7.728	7.7882
sp|O55013|TPPC3_MOUSE	N/A	147500000	69	20.302	5	0	5	9.3215	30.6	30.6	5	30.6	sp|O55013|TPPC3_MOUSE	N/A	1	1.6547	0.196566	0.999003	0.314899	6.6629	6.6517	6.757	6.7294	6.6805	6.6962	6.7118	6.7135	6.6196	6.7454	6.7111	6.7302	6.8032	6.7306	6.7845	6.6331	6.7189	6.0474	6.3629	6.6851	6.7129	6.109	6.6453	6.1194
sp|O55022|PGRC1_MOUSE	N/A	966320000	141	21.694	9	0	9	22.251	47.7	47.7	8	43.1	sp|O55022|PGRC1_MOUSE	N/A	1	1.14032	0.375355	0.999003	0.240557	7.4575	7.531	7.5584	7.5298	7.4932	7.5145	7.4906	7.5013	7.5416	7.4609	7.4777	7.5579	7.5637	7.4565	7.4875	7.4763	7.4396	7.4877	7.4346	7.5709	7.4698	7.3606	7.5363	7.4937
sp|O55023|IMPA1_MOUSE	N/A	1194000000	296	30.436	12	0	12	80.201	48.4	48.4	12	48.4	sp|O55023|IMPA1_MOUSE	N/A	1	0.564599	0.725916	0.999003	0.135571	7.6541	7.5921	7.6231	7.5627	7.4989	7.6312	7.5398	7.5835	7.6144	7.5974	7.5814	7.6029	7.6488	7.5799	7.6871	7.555	7.6314	7.5588	7.5609	7.68	7.5633	7.6024	7.59	7.6065
sp|O55026|ENTP2_MOUSE	N/A	247500000	100	54.319	9	0	9	54.445	22.6	22.6	9	22.6	sp|O55026|ENTP2_MOUSE	N/A	1	4.14425	0.0111132	0.781004	0.535139	6.9964	6.948	6.8411	6.8004	6.9694	6.8351	6.7911	7.007	6.9922	6.9481	6.84	7.0601	6.9091	6.9462	6.9008	6.9064	6.8384	6.9244	6.9009	7.0006	6.8091	6.8236	6.989	7.0425
sp|O55029|COPB2_MOUSE	N/A	185830000	133	102.45	18	0	18	53.251	32	32	18	32	sp|O55029|COPB2_MOUSE	N/A	1	1.22535	0.337702	0.999003	0.253941	6.7748	6.8146	6.7915	6.7697	6.8336	6.9277	6.8421	6.6556	6.7309	6.8557	6.7087	6.7434	6.803	6.0428	6.8597	6.8856	6.7629	6.8091	6.9338	6.8401	6.4909	6.7432	6.8489	6.7674
sp|O55042|SYUA_MOUSE	N/A	5140200000	366	14.485	10	0	10	137.74	80	80	7	65.7	sp|O55042|SYUA_MOUSE	N/A	1	1.51459	0.234648	0.999003	0.296131	8.0806	8.4149	8.2733	8.1145	8.1548	8.304	8.2992	8.4311	8.2226	8.1013	8.1179	8.0965	8.4361	8.2687	8.366	7.9425	8.081	8.2286	8.0575	8.1828	8.2467	8.2384	8.2394	8.1731
sp|O55091|IMPCT_MOUSE	N/A	120490000	69	36.276	10	0	10	118.02	46.9	46.9	10	46.9	sp|O55091|IMPCT_MOUSE	N/A	1	2.49295	0.0696895	0.999003	0.409153	6.6818	6.749	6.1854	5.7163	6.6448	6.6444	6.6604	6.6996	6.6699	6.6746	6.0933	6.7471	6.6975	6.0251	6.7379	6.6821	6.5693	6.5507	6.1016	6.6697	6.626	6.5701	6.5412	6.6979
sp|O55100|SNG1_MOUSE	N/A	1925600000	77	25.652	3	0	3	26.683	14.5	14.5	3	14.5	sp|O55100|SNG1_MOUSE	N/A	1	0.767131	0.58542	0.999003	0.17566	7.8521	7.8047	7.818	7.8363	7.6336	7.7981	7.821	7.7574	7.8596	7.9104	7.8141	7.778	7.7755	7.8064	7.9079	7.6776	7.7789	7.7887	7.7753	7.8494	7.8491	7.8059	7.6907	7.9164
sp|O55106|STRN_MOUSE	N/A	293030000	187	85.965	15	0	15	50.299	27.3	27.3	14	26.4	sp|O55106|STRN_MOUSE	N/A	1	0.431211	0.820922	0.999003	0.106968	7.0215	6.9058	6.9076	6.9714	6.9864	6.9604	6.9218	6.9732	7.0118	6.9384	6.9504	7.0046	7.089	7.0162	6.9991	7.0373	7.0524	6.9159	7.0737	7.0698	6.9681	7.03	6.9806	6.9817
sp|O55125|NIPS1_MOUSE	N/A	2380400000	399	33.363	10	0	10	77.098	46.5	46.5	10	46.5	sp|O55125|NIPS1_MOUSE	N/A	1	0.0609318	0.997115	0.999003	0.0166438	7.8511	7.8251	7.8514	7.8813	7.8702	7.9165	7.8773	7.8365	7.8886	7.9038	7.8989	7.9295	7.8991	7.815	7.9511	7.9061	7.8862	7.8135	7.8605	7.8914	7.8655	7.8334	7.9127	7.7554
sp|O55126|NIPS2_MOUSE	N/A	862170000	298	32.932	11	0	11	49.657	39.9	39.9	11	39.9	sp|O55126|NIPS2_MOUSE	N/A	1	0.296209	0.908698	0.999003	0.076025	7.4855	7.4637	7.4002	7.5085	7.3874	7.4494	7.4314	7.3889	7.4755	7.4841	7.4362	7.4745	7.5287	7.3625	7.5197	7.3349	7.4364	7.4302	7.241	7.5404	7.3808	7.4426	7.3739	7.4554
sp|O55131|SEPT7_MOUSE;sp|Q9DA97|SEP14_MOUSE;sp|Q8C650|SEP10_MOUSE	N/A	8653900000	861	50.549	21	0	21	270.09	54.1	54.1	20	52.5	sp|O55131|SEPT7_MOUSE	N/A	1	0.167722	0.971251	0.999003	0.0445156	8.4255	8.4246	8.3977	8.4435	8.3955	8.4559	8.398	8.3557	8.4384	8.455	8.4361	8.4237	8.4206	8.3872	8.3968	8.4016	8.3865	8.3492	8.3176	8.5035	8.3964	8.4345	8.4362	8.3609
sp|O55135|IF6_MOUSE	N/A	57518000	39	26.511	5	0	5	11.711	37.1	37.1	5	37.1	sp|O55135|IF6_MOUSE	N/A	1	0.375058	0.859168	0.999003	0.0943529	6.2324	6.4208	6.5514	6.4893	6.3668	6.1958	6.449	5.6922	6.2697	5.8619	5.8971	6.3344	6.3229	6.759	6.3725	6.2435	6.4308	6.4316	6.3957	6.4784	6.3236	6.4051	6.2754	6.5035
sp|O55142|RL35A_MOUSE	N/A	230730000	51	12.554	5	0	5	12.783	38.2	38.2	5	38.2	sp|O55142|RL35A_MOUSE	N/A	1	0.808336	0.558702	0.999003	0.183365	6.2465	6.8861	6.844	6.9248	5.8075	6.9179	6.8223	6.8673	7.1284	6.9112	5.9832	6.9475	7.0198	6.3295	6.0272	6.7733	6.9485	6.2418	6.7481	6.5431	6.8823	6.8235	6.8685	6.9971
sp|O55143|AT2A2_MOUSE	N/A	9005400000	1708	114.86	51	0	51	323.31	52.8	52.8	33	34.2	sp|O55143|AT2A2_MOUSE	N/A	1	0.956329	0.469732	0.999003	0.20989	8.5294	8.3908	8.39	8.4351	8.4363	8.4291	8.4534	8.3759	8.3977	8.4717	8.4323	8.4566	8.4277	8.4013	8.4321	8.3897	8.4169	8.4395	8.4028	8.4342	8.4171	8.4745	8.384	8.4756
sp|O55234|PSB5_MOUSE	N/A	880210000	291	28.532	12	0	12	54.517	52.3	52.3	12	52.3	sp|O55234|PSB5_MOUSE	N/A	1	0.435483	0.817944	0.999003	0.107913	7.4555	7.4266	7.4101	7.4974	7.3622	7.4152	7.45	7.4751	7.499	7.5329	7.4609	7.5027	7.5397	7.349	7.5118	7.3318	7.4241	7.3771	7.3575	7.5788	7.4219	7.4762	7.3572	7.4589
sp|O70133|DHX9_MOUSE	N/A	1358500000	598	149.47	33	0	33	221.69	30.7	30.7	33	30.7	sp|O70133|DHX9_MOUSE	N/A	1	0.592068	0.706255	0.999003	0.141235	7.6878	7.6229	7.5989	7.6653	7.648	7.65	7.6206	7.5935	7.7098	7.6583	7.6644	7.634	7.7044	7.6441	7.6485	7.6657	7.6393	7.6396	7.6485	7.6901	7.6606	7.6108	7.6196	7.6329
sp|O70161|PI51C_MOUSE;sp|P70181|PI51B_MOUSE	N/A	1192400000	540	72.407	21	0	21	109.41	41.8	41.8	18	38.4	sp|O70161|PI51C_MOUSE	N/A	1	0.436376	0.817321	0.999003	0.108111	7.5949	7.5659	7.5716	7.523	7.5421	7.5501	7.5561	7.5553	7.5811	7.5518	7.5403	7.5826	7.5946	7.5272	7.5993	7.4755	7.527	7.512	7.4892	7.5395	7.541	7.552	7.5434	7.5812
sp|O70172|PI42A_MOUSE	N/A	475250000	149	46.151	12	0	7	60.537	31.4	20.5	7	20.5	sp|O70172|PI42A_MOUSE	N/A	1	1.65847	0.195632	0.999003	0.31539	7.0998	7.1193	7.1132	7.1322	7.1886	7.192	7.2294	7.0619	7.14	7.194	7.1636	7.1067	7.1637	7.1411	7.1701	7.2603	7.2048	7.1671	7.1963	7.0827	7.1702	7.1587	7.2119	7.1526
sp|O70194|EIF3D_MOUSE	N/A	249240000	131	63.988	10	0	10	24.069	24.6	24.6	10	24.6	sp|O70194|EIF3D_MOUSE	N/A	1	0.903132	0.500399	0.999003	0.200556	6.9153	6.757	6.818	6.8697	6.9633	6.9175	6.9525	6.8018	6.8596	6.8196	6.8501	7.0857	6.9247	6.9321	6.9565	6.9344	6.9457	6.9283	7.0057	7.0158	6.8839	6.877	6.9598	6.8396
sp|O70228|ATP9A_MOUSE;sp|P98195|ATP9B_MOUSE	N/A	134600000	84	118.61	11	0	11	18.25	12.9	12.9	11	12.9	sp|O70228|ATP9A_MOUSE	N/A	1	0.402768	0.840523	0.999003	0.100622	6.7074	6.6334	6.5678	6.6854	6.6146	6.6742	6.6584	6.682	6.6751	6.6195	6.6906	6.7801	6.7242	6.2315	6.7163	6.7695	6.6453	6.1837	6.6644	6.0803	6.6706	6.6441	6.5989	6.6732
sp|O70251|EF1B_MOUSE	N/A	392450000	60	24.693	6	0	5	57.218	43.6	38.7	5	38.7	sp|O70251|EF1B_MOUSE	N/A	1	1.90396	0.143654	0.999003	0.345926	7.1311	7.2965	7.2236	7.004	7.1574	7.1981	7.2328	7.2796	6.0787	7.0718	7.1053	5.9077	7.2197	7.1453	7.2703	6.3217	6.3145	7.0952	6.3706	7.2021	7.1604	7.0952	7.0909	6.1558
sp|O70252|HMOX2_MOUSE	N/A	475810000	261	35.738	14	0	14	75.65	56.2	56.2	14	56.2	sp|O70252|HMOX2_MOUSE	N/A	1	0.690833	0.63683	0.999003	0.161002	7.2643	7.0891	7.1754	7.2356	7.1833	7.2153	7.1909	7.1363	7.1483	7.1832	7.1843	7.2207	7.1172	7.2021	7.0859	7.1771	7.1967	7.1005	7.2387	7.1753	7.1993	7.1742	7.1165	7.2722
sp|O70274|TP4A2_MOUSE	N/A	58345000	31	19.127	5	0	2	8.8694	31.7	13.8	2	13.8	sp|O70274|TP4A2_MOUSE	N/A	1	0.376224	0.858394	0.999003	0.0946183	6.4861	6.1706	6.2014	6.1439	6.3919	6.3686	6.0457	6.3344	6.0349	6.0774	6.4028	6.4413	6.0584	6.2603	6.3879	6.3545	6.3818	6.3552	6.3348	6.3956	6.604	6.3273	6.2646	6.4006
sp|O70310|NMT1_MOUSE	N/A	486800000	191	56.888	12	0	12	92.88	31.2	31.2	10	26.2	sp|O70310|NMT1_MOUSE	N/A	1	0.459201	0.801287	0.999003	0.113126	7.2125	7.1148	7.0975	7.1313	7.1434	7.1528	7.1966	7.1279	7.177	7.1656	7.198	7.1512	7.1457	7.2101	7.1043	7.2432	7.1807	7.0676	7.1674	7.1795	7.1346	7.1545	7.1224	7.1515
sp|O70318|E41L2_MOUSE	N/A	817500000	389	109.94	22	0	18	119.84	23.6	19.9	18	19.9	sp|O70318|E41L2_MOUSE	N/A	1	0.966785	0.463882	0.999003	0.211699	7.5671	7.4332	7.4249	7.4021	7.5068	7.406	7.4229	7.4043	7.425	7.4342	7.4667	7.4168	7.354	7.4699	7.3519	7.5304	7.3892	7.4439	7.5232	7.4869	7.3909	7.4427	7.4543	7.4849
sp|O70325|GPX4_MOUSE	N/A	222400000	57	22.228	7	0	7	13.222	37.6	37.6	7	37.6	sp|O70325|GPX4_MOUSE	N/A	1	4.93828	0.00508473	0.781004	0.57837	6.1061	6.8592	6.2899	6.9068	6.318	7.0352	6.9329	6.7041	6.085	7.0249	6.9685	5.8112	6.9885	6.8092	7.1267	6.2045	6.4826	6.3759	6.6447	6.7165	6.9364	7.0122	6.2912	6.0131
sp|O70378|EMC8_MOUSE	N/A	32770000	13	23.348	3	0.00032072	3	3.1285	21.3	21.3	3	21.3	sp|O70378|EMC8_MOUSE	N/A	1	0.909822	0.49646	0.999003	0.201742	6.1666	6.3426	6.2529	6.2504	6.3378	5.9176	6.1021	6.4244	6.2009	5.688	6.4024	6.2723	6.2477	6.2737	5.6896	6.1154	6.3837	6.4954	6.1058	6.405	6.287	6.1101	6.1875	6.197
sp|O70435|PSA3_MOUSE	N/A	640530000	257	28.405	11	0	11	85.564	42.4	42.4	11	42.4	sp|O70435|PSA3_MOUSE	N/A	1	0.195016	0.960442	0.999003	0.0513873	7.3452	7.2564	7.1916	7.3354	7.2453	7.3314	7.2339	7.3098	7.306	7.352	7.354	7.3736	7.3602	7.2578	7.3467	7.2733	7.365	7.2323	7.2991	7.3809	7.2356	7.3892	7.2779	7.3027
sp|O70439|STX7_MOUSE	N/A	276500000	144	29.82	7	0	7	160.48	41	41	7	41	sp|O70439|STX7_MOUSE	N/A	1	3.14061	0.0327416	0.999003	0.465924	7.0383	7.019	6.9594	6.977	7.0276	6.9827	6.8989	6.9581	6.9564	7.0068	7.0296	7.0142	6.873	6.9407	6.8495	6.914	6.908	6.9503	6.9601	6.9874	6.92	6.9301	6.888	6.9847
sp|O70443|GNAZ_MOUSE	N/A	2182900000	397	40.849	16	0	15	127.21	51.8	49.6	15	49.6	sp|O70443|GNAZ_MOUSE	N/A	1	0.853635	0.530271	0.999003	0.191672	7.9503	7.8172	7.8464	7.8597	7.8105	7.8383	7.8276	7.7886	7.8835	7.8742	7.8674	7.8808	7.8709	7.8453	7.8576	7.8654	7.8503	7.8433	7.9328	7.8263	7.8509	7.8906	7.7936	7.9077
sp|O70493|SNX12_MOUSE	N/A	151430000	65	19.116	8	0	8	26.058	42.4	42.4	6	38.2	sp|O70493|SNX12_MOUSE	N/A	1	0.890373	0.507977	0.999003	0.198285	6.4614	6.7151	6.7228	6.7504	6.7046	6.804	6.7716	6.812	6.3208	6.7557	6.1956	6.7658	6.235	6.8612	6.9125	6.6729	6.7478	6.3739	6.5207	6.7561	6.8493	6.8074	6.8192	5.9682
sp|O70503|DHB12_MOUSE	N/A	551760000	162	34.741	9	0	9	29.55	37.2	37.2	9	37.2	sp|O70503|DHB12_MOUSE	N/A	1	0.225421	0.946675	0.999003	0.058927	7.3071	7.2308	7.2105	7.3215	7.3197	7.3112	7.2626	7.2222	7.3414	7.2019	7.2741	7.1732	7.1507	7.2572	7.1748	7.2716	7.237	7.3618	7.316	7.3615	7.3499	7.253	7.2432	7.2552
sp|O70589|CSKP_MOUSE	N/A	575510000	255	105.11	28	0	28	60.21	39	39	28	39	sp|O70589|CSKP_MOUSE	N/A	1	0.943574	0.476947	0.999003	0.207672	7.3362	7.0946	7.229	7.3435	7.2213	7.1749	7.256	7.2198	7.42	7.2477	7.2505	7.3654	7.3315	7.3295	7.2983	7.3524	7.3074	7.2638	7.1744	7.3836	7.2916	7.2728	7.2558	7.2733
sp|O70591|PFD2_MOUSE	N/A	63574000	19	16.534	4	0	4	27.131	35.1	35.1	4	35.1	sp|O70591|PFD2_MOUSE	N/A	1	0.809663	0.557855	0.999003	0.183611	6.1642	6.2522	6.6154	6.4027	6.3969	6.6141	6.3423	6.6386	6.1136	6.3906	6.4974	6.0851	6.6209	6.4576	6.6199	6.4409	5.9997	6.5294	5.987	6.0392	6.0512	6.5709	6.1396	6.3706
sp|O88307|SORL_MOUSE	N/A	397250000	41	247.08	4	0.00032787	4	3.494	2.3	2.3	4	2.3	sp|O88307|SORL_MOUSE	N/A	1	2.65233	0.057626	0.999003	0.424215	7.449	7.1472	7.2633	7.2285	6.1967	5.5943	7.3048	7.2732	6.5087	7.2779	6.2335	6.1746	5.9946	6.1827	7.2612	7.4345	5.8904	7.2145	6.4425	7.2958	6.5815	7.2387	7.1782	7.2835
sp|O88342|WDR1_MOUSE	N/A	6628300000	990	66.406	29	0	29	308.42	65.3	65.3	29	65.3	sp|O88342|WDR1_MOUSE	N/A	1	0.75988	0.590202	0.999003	0.174289	8.4025	8.312	8.3225	8.3071	8.2943	8.3543	8.3122	8.3381	8.3918	8.3622	8.3603	8.3379	8.3609	8.3039	8.3687	8.3533	8.3723	8.323	8.3326	8.3838	8.3086	8.3581	8.3691	8.3011
sp|O88343|S4A4_MOUSE	N/A	2762600000	664	121.48	22	0	22	159.32	26.5	26.5	21	25.7	sp|O88343|S4A4_MOUSE	N/A	1	1.6181	0.205869	0.999003	0.310093	7.9785	7.8861	7.8892	7.9032	7.9755	7.9167	7.8913	7.87	7.9034	7.8821	7.8743	7.9693	7.8774	7.8799	7.8432	7.9753	7.8785	7.9005	7.8932	7.8909	7.8514	7.9088	7.9617	7.9134
sp|O88441|MTX2_MOUSE	N/A	615370000	216	29.758	10	0	10	114.51	67.3	67.3	10	67.3	sp|O88441|MTX2_MOUSE	N/A	1	1.2314	0.335162	0.999003	0.254874	7.265	7.3101	7.3828	7.3233	7.3149	7.3347	7.311	7.3136	7.319	7.2636	7.3139	7.2978	7.2794	7.4276	7.2731	7.3194	7.3248	7.35	7.1325	7.2673	7.3698	7.3399	7.3612	7.3772
sp|O88447|KLC1_MOUSE	N/A	647870000	258	61.449	20	0	20	125.45	43.3	43.3	13	26.1	sp|O88447|KLC1_MOUSE	N/A	1	0.360074	0.869023	0.999003	0.0909261	7.345	7.3178	7.326	7.3248	7.3011	7.3494	7.2064	7.3489	7.3377	7.2962	7.4038	7.3875	7.2727	7.3145	7.3535	7.3646	7.3873	7.3245	7.3193	7.3741	7.3578	7.3786	7.3235	7.3412
sp|O88448|KLC2_MOUSE	N/A	119150000	127	66.662	15	0	10	80.879	32.1	20.4	8	16.9	sp|O88448|KLC2_MOUSE	N/A	1	0.743336	0.601198	0.999003	0.171144	6.729	6.4265	6.5591	6.6459	6.2293	6.6463	6.5883	6.5555	6.5462	6.7167	6.6611	6.6711	6.5567	6.653	6.7519	6.5096	6.5603	6.5705	6.5444	6.6553	6.5083	6.6817	6.5818	6.5677
sp|O88456|CPNS1_MOUSE;sp|Q9D7J7|CPNS2_MOUSE	N/A	260330000	105	28.463	7	0	7	91.747	42.4	42.4	7	42.4	sp|O88456|CPNS1_MOUSE	N/A	1	0.417712	0.830275	0.999003	0.103968	6.7233	6.8806	6.8464	6.9034	7.0419	6.9707	6.9455	6.9986	6.7592	6.7869	6.8398	6.8414	6.8804	6.8241	6.9336	7.0929	6.9236	6.8813	6.8597	6.856	6.8284	6.8273	7.0486	6.1271
sp|O88485|DC1I1_MOUSE	N/A	454900000	162	70.724	13	0	13	67.195	37.3	37.3	13	37.3	sp|O88485|DC1I1_MOUSE	N/A	1	0.712267	0.622155	0.999003	0.165172	7.2524	7.1477	7.1972	7.152	7.2146	7.2121	7.1703	7.1467	7.1887	7.141	7.0845	7.1872	7.1383	7.1549	7.1429	7.1676	7.0962	7.2466	7.1397	7.1672	7.1655	7.1539	7.1226	7.2865
sp|O88487|DC1I2_MOUSE	N/A	135740000	116	68.393	6	0	6	37.868	17.5	17.5	6	17.5	sp|O88487|DC1I2_MOUSE	N/A	1	1.12367	0.383158	0.999003	0.23788	6.7799	6.6005	6.6403	6.5596	6.6475	6.6109	6.6008	6.632	6.6462	6.6959	6.6787	6.6637	6.779	6.6225	6.7387	6.6161	6.703	6.6207	6.6242	6.7396	6.5758	6.7508	6.5593	6.6749
sp|O88507|CNTFR_MOUSE	N/A	114470000	57	40.801	5	0	5	13.734	23.9	23.9	5	23.9	sp|O88507|CNTFR_MOUSE	N/A	1	1.13032	0.380025	0.999003	0.238951	6.7254	6.1926	6.0817	6.1177	6.8028	6.5953	6.678	6.6906	6.7453	6.6414	6.6553	6.7168	6.2165	6.1192	6.091	6.7494	6.6001	6.5835	6.7291	6.0755	5.9077	6.5842	6.7906	6.3358
sp|O88531|PPT1_MOUSE	N/A	240750000	85	34.49	6	0	6	16.588	31.4	31.4	6	31.4	sp|O88531|PPT1_MOUSE	N/A	1	0.70946	0.624067	0.999003	0.164629	6.7875	6.8865	6.9335	6.9519	6.9173	6.9286	6.8913	6.9105	6.8891	6.8865	6.9009	6.855	6.7878	6.9586	6.8511	6.8925	6.8088	6.9814	6.908	7.0038	6.8627	6.834	6.89	6.988
sp|O88543|CSN3_MOUSE	N/A	778120000	225	47.832	12	0	12	193.35	45.6	45.6	12	45.6	sp|O88543|CSN3_MOUSE	N/A	1	1.09028	0.39924	0.999003	0.232455	7.3812	7.4338	7.4138	7.3492	7.4393	7.4607	7.4636	7.4072	7.3864	7.362	7.4436	7.3288	7.3038	7.5101	7.3813	7.4822	7.3537	7.3825	7.5302	7.2597	7.4097	7.3912	7.4514	7.4313
sp|O88544|CSN4_MOUSE	N/A	860480000	386	46.284	14	0	14	142.16	49.3	49.3	14	49.3	sp|O88544|CSN4_MOUSE	N/A	1	0.94059	0.478648	0.999003	0.207151	7.5027	7.5237	7.5032	7.4552	7.4971	7.4788	7.5155	7.5057	7.403	7.4839	7.462	7.3817	7.42	7.4523	7.4775	7.418	7.4216	7.4357	7.4503	7.3955	7.4594	7.4824	7.4204	7.4819
sp|O88545|CSN6_MOUSE	N/A	310420000	109	35.88	13	0	13	77.098	57.1	57.1	13	57.1	sp|O88545|CSN6_MOUSE	N/A	1	1.48253	0.244351	0.999003	0.291691	7.106	7.001	7.0019	7.0289	7.0599	7.1476	6.9721	7.0106	6.9092	7.0239	6.9664	6.9441	7.069	7.07	7.0846	7.0006	6.9502	6.8877	7.0945	7.0453	6.9205	7.0155	6.981	6.2365
sp|O88569|ROA2_MOUSE	N/A	6176700000	455	37.402	18	0	18	205.16	51.6	51.6	17	51.6	sp|O88569|ROA2_MOUSE	N/A	1	0.326799	0.890217	0.999003	0.0832228	8.0854	8.251	8.2481	8.3172	8.1398	8.3879	8.1791	8.36	8.2701	8.3802	8.3482	8.33	8.2843	8.2885	8.4523	8.2724	8.3631	8.2907	8.1646	8.439	8.3632	8.3461	8.3378	8.2087
sp|O88643|PAK1_MOUSE	N/A	1267300000	405	60.736	17	0	17	214.93	39.4	39.4	9	20.6	sp|O88643|PAK1_MOUSE	N/A	1	0.929082	0.485251	0.999003	0.205137	7.598	7.6026	7.6164	7.5778	7.5642	7.6272	7.5944	7.588	7.5394	7.6236	7.6147	7.6274	7.6163	7.5947	7.6831	7.6233	7.6272	7.5402	7.5499	7.5707	7.5868	7.6461	7.5939	7.5455
sp|O88685|PRS6A_MOUSE	N/A	552080000	217	49.548	16	0	16	131.51	47.7	47.7	16	47.7	sp|O88685|PRS6A_MOUSE	N/A	1	0.946884	0.475066	0.999003	0.208249	7.2127	7.2009	7.2628	7.2055	7.2431	7.2747	7.2465	7.293	7.2904	7.2514	7.2577	7.2776	7.3281	7.2014	7.2907	7.3275	7.3173	7.2221	7.2612	7.3253	7.2426	7.2481	7.3471	7.1988
sp|O88696|CLPP_MOUSE	N/A	105970000	61	29.8	6	0	6	44.18	29	29	6	29	sp|O88696|CLPP_MOUSE	N/A	1	1.16672	0.363272	0.999003	0.244764	6.2837	6.5335	6.5158	6.5638	6.5835	6.5561	6.1375	6.4509	6.4528	6.595	6.5818	6.6459	6.6135	6.5523	6.5799	6.1458	6.5983	6.4188	6.6242	6.5288	6.3247	6.5339	6.3487	6.5759
sp|O88704|HCN1_MOUSE	N/A	340480000	151	102.43	12	0	12	90.289	16.7	16.7	8	13.2	sp|O88704|HCN1_MOUSE	N/A	1	1.79543	0.164612	0.999003	0.332769	7.2096	7.118	7.0697	7.0674	7.1008	6.8717	7.0149	6.9844	7.1023	7.0683	7.0662	6.9985	6.9859	7.0877	6.9569	7.0984	7.0388	7.0812	7.0621	6.8876	7.1007	7.0945	7.1431	7.0916
sp|O88712|CTBP1_MOUSE	N/A	2647500000	557	47.744	18	0	18	184.43	55.1	55.1	13	45.8	sp|O88712|CTBP1_MOUSE	N/A	1	1.27119	0.318886	0.999003	0.260961	7.9643	7.9069	7.9027	7.9163	7.9068	7.9005	7.9136	7.9354	7.932	7.942	7.8957	7.9612	7.9764	7.8557	7.9798	7.8797	7.9362	7.8615	7.816	7.9753	7.8693	7.9281	7.8874	7.9352
sp|O88737|BSN_MOUSE	N/A	3075000000	1460	418.84	88	0	88	323.31	35.6	35.6	84	34.6	sp|O88737|BSN_MOUSE	N/A	1	0.185703	0.964302	0.999003	0.0490539	7.9887	8.0049	7.9939	8.0326	7.9363	7.9905	7.993	8.0151	8.0345	8.0148	8.0063	8.0484	8.0329	7.9838	8.0345	7.9652	7.9975	7.9441	7.9981	7.9741	7.9971	8.0454	7.9775	7.9897
sp|O88741|GDAP1_MOUSE	N/A	695650000	241	41.31	14	0	14	91.591	51.4	51.4	14	51.4	sp|O88741|GDAP1_MOUSE	N/A	1	0.442776	0.812844	0.999003	0.109523	7.493	7.3353	7.2855	7.4674	7.2645	7.371	7.3302	7.3077	7.4013	7.4031	7.3723	7.3846	7.39	7.3551	7.3459	7.2496	7.3674	7.4026	7.2946	7.3957	7.3184	7.3651	7.2601	7.3934
sp|O88746|TOM1_MOUSE	N/A	63477000	90	54.325	8	0	8	59.334	26.8	26.8	8	26.8	sp|O88746|TOM1_MOUSE	N/A	1	1.28538	0.313261	0.999003	0.263108	6.4839	6.4474	6.4433	6.4265	6.5148	6.4913	6.0696	6.4858	6.301	6.4066	6.3133	6.3973	6.4282	6.3768	6.4641	6.2554	6.4237	6.2805	6.3495	6.365	6.2886	6.3243	6.3917	6.5501
sp|O88844|IDHC_MOUSE	N/A	1332900000	480	46.674	22	0	22	198.08	58.7	58.7	21	56.5	sp|O88844|IDHC_MOUSE	N/A	1	0.900141	0.502168	0.999003	0.200025	7.6144	7.5883	7.6052	7.6171	7.6288	7.7103	7.5641	7.6727	7.5637	7.6792	7.6372	7.6416	7.5974	7.5989	7.7073	7.6458	7.6499	7.6321	7.5524	7.6438	7.6099	7.6232	7.6027	7.5904
sp|O88851|RBBP9_MOUSE	N/A	209140000	47	20.911	4	0	4	3.9828	32.8	32.8	4	32.8	sp|O88851|RBBP9_MOUSE	N/A	1	1.30612	0.305212	0.999003	0.266223	7.0427	6.1619	6.8358	6.1541	5.9745	6.8695	6.7342	6.0418	6.345	6.8932	7.0395	6.8941	6.3979	5.9479	6.9311	7.004	6.9566	5.9117	5.7873	6.853	6.0003	6.9788	6.8554	6.2755
sp|O88910|MPP3_MOUSE	N/A	117370000	80	64.4	10	0	10	12.114	24.3	24.3	10	24.3	sp|O88910|MPP3_MOUSE	N/A	1	5.67223	0.00259777	0.641937	0.611744	6.5835	6.5578	6.5847	6.5909	6.4985	6.6641	6.6368	6.5687	6.5924	6.5824	6.6196	6.6083	6.617	6.6831	6.6097	6.4764	6.5624	6.6082	6.6013	6.5312	6.6556	6.6612	6.5635	6.5836
sp|O88935|SYN1_MOUSE	N/A	27767000000	2285	74.096	40	0	40	323.31	77.6	77.6	36	74.1	sp|O88935|SYN1_MOUSE	N/A	1	0.491833	0.778098	0.999003	0.120199	8.8972	8.9077	8.871	8.9153	8.854	8.9135	8.8253	8.9011	8.9552	8.9572	8.9297	8.9585	8.9578	8.9209	8.9538	8.9587	8.8901	8.849	8.9403	8.9488	8.9218	8.9467	8.9695	8.8539
sp|O88998|NOE1_MOUSE	N/A	225880000	97	55.397	6	0	6	9.1145	15.1	15.1	6	15.1	sp|O88998|NOE1_MOUSE	N/A	1	0.826312	0.547298	0.999003	0.186682	6.9068	6.7407	6.7828	6.8161	6.8508	6.9026	6.8082	6.6805	6.8884	6.7431	6.9168	6.7373	6.8465	6.8499	6.7813	6.8478	6.8268	6.8536	6.9362	6.8296	6.8818	6.8712	6.8091	6.5287
sp|O89023|TPP1_MOUSE	N/A	186930000	74	61.341	2	0	2	9.0153	6.2	6.2	2	6.2	sp|O89023|TPP1_MOUSE	N/A	1	1.16381	0.364586	0.999003	0.244303	6.7661	6.7475	6.6485	6.7333	6.8203	6.8806	6.7537	6.88	6.7829	6.8124	6.8633	6.817	6.7596	6.2158	6.7676	6.0556	6.7955	6.0946	6.1891	6.9042	6.2923	6.8047	6.7562	6.1127
sp|O89051|ITM2B_MOUSE	N/A	88378000	59	30.26	7	0	7	22.492	35.7	35.7	7	35.7	sp|O89051|ITM2B_MOUSE	N/A	1	2.51332	0.0680071	0.999003	0.411122	6.7617	6.5778	6.5506	6.5889	6.5265	6.5987	6.2872	6.6186	6.579	6.2879	6.5369	6.2672	6.4133	6.3868	6.6132	6.2285	6.5136	6.6612	6.6809	6.4312	5.9945	6.6516	5.7772	5.9438
sp|O89053|COR1A_MOUSE	N/A	2685200000	501	50.989	20	0	20	79.371	50.8	50.8	19	49.2	sp|O89053|COR1A_MOUSE	N/A	1	0.395854	0.845221	0.999003	0.0990663	7.7989	7.9029	7.8847	7.9749	7.8089	7.9426	7.8471	7.9696	7.9489	8.01	7.9402	7.981	7.976	7.9025	8.0108	7.8741	7.9105	7.9239	7.7864	8.0538	7.9619	7.9692	7.8959	7.9393
sp|O89112|LANC1_MOUSE	N/A	822520000	245	45.341	15	0	15	91.295	51.6	51.6	15	51.6	sp|O89112|LANC1_MOUSE	N/A	1	0.574555	0.71878	0.999003	0.137633	7.4113	7.3927	7.405	7.4531	7.3842	7.427	7.4356	7.4234	7.4402	7.4703	7.4398	7.4649	7.4071	7.4583	7.462	7.3385	7.3984	7.4036	7.3668	7.4236	7.4219	7.4349	7.375	7.4342
sp|O89116|VTI1A_MOUSE	N/A	77112000	60	24.986	4	0	4	11.505	30.9	30.9	4	30.9	sp|O89116|VTI1A_MOUSE	N/A	1	0.895085	0.505169	0.999003	0.199125	6.1261	6.0167	6.4708	6.6161	6.5032	6.4926	6.564	5.887	6.7151	6.5308	6.1293	6.5198	6.5473	6.3547	6.227	6.5049	6.5134	6.4777	6.453	6.369	6.5577	6.1246	6.4735	6.5175
sp|P00158|CYB_MOUSE	N/A	279750000	37	43.209	2	0.00031867	2	3.0371	4.2	4.2	2	4.2	sp|P00158|CYB_MOUSE	N/A	1	1.69786	0.186143	0.999003	0.32048	7.1382	6.2294	6.9453	6.0764	7.0176	7.058	7.067	6.9738	6.922	7.1191	6.428	7.1979	7.1406	6.3161	7.1835	7.0522	7.1438	6.1542	6.3054	6.2115	5.9298	6.255	6.143	6.0901
sp|P00397|COX1_MOUSE	N/A	1268600000	164	56.909	4	0	4	9.5984	13.8	13.8	4	13.8	sp|P00397|COX1_MOUSE	N/A	1	0.388555	0.850149	0.999003	0.0974175	7.6275	7.6215	7.5614	7.3026	7.7056	7.6793	7.7738	7.5592	7.3313	7.6631	7.688	7.6629	7.7455	7.3699	7.7519	7.7021	7.7522	7.2641	7.6727	7.1887	7.1115	7.5955	7.7319	7.0566
sp|P00405|COX2_MOUSE	N/A	15220000000	681	25.976	9	0	9	119.66	48	48	9	48	sp|P00405|COX2_MOUSE	N/A	1	0.328501	0.889159	0.999003	0.08362	8.6132	8.519	8.4916	8.4606	8.6932	8.6127	8.6931	8.5292	8.3357	8.6247	8.594	8.6636	8.5507	8.3815	8.677	8.6594	8.6319	8.3432	8.4586	8.3005	8.355	8.4981	8.6996	8.4315
sp|P00493|HPRT_MOUSE	N/A	1844000000	351	24.57	12	0	12	89.356	74.8	74.8	12	74.8	sp|P00493|HPRT_MOUSE	N/A	1	0.497429	0.774099	0.999003	0.1214	7.8873	7.7765	7.7534	7.7821	7.7557	7.7815	7.7861	7.7356	7.782	7.7601	7.8121	7.7414	7.8014	7.7579	7.7597	7.7305	7.7293	7.7795	7.775	7.7899	7.7763	7.7584	7.7249	7.7984
sp|P00848|ATP6_MOUSE	N/A	102740000	54	25.095	2	0	2	5.3222	8.4	8.4	2	8.4	sp|P00848|ATP6_MOUSE	N/A	1	1.89524	0.145231	0.999003	0.344888	6.7664	6.5722	6.5626	6.1513	6.5709	6.6368	6.6393	5.7575	6.3834	6.7632	6.6815	5.7523	6.7022	6.0639	6.8811	6.6718	6.7917	5.8756	6.7083	6.1478	5.877	5.9785	6.7116	6.4079
sp|P00920|CAH2_MOUSE	N/A	6991400000	544	29.032	14	0	14	151.81	64.6	64.6	14	64.6	sp|P00920|CAH2_MOUSE	N/A	1	1.12889	0.380697	0.999003	0.238721	8.4761	8.226	8.3341	8.2906	8.3789	8.4276	8.353	8.2928	8.3586	8.3729	8.3524	8.2507	8.3414	8.2441	8.3709	8.3352	8.3373	8.3726	8.2766	8.3898	8.1633	8.3028	8.3556	8.3126
sp|P01831|THY1_MOUSE	N/A	14935000000	409	18.08	5	0	5	191.53	32.1	32.1	5	32.1	sp|P01831|THY1_MOUSE	N/A	1	0.640259	0.672064	0.999003	0.150995	8.7871	8.7062	8.6614	8.7514	8.6298	8.7071	8.7395	8.6225	8.7687	8.7351	8.7026	8.7171	8.7926	8.6802	8.6985	8.6399	8.6897	8.651	8.6832	8.6984	8.6488	8.6825	8.6605	8.6453
sp|P01942|HBA_MOUSE;sp|P06467|HBAZ_MOUSE	N/A	97006000000	1450	15.085	10	0	10	137.11	92.3	92.3	8	85.9	sp|P01942|HBA_MOUSE	N/A	1	0.0455898	0.998554	0.999003	0.0125055	9.2844	9.3115	9.3818	9.4087	9.522	9.587	9.3664	9.6205	9.3511	9.5154	9.5666	9.3496	9.2957	9.4721	9.4776	9.5485	9.6922	9.7019	9.7018	9.5581	9.6352	9.3244	9.743	9.2961
sp|P02088|HBB1_MOUSE;CON__Q3SX09;CON__P02070	N/A	107810000000	1279	15.84	14	0	14	323.31	95.2	95.2	6	50.3	sp|P02088|HBB1_MOUSE	N/A	1	0.468583	0.794647	0.999003	0.115171	9.5446	9.4088	9.5049	9.4801	9.5095	9.6501	9.4477	9.6399	9.4268	9.5767	9.5914	9.4809	9.4367	9.4848	9.5128	9.491	9.7119	9.6618	9.7091	9.6683	9.6113	9.4266	9.6899	9.3005
sp|P02089|HBB2_MOUSE	N/A	9772500000	355	15.878	14	0	6	157.67	91.2	46.3	6	46.3	sp|P02089|HBB2_MOUSE	N/A	1	0.578007	0.716309	0.999003	0.138345	8.4142	8.2793	8.3751	8.399	8.472	8.6191	8.3679	8.6217	8.2691	8.5172	8.5479	8.3846	8.3586	8.3719	8.5129	8.3697	8.6376	8.5773	8.5165	8.6222	8.4795	8.3236	8.6432	8.2114
sp|P02468|LAMC1_MOUSE	N/A	60304000	36	177.3	9	0	9	59.234	6.8	6.8	9	6.8	sp|P02468|LAMC1_MOUSE	N/A	1	1.2027	0.347378	0.999003	0.250422	6.2761	6.118	5.9932	5.9358	6.2811	6.4765	6.0787	6.0553	6.5487	6.5332	5.9852	6.1891	6.2027	6.1785	5.967	5.9915	6.0412	6.42	6.1308	6.4325	6.2168	6.4435	6.443	6.5609
sp|P03888|NU1M_MOUSE	N/A	745710000	201	36.059	5	0	5	24.766	14.5	14.5	5	14.5	sp|P03888|NU1M_MOUSE	N/A	1	0.264154	0.926816	0.999003	0.0683602	7.3845	7.2646	7.2474	7.3095	7.3599	7.2968	7.3254	7.2862	7.4274	7.2448	7.3481	7.3599	7.3057	7.3392	7.3366	7.3145	7.329	7.3788	7.3162	7.2464	7.2936	7.2442	7.3543	7.2663
sp|P03893|NU2M_MOUSE	N/A	160210000	67	38.752	3	0	3	19.529	14.2	14.2	3	14.2	sp|P03893|NU2M_MOUSE	N/A	1	0.43847	0.815858	0.999003	0.108573	6.828	6.836	6.0759	6.059	6.9152	6.8627	6.7791	6.6781	6.2569	6.7926	6.8721	6.7561	6.6447	6.1445	6.703	6.194	6.7534	6.1315	6.5645	6.4823	6.2363	6.8326	6.8158	6.4123
sp|P03911|NU4M_MOUSE	N/A	311940000	140	51.881	6	0	6	20.633	17.9	17.9	6	17.9	sp|P03911|NU4M_MOUSE	N/A	1	0.895877	0.504697	0.999003	0.199266	6.891	6.899	6.8104	7.0436	7.032	6.9777	6.9559	6.8029	7.0566	6.98	6.9887	7.0847	7.0462	6.9162	7.0451	7.0276	7.0696	6.9995	6.8017	7.0477	7.0572	6.9412	6.9945	7.1165
sp|P03921|NU5M_MOUSE	N/A	396790000	133	68.474	6	0	6	71.945	14	14	6	14	sp|P03921|NU5M_MOUSE	N/A	1	2.54369	0.0655781	0.999003	0.414033	7.1438	7.1468	7.0529	7.0429	7.1105	7.1372	7.1391	7.0716	7.0922	7.1843	7.1636	7.1897	6.976	6.9575	7.1291	7.133	7.1706	7.0861	7.1752	6.9999	6.9059	7.1616	7.0438	7.1796
sp|P03930|ATP8_MOUSE	N/A	1410900000	102	7.7662	2	0	2	20.867	34.3	34.3	2	34.3	sp|P03930|ATP8_MOUSE	N/A	1	0.861456	0.525467	0.999003	0.193089	7.7625	7.664	7.6072	7.7783	7.5474	7.6921	7.6967	7.6252	7.7773	7.7055	6.1761	7.6446	7.6604	7.6424	7.7136	7.5465	7.6967	7.6516	7.6174	7.7568	7.6566	7.6629	7.5755	7.672
sp|P03995|GFAP_MOUSE	N/A	13666000000	1083	49.899	34	0	34	323.31	69.5	69.5	29	64	sp|P03995|GFAP_MOUSE	N/A	1	14.6519	8.31448e-06	0.00924571	0.802761	8.4891	8.4627	8.5614	8.4192	8.8647	8.5597	8.3726	9.1422	8.5969	8.5194	8.4816	8.7362	8.4531	8.3792	8.5393	8.5475	8.5144	8.5784	8.3679	9.2311	8.444	8.4559	8.5945	8.608
sp|P04370|MBP_MOUSE	N/A	64418000000	935	27.167	6	0	6	109.58	19.2	19.2	6	19.2	sp|P04370|MBP_MOUSE	N/A	1	1.82575	0.158458	0.999003	0.336497	9.472	9.1893	9.3602	9.3008	9.2058	9.4558	9.2737	9.2284	9.3668	9.3754	9.3228	9.1072	9.2639	9.2394	9.2421	9.2696	9.303	9.3961	9.1794	9.2877	9.1281	9.3574	9.2123	9.3881
sp|P04627|ARAF_MOUSE	N/A	98764000	83	67.581	9	0	5	9.3948	15.2	8.6	5	8.6	sp|P04627|ARAF_MOUSE	N/A	1	0.185172	0.964517	0.999003	0.0489204	6.6092	6.4732	6.1541	6.6051	6.5337	6.5236	6.5036	6.3443	6.4689	6.5768	6.4893	6.5638	6.561	6.306	6.5039	6.4374	6.4578	6.0701	6.3632	6.5384	6.4663	6.5761	6.3698	6.4281
sp|P04919|B3AT_MOUSE	N/A	80597000	66	103.13	8	0	8	25.963	9.9	9.9	8	9.9	sp|P04919|B3AT_MOUSE	N/A	1	0.73928	0.603911	0.999003	0.170369	6.6691	6.3398	6.2781	6.5504	6.5765	6.5892	6.5095	6.6769	6.2547	6.2267	6.565	6.5144	6.2254	6.2951	6.052	6.6352	6.677	6.7629	6.7442	6.6968	6.6395	5.9585	6.7014	6.3347
sp|P04925|PRIO_MOUSE	N/A	682210000	256	27.977	9	0	9	51.982	46.9	46.9	9	46.9	sp|P04925|PRIO_MOUSE	N/A	1	0.829694	0.54517	0.999003	0.187303	7.2897	7.2929	7.2316	7.3163	7.2366	7.3191	7.2453	7.2939	7.1987	7.2906	7.3133	7.2292	7.3428	7.1546	7.3174	7.1504	7.205	7.1901	7.0186	7.3072	7.2279	7.2671	7.1853	7.158
sp|P05063|ALDOC_MOUSE;sp|Q91Y97|ALDOB_MOUSE	N/A	12912000000	949	39.394	30	0	22	323.31	87.3	70.8	22	70.8	sp|P05063|ALDOC_MOUSE	N/A	1	1.54681	0.225282	0.999003	0.300537	8.5374	8.5702	8.6039	8.6121	8.6256	8.6254	8.5199	8.6249	8.6145	8.6182	8.6241	8.6599	8.5607	8.5882	8.6494	8.5947	8.6365	8.5947	8.6107	8.7308	8.5844	8.599	8.6557	8.5362
sp|P05064|ALDOA_MOUSE	N/A	62989000000	2172	39.355	33	0	33	323.31	90.1	90.1	25	76.4	sp|P05064|ALDOA_MOUSE	N/A	1	0.292974	0.910588	0.999003	0.0752571	9.1823	9.2565	9.27	9.2662	9.2015	9.3482	9.2062	9.3318	9.2561	9.2917	9.3015	9.2716	9.2493	9.2616	9.3119	9.2755	9.3261	9.2926	9.2139	9.3637	9.2957	9.3265	9.3257	9.1736
sp|P05132|KAPCA_MOUSE	N/A	2284700000	368	40.57	15	0	15	110.71	51.3	51.3	7	29.1	sp|P05132|KAPCA_MOUSE	N/A	1	0.157135	0.975017	0.999003	0.0418232	7.9423	7.884	7.8084	7.9365	7.8553	7.8545	7.8887	7.7671	7.9807	7.9205	7.8753	7.9466	7.916	7.8248	7.8737	7.8147	7.8572	7.8282	7.7593	7.9495	7.8329	7.8422	7.8484	7.8959
sp|P05201|AATC_MOUSE	N/A	21717000000	951	46.247	25	0	25	323.31	73.6	73.6	25	73.6	sp|P05201|AATC_MOUSE	N/A	1	0.641952	0.670872	0.999003	0.151334	8.893	8.8702	8.8323	8.8357	8.8734	8.8238	8.8692	8.8406	8.8864	8.8825	8.8617	8.8901	8.8919	8.8471	8.9029	8.8069	8.8461	8.8346	8.7741	8.8409	8.8039	8.8722	8.8571	8.8599
sp|P05202|AATM_MOUSE	N/A	33621000000	1520	47.411	32	0	32	323.31	76.3	76.3	32	76.3	sp|P05202|AATM_MOUSE	N/A	1	0.723602	0.614464	0.999003	0.167361	9.0587	9.0361	9.0093	9.0139	8.9999	9.0278	9.0037	8.9927	9.0466	9.0406	9.0061	9.0378	9.0717	9.0505	9.0937	9.0007	9.0392	9.0332	9.0231	9.0566	9.0368	9.0323	9.0495	9.015
sp|P05213|TBA1B_MOUSE	N/A	11184000000	52	50.151	28	0	1	16.177	76.7	2.9	0	0	sp|P05213|TBA1B_MOUSE	N/A	1	0.627931	0.680762	0.999003	0.14852	8.9216	8.5541	8.5992	6.2492	8.7207	8.7488	8.6818	8.6319	6.1424	8.7142	8.8001	8.7515	8.6316	6.5562	8.6616	8.7221	8.7657	6.3147	8.6924	6.3056	6.2382	8.6373	8.7261	6.2979
sp|P05480|SRC_MOUSE;sp|Q62270|SRMS_MOUSE;sp|Q922K9|FRK_MOUSE;sp|Q62190|RON_MOUSE;sp|P16056|MET_MOUSE	N/A	514110000	190	60.644	20	0	20	148.86	46.4	46.4	15	38.1	sp|P05480|SRC_MOUSE	N/A	1	0.679082	0.644945	0.999003	0.158698	7.2526	7.2311	7.2059	7.3256	7.1816	7.2231	7.2084	7.1994	7.2484	7.234	7.2306	7.263	7.2366	7.2025	7.16	7.2222	7.2318	7.2408	7.2498	7.2845	7.2452	7.2139	7.1555	7.308
sp|P06151|LDHA_MOUSE	N/A	11883000000	903	36.498	21	0	21	306.97	70.8	70.8	19	64.5	sp|P06151|LDHA_MOUSE	N/A	1	0.293034	0.910554	0.999003	0.0752713	8.575	8.5351	8.4922	8.5285	8.5142	8.5953	8.5849	8.5237	8.5074	8.5843	8.5532	8.5508	8.6726	8.4669	8.6243	8.4502	8.5583	8.449	8.4858	8.5605	8.4587	8.5074	8.5398	8.5362
sp|P06745|G6PI_MOUSE;CON__Q3ZBD7	N/A	22106000000	1423	62.766	27	0	27	323.31	62.4	62.4	27	62.4	sp|P06745|G6PI_MOUSE	N/A	1	0.944086	0.476656	0.999003	0.207762	8.8542	8.7983	8.7819	8.7952	8.8337	8.8205	8.7786	8.7756	8.7965	8.7976	8.7798	8.8302	8.8078	8.7692	8.8192	8.8143	8.7829	8.8054	8.7911	8.8561	8.7653	8.806	8.8227	8.7856
sp|P06801|MAOX_MOUSE	N/A	1473600000	471	63.953	24	0	24	207.43	64.7	64.7	24	64.7	sp|P06801|MAOX_MOUSE	N/A	1	1.07493	0.40683	0.999003	0.229936	7.6279	7.6205	7.662	7.633	7.7715	7.699	7.6586	7.7303	7.6079	7.6316	7.6692	7.7106	7.5831	7.6866	7.5859	7.683	7.701	7.7019	7.6936	7.6405	7.6641	7.6605	7.7175	7.6931
sp|P06837|NEUM_MOUSE	N/A	515790000	137	23.632	9	0	9	128.39	53.7	53.7	9	53.7	sp|P06837|NEUM_MOUSE	N/A	1	1.017	0.436613	0.999003	0.220272	7.1686	7.4505	7.2666	7.225	7.1499	7.2732	7.2973	7.3074	7.165	7.1607	7.1206	7.2855	7.5075	7.245	7.3349	6.7336	6.8822	6.992	6.7606	7.2351	7.2171	7.2343	7.1395	7.1876
sp|P07309|TTHY_MOUSE	N/A	335970000	79	15.776	6	0	6	82.971	50.3	50.3	6	50.3	sp|P07309|TTHY_MOUSE	N/A	1	0.907559	0.497789	0.999003	0.201342	6.8487	5.988	6.9977	6.2376	7.3271	7.3935	7.2249	7.3662	7.0017	6.7363	7.0047	6.2834	7.0313	7.153	6.8969	7.2508	6.8047	7.4518	7.0345	7.1092	6.8745	5.974	7.2853	6.773
sp|P07356|ANXA2_MOUSE	N/A	290370000	121	38.676	11	0	11	89.204	41	41	11	41	sp|P07356|ANXA2_MOUSE	N/A	1	0.299591	0.906708	0.999003	0.0768263	6.9892	6.8072	6.8161	6.9262	7.0306	7.0286	6.8876	7.0447	6.9705	6.9765	7.1165	6.8933	6.746	6.9085	6.9585	7.1662	7.0783	7.3269	7.2101	7.2344	7.1513	6.6795	7.1361	6.0531
sp|P07724|ALBU_MOUSE	N/A	17566000000	1862	68.692	42	0	42	323.31	77.6	77.6	38	74	sp|P07724|ALBU_MOUSE	N/A	1	0.247469	0.935665	0.999003	0.06432	8.7912	8.6322	8.62	8.6273	8.749	8.8088	8.6718	8.8352	8.7245	8.7471	8.8186	8.6645	8.6966	8.6529	8.7584	8.7689	8.9181	8.859	8.7777	8.8632	8.725	8.6041	8.9004	8.5499
sp|P07759|SPA3K_MOUSE;sp|Q03734|SPA3M_MOUSE	N/A	1754800000	528	46.879	17	0	17	323.31	49	49	16	45.7	sp|P07759|SPA3K_MOUSE	N/A	1	0.388365	0.850277	0.999003	0.0973744	7.9532	7.596	7.7536	7.6731	7.784	7.8125	7.7155	7.7564	7.6361	7.6887	7.8552	7.672	7.58	7.7423	7.5794	7.7886	7.8992	7.9762	8.0013	7.7854	7.7651	7.6296	7.8355	7.6204
sp|P07901|HS90A_MOUSE	N/A	15818000000	1570	84.787	45	0	30	323.31	60.3	43.8	30	43.8	sp|P07901|HS90A_MOUSE	N/A	1	0.320022	0.894401	0.999003	0.0816379	8.7064	8.7013	8.6801	8.7185	8.6987	8.7029	8.7282	8.6756	8.7006	8.6739	8.6784	8.7003	8.7235	8.6826	8.7006	8.6228	8.6607	8.6307	8.6684	8.721	8.6565	8.6921	8.6647	8.7137
sp|P08003|PDIA4_MOUSE	N/A	293250000	168	71.982	15	0	15	128.33	29.2	29.2	15	29.2	sp|P08003|PDIA4_MOUSE	N/A	1	1.56746	0.219474	0.999003	0.303333	6.9827	6.9699	6.9204	7.0111	6.9949	7.0756	6.9832	6.9519	7.0199	6.9047	6.913	6.9723	7.0456	6.9469	6.9902	6.8411	6.9139	6.9932	6.9394	7.0499	6.9307	6.9101	6.8701	6.9212
sp|P08030|APT_MOUSE	N/A	178300000	120	19.724	8	0	8	19.261	70	70	8	70	sp|P08030|APT_MOUSE	N/A	1	0.743454	0.601119	0.999003	0.171167	6.4179	6.7974	6.7687	6.721	6.7567	6.7592	6.6615	6.9195	6.7565	6.7492	6.746	6.7333	6.7371	6.8057	6.7961	6.7581	6.8455	6.8546	6.9137	6.877	6.8845	6.7055	6.7301	6.7923
sp|P08113|ENPL_MOUSE	N/A	2791500000	816	92.475	38	0	37	297.7	50.6	49.1	37	49.1	sp|P08113|ENPL_MOUSE	N/A	1	1.04242	0.423324	0.999003	0.224542	7.9862	7.9144	7.9039	7.9817	7.9643	8.0122	7.9805	7.9483	7.8927	7.8786	7.903	7.9088	8.0015	7.9101	7.9752	7.8784	7.8675	7.9545	7.9208	8.0312	7.8882	7.8786	7.9071	7.9368
sp|P08226|APOE_MOUSE	N/A	1075500000	312	35.866	12	0	12	288.23	51.4	51.4	12	51.4	sp|P08226|APOE_MOUSE	N/A	1	5.85879	0.00220585	0.641937	0.619402	7.5388	7.4791	7.4515	7.4576	7.5869	7.4705	7.4115	7.704	7.5487	7.5325	7.443	7.6549	7.564	7.3993	7.5828	7.3773	7.4755	7.3794	7.3801	7.7783	7.4676	7.483	7.4326	7.5696
sp|P08228|SODC_MOUSE	N/A	1913500000	157	15.942	7	0	7	30.541	47.4	47.4	7	47.4	sp|P08228|SODC_MOUSE	N/A	1	1.14183	0.374654	0.999003	0.240799	7.716	7.8865	7.7686	7.7168	7.7093	7.8779	7.8446	7.9504	7.826	7.7624	7.6703	7.692	7.9521	7.7993	8.0087	7.5987	7.7329	7.7713	7.5636	7.9072	7.6958	7.821	7.8709	7.6831
sp|P08249|MDHM_MOUSE	N/A	61908000000	1353	35.611	19	0	19	318.59	66	66	19	66	sp|P08249|MDHM_MOUSE	N/A	1	0.0495293	0.998237	0.999003	0.0135714	9.1993	9.2437	9.2905	9.3335	9.208	9.345	9.1954	9.3075	9.3089	9.3554	9.3534	9.3287	9.2739	9.2941	9.3392	9.3365	9.3674	9.3288	9.2956	9.3557	9.3552	9.3345	9.3217	9.2556
sp|P08414|KCC4_MOUSE	N/A	362580000	157	52.627	11	0	11	54.547	26	26	11	26	sp|P08414|KCC4_MOUSE	N/A	1	1.00188	0.444681	0.999003	0.21771	7.0524	7.0742	7.0667	7.1104	6.9994	7.0656	7.075	7.0828	7.1187	7.1262	7.081	7.1293	7.0389	7.1215	7.0112	7.1542	7.0553	7.0807	7.1609	7.0318	7.0717	7.1007	7.0351	7.1516
sp|P08551|NFL_MOUSE	N/A	11220000000	1071	61.508	35	0	31	323.31	65.6	60.2	31	60.2	sp|P08551|NFL_MOUSE	N/A	1	1.44566	0.256002	0.999003	0.286515	8.6924	8.4942	8.6438	8.4173	8.5315	8.6301	8.5959	8.5969	8.507	8.4997	8.5201	8.3941	8.5829	8.4221	8.5799	8.4593	8.5092	8.5523	8.4136	8.483	8.4143	8.5924	8.5173	8.6427
sp|P08553|NFM_MOUSE;REV__sp|Q8R344|CCD12_MOUSE	N/A	12675000000	1282	95.915	42	0	42	323.31	49.4	49.4	37	46	sp|P08553|NFM_MOUSE	N/A	1	1.8002	0.163628	0.999003	0.333358	8.7876	8.6203	8.7627	8.5101	8.5711	8.7261	8.7134	8.6556	8.5705	8.5526	8.589	8.3987	8.6868	8.5727	8.6671	8.4967	8.5774	8.6695	8.4754	8.5042	8.5238	8.6706	8.5702	8.7303
sp|P08752|GNAI2_MOUSE	N/A	3109500000	531	40.489	17	0	15	323.31	62.5	56.1	10	39.7	sp|P08752|GNAI2_MOUSE	N/A	1	0.838674	0.539548	0.999003	0.188947	8.064	8.0039	7.988	8.0068	7.9692	8.0002	7.958	7.9243	7.9887	8.0424	8.0335	8.0163	7.9817	7.9649	8.0183	7.9067	7.9523	7.9515	7.9083	8.0148	7.9504	7.996	7.9545	7.9651
sp|P09103|PDIA1_MOUSE	N/A	623200000	421	57.058	20	0	20	223.38	47.5	47.5	20	47.5	sp|P09103|PDIA1_MOUSE	N/A	1	1.07991	0.404354	0.999003	0.230755	7.2944	7.3639	7.3511	7.241	7.326	7.3411	7.4167	7.3573	7.3302	7.1768	7.2354	7.261	7.417	7.3419	7.4153	7.1274	7.2199	7.2911	7.2177	7.3183	7.2952	7.2023	7.3266	7.2671
sp|P09405|NUCL_MOUSE	N/A	574060000	222	76.722	15	0	15	147.93	22.6	22.6	15	22.6	sp|P09405|NUCL_MOUSE	N/A	1	1.10187	0.393592	0.999003	0.234347	7.2206	7.388	7.3331	7.1829	7.2989	7.258	7.3899	7.3321	7.3	7.1619	7.1627	7.2168	7.4125	7.3194	7.3427	7.1451	7.1621	7.2119	7.1597	7.3196	7.2925	7.2146	7.2982	7.1939
sp|P09411|PGK1_MOUSE	N/A	28774000000	1817	44.55	31	0	31	323.31	76.3	76.3	24	64	sp|P09411|PGK1_MOUSE	N/A	1	0.105395	0.989707	0.999003	0.0284436	8.9196	8.8819	8.9233	8.9395	8.906	8.9873	8.8981	8.9667	8.9336	8.9675	8.9843	8.9568	8.9363	8.9096	8.9985	8.9719	9.006	8.9543	8.989	8.9861	8.9409	8.9981	8.9573	8.9439
sp|P09528|FRIH_MOUSE	N/A	1930100000	493	21.066	10	0	10	72.332	61.5	61.5	10	61.5	sp|P09528|FRIH_MOUSE	N/A	1	1.08941	0.399666	0.999003	0.232313	7.8321	7.814	7.7841	7.7944	7.7631	7.752	7.8351	7.7782	7.7843	7.8488	7.812	7.7776	7.8225	7.7158	7.8669	7.6229	7.7369	7.7188	7.5882	7.7785	7.7232	7.8297	7.719	7.7515
sp|P09671|SODM_MOUSE	N/A	3302900000	260	24.603	10	0	10	167.79	54.5	54.5	10	54.5	sp|P09671|SODM_MOUSE	N/A	1	0.0247785	0.99967	0.99967	0.00683586	7.9949	7.9572	7.9543	8.0693	7.913	8.0749	7.8883	8.0066	8.0452	8.0963	8.0694	8.0834	8.0819	7.9481	8.1544	8.0763	8.0966	7.9677	7.9925	8.1457	8.0365	8.1072	8.071	7.9665
sp|P0C192|LRC4B_MOUSE;sp|Q8C031|LRC4C_MOUSE;sp|Q99PH1|LRRC4_MOUSE	N/A	119200000	99	76.155	8	0	8	66.156	13.7	13.7	8	13.7	sp|P0C192|LRC4B_MOUSE	N/A	1	1.54883	0.224705	0.999003	0.300813	6.7266	6.563	6.6169	6.5575	6.5562	6.5167	6.5886	6.6127	6.7209	6.5836	6.5977	6.1698	6.552	6.5828	6.5133	6.6254	6.5904	6.6797	6.6902	6.6163	6.5483	6.6455	6.6821	6.6455
sp|P0C7L0|WIPF3_MOUSE	N/A	317350000	168	49.452	7	0	7	102.35	19.6	19.6	7	19.6	sp|P0C7L0|WIPF3_MOUSE	N/A	1	0.347637	0.877063	0.999003	0.0880621	6.9044	7.0097	7.0065	7.0474	6.9777	6.9502	7.0016	7.0863	7.0427	7.0285	7.0217	7.0579	7.0308	7.0237	7.0349	7.0352	7.0514	6.9962	7.0629	6.9766	7.1022	7.1371	7.046	6.8852
sp|P0DN34|NDUB1_MOUSE	N/A	259690000	56	6.954	3	0	3	5.0865	66.7	66.7	3	66.7	sp|P0DN34|NDUB1_MOUSE	N/A	1	0.210073	0.953839	0.999003	0.0551363	6.2247	6.4607	6.1735	6.0718	6.956	7.0353	6.1584	6.9093	6.0578	7.0947	7.0369	6.971	7.039	6.2951	7.0792	6.3707	7.0579	6.2491	6.2306	6.1887	6.133	7.0341	6.9536	6.7774
sp|P0DP28|CALM3_MOUSE;sp|P0DP27|CALM2_MOUSE;sp|P0DP26|CALM1_MOUSE;sp|Q9D6P8|CALL3_MOUSE;sp|P20801|TNNC2_MOUSE	N/A	19602000000	753	16.837	13	0	13	323.31	85.2	85.2	13	85.2	sp|P0DP28|CALM3_MOUSE;sp|P0DP27|CALM2_MOUSE;sp|P0DP26|CALM1_MOUSE	N/A	1	1.11324	0.388118	0.999003	0.236194	8.4955	8.8694	8.871	8.7141	8.6154	8.9478	8.8227	9.031	8.748	8.7047	8.7174	8.6571	8.817	8.75	9.0143	8.8012	8.7155	8.8309	8.6687	8.7499	8.7792	8.835	8.8527	8.7491
sp|P10126|EF1A1_MOUSE	N/A	11530000000	927	50.113	21	0	13	81.217	55	32.9	13	32.9	sp|P10126|EF1A1_MOUSE	N/A	1	0.417322	0.830544	0.999003	0.103881	8.5756	8.4801	8.5146	8.5359	8.6545	8.5753	8.545	8.5428	8.4671	8.5234	8.5907	8.5362	8.4949	8.5213	8.4686	8.6566	8.5448	8.553	8.6174	8.5148	8.5056	8.5399	8.6099	8.5254
sp|P10518|HEM2_MOUSE	N/A	1010700000	335	36.023	13	0	13	64.201	63.9	63.9	13	63.9	sp|P10518|HEM2_MOUSE	N/A	1	0.61402	0.690621	0.999003	0.145709	7.4807	7.4953	7.4426	7.4522	7.4508	7.51	7.5253	7.4481	7.4508	7.467	7.4446	7.4776	7.5678	7.4802	7.54	7.4729	7.4817	7.4018	7.4249	7.5015	7.4182	7.4105	7.4484	7.3924
sp|P10605|CATB_MOUSE	N/A	349380000	179	37.279	9	0	9	142.07	37.8	37.8	9	37.8	sp|P10605|CATB_MOUSE	N/A	1	2.21792	0.0973233	0.999003	0.381222	7.1098	7.034	6.9584	7.0109	7.1357	7.0722	7.024	7.171	7.0717	6.9862	6.9587	7.0546	7.0019	7.0818	7.0956	7.0873	7.0082	7.0871	6.9656	7.276	7.0289	6.9537	7.044	6.775
sp|P10630|IF4A2_MOUSE	N/A	3664700000	745	46.402	24	0	24	288.96	68.1	68.1	13	42.8	sp|P10630|IF4A2_MOUSE	N/A	1	0.211523	0.953181	0.999003	0.0554956	8.067	8.0224	7.9916	8.0555	7.9953	8.0339	8.0263	7.9977	8.0234	8.0483	8.0448	8.0743	8.1171	8.0179	8.0864	8.0259	8.0361	8.0027	8.0035	8.1315	8.0268	8.0313	8.0315	8.0303
sp|P10637|TAU_MOUSE	N/A	4667500000	769	76.243	16	0	16	117.36	28.5	28.5	16	28.5	sp|P10637|TAU_MOUSE	N/A	1	0.841844	0.537573	0.999003	0.189526	8.0538	8.186	8.1453	8.129	8.0469	8.1917	8.1421	8.1611	8.1294	8.1562	8.1243	8.1808	8.2296	8.103	8.2551	8.0023	8.1052	8.1059	7.9875	8.1516	8.1021	8.1972	8.0991	8.1609
sp|P10639|THIO_MOUSE	N/A	766660000	130	11.675	7	0	7	37.56	65.7	65.7	7	65.7	sp|P10639|THIO_MOUSE	N/A	1	1.37016	0.281587	0.999003	0.275677	7.2714	7.5203	7.4634	7.3152	7.3816	7.4831	7.5401	7.5648	7.3658	7.3587	7.3096	7.32	7.4997	7.4275	7.5298	7.1805	7.2469	7.3893	7.1931	7.4023	7.3559	7.3608	7.4385	7.2996
sp|P10649|GSTM1_MOUSE;sp|P19639|GSTM3_MOUSE;sp|O35660|GSTM6_MOUSE	N/A	17569000000	847	25.97	19	0	19	323.31	78	78	15	58.7	sp|P10649|GSTM1_MOUSE	N/A	1	1.84688	0.154308	0.999003	0.339072	8.6837	8.7442	8.6567	8.7865	8.8022	8.7589	8.7058	8.7729	8.7934	8.7627	8.728	8.8235	8.8003	8.679	8.8126	8.6869	8.6928	8.6468	8.4862	8.9213	8.6739	8.6716	8.7776	8.7655
sp|P10852|4F2_MOUSE	N/A	4248400000	489	58.336	20	0	20	132.13	38.2	38.2	20	38.2	sp|P10852|4F2_MOUSE	N/A	1	0.658836	0.659031	0.999003	0.154699	8.2402	8.1318	8.107	8.1865	8.1258	8.1127	8.1383	8.123	8.2348	8.1371	8.1421	8.2056	8.1793	8.145	8.1449	8.1517	8.1358	8.1213	8.084	8.2624	8.1034	8.1428	8.116	8.1794
sp|P10922|H10_MOUSE	N/A	556180000	94	20.861	4	0	4	13.278	16	16	4	16	sp|P10922|H10_MOUSE	N/A	1	1.05493	0.416912	0.999003	0.226626	7.3511	7.1555	7.1552	7.2078	7.2733	7.1998	7.2681	7.17	7.3146	6.1399	7.2923	7.1913	7.2789	7.1893	7.1878	7.3346	7.0665	7.1439	7.2372	7.1793	7.19	7.1908	7.2285	7.063
sp|P11031|TCP4_MOUSE	N/A	129450000	50	14.427	3	0	3	13.348	26	26	3	26	sp|P11031|TCP4_MOUSE	N/A	1	1.29238	0.310522	0.999003	0.264162	6.1417	6.6161	6.5859	6.7342	6.6146	6.6608	6.2193	6.5925	5.9581	6.7184	6.6908	6.754	6.8135	6.0972	6.5258	6.5778	6.7084	6.3092	6.6775	6.7775	6.3549	6.5782	6.7201	6.2019
sp|P11352|GPX1_MOUSE	N/A	76652000	37	22.329	5	0	5	6.72	33.8	33.8	5	33.8	sp|P11352|GPX1_MOUSE	N/A	1	2.23082	0.0957949	0.999003	0.382591	6.0963	6.3826	6.4404	6.5023	6.1639	6.7222	6.5255	5.9616	6.3028	6.0369	6.4467	5.9492	6.6329	6.6674	6.5951	6.4897	6.1907	6.7922	5.8588	5.9894	5.943	6.0818	6.667	6.243
sp|P11404|FABPH_MOUSE	N/A	533100000	106	14.819	6	0	6	14.493	47.4	47.4	6	47.4	sp|P11404|FABPH_MOUSE	N/A	1	1.52474	0.231656	0.999003	0.297525	7.0125	7.3323	7.2523	7.0648	7.186	7.3372	7.3593	7.3244	7.2565	7.1997	7.1232	7.1505	7.4508	7.3388	7.5026	6.9053	7.048	7.0579	6.867	7.2656	7.2082	7.1623	7.313	7.0233
sp|P11438|LAMP1_MOUSE	N/A	119750000	95	43.865	3	0	3	29.089	8.4	8.4	3	8.4	sp|P11438|LAMP1_MOUSE	N/A	1	1.32052	0.29974	0.999003	0.26837	6.6367	6.5616	6.5595	6.6265	6.608	6.6277	6.5908	6.5358	6.5999	6.6308	6.5786	6.5945	6.6477	6.5251	6.6916	6.4342	6.5647	6.5197	6.4503	6.8321	6.54	6.5179	6.462	6.5108
sp|P11499|HS90B_MOUSE;REV__sp|Q8BL66|EEA1_MOUSE	N/A	30161000000	2100	83.28	47	0	47	323.31	60.6	60.6	31	42.3	sp|P11499|HS90B_MOUSE	N/A	1	0.958573	0.468472	0.999003	0.210279	9.0209	8.9814	8.97	9.0172	8.9557	8.9952	8.9969	8.9631	8.9686	8.9722	8.977	9.0106	9.0329	8.94	9.0033	8.9141	8.9715	8.9415	8.9833	9.0554	8.9686	8.9772	8.9283	8.9869
sp|P11531|DMD_MOUSE	N/A	48959000	48	425.83	5	0	5	17.829	1.8	1.8	5	1.8	sp|P11531|DMD_MOUSE	N/A	1	0.480521	0.786165	0.999003	0.11776	6.3486	6.2556	6.4692	5.897	6.1573	6.3316	5.9993	6.2754	6.5199	6.2553	6.4687	6.3309	6.0687	6.2993	6.3982	6.0399	5.9302	5.9494	6.2168	6.3699	6.2873	6.1762	6.4111	6.3159
sp|P11627|L1CAM_MOUSE	N/A	462250000	221	140.97	13	0	13	50.151	15.1	15.1	13	15.1	sp|P11627|L1CAM_MOUSE	N/A	1	0.774282	0.580727	0.999003	0.177008	7.3281	7.2259	7.1674	7.1205	7.1693	7.118	7.1793	7.1407	7.1575	7.2132	7.1222	7.2632	7.1834	7.237	7.2081	7.222	7.1357	7.1278	7.2011	7.1485	7.1581	7.0782	7.2567	7.2238
sp|P11798|KCC2A_MOUSE	N/A	61367000000	1269	54.114	27	0	21	323.31	66.5	49.6	18	45.8	sp|P11798|KCC2A_MOUSE	N/A	1	0.433904	0.819045	0.999003	0.107564	9.2271	9.2194	9.2254	9.253	9.2231	9.2636	9.2499	9.2219	9.2155	9.2687	9.2533	9.3144	9.3262	9.1694	9.2952	9.2002	9.2725	9.2028	9.1534	9.2538	9.2374	9.2717	9.2498	9.2557
sp|P11881|ITPR1_MOUSE	N/A	469840000	277	313.16	34	0	34	205.95	16.3	16.3	30	15.1	sp|P11881|ITPR1_MOUSE	N/A	1	0.513685	0.76246	0.999003	0.124872	7.1654	7.1868	7.2363	7.1455	7.274	7.1902	7.1924	7.1162	7.1205	7.2152	7.245	7.1942	7.1121	7.2045	7.0598	7.2493	7.1897	7.1493	7.305	7.1684	7.2083	7.2307	7.2333	7.1767
sp|P11983|TCPA_MOUSE	N/A	3201800000	802	60.448	31	0	31	323.31	68.2	68.2	31	68.2	sp|P11983|TCPA_MOUSE	N/A	1	1.15387	0.369107	0.999003	0.242723	8.0331	7.9961	8.0147	8.0281	8.0369	8.0532	8.0047	7.9648	8.0169	8.0054	8.015	8.0211	8.0294	8.0271	8.0438	8.0138	8.0276	8.0364	8.0138	8.0289	8.0506	8.0107	8.0129	8.0355
sp|P12023|A4_MOUSE	N/A	329800000	144	86.721	9	0	9	43.492	14.3	14.3	8	13.2	sp|P12023|A4_MOUSE	N/A	1	1.21413	0.342463	0.999003	0.252202	7.0527	7.1065	7.0545	7.0121	6.9966	7.0447	7.1342	7.145	7.0591	7.0472	6.9997	7.0372	7.0412	6.9735	7.1112	6.7867	6.96	6.9503	6.8081	7.1137	7.0851	7.1112	6.914	7.0507
sp|P12367|KAP2_MOUSE	N/A	916340000	309	45.389	14	0	11	213.63	41.6	31.4	11	31.4	sp|P12367|KAP2_MOUSE	N/A	1	0.93623	0.481141	0.999003	0.20639	7.4785	7.4954	7.4984	7.4224	7.5109	7.4912	7.4376	7.4931	7.3264	7.4846	7.4789	7.5019	7.4292	7.3944	7.4657	7.5038	7.4548	7.3601	7.4576	7.4201	7.4083	7.4665	7.4765	7.4567
sp|P12382|PFKAL_MOUSE	N/A	4125100000	867	85.359	30	0	26	188.59	54	47.8	26	47.8	sp|P12382|PFKAL_MOUSE	N/A	1	0.857187	0.528086	0.999003	0.192316	8.1794	8.0972	8.1027	8.12	8.1423	8.128	8.1377	8.1114	8.0764	8.1021	8.1298	8.0598	8.086	8.0897	8.0957	8.1516	8.1086	8.1089	8.1473	8.066	8.0713	8.1212	8.1313	8.1157
sp|P12658|CALB1_MOUSE	N/A	661070000	216	29.994	14	0	14	228.63	61.7	61.7	13	57.5	sp|P12658|CALB1_MOUSE	N/A	1	1.13781	0.376523	0.999003	0.240155	6.8231	7.4764	7.3338	7.2772	7.4358	7.2822	7.3815	7.391	7.37	7.1375	7.1611	7.3567	7.5239	7.3735	7.487	7.0475	7.2063	7.2459	6.8608	7.1895	7.2619	7.1853	7.3678	7.3959
sp|P12787|COX5A_MOUSE	N/A	2694200000	253	16.101	9	0	9	48.704	54.1	54.1	9	54.1	sp|P12787|COX5A_MOUSE	N/A	1	1.08636	0.401166	0.999003	0.231813	7.7502	8.0192	7.8849	7.7879	7.89	7.9433	8.0018	8.0443	7.8393	7.8242	7.8063	7.7253	8.0224	7.8783	8.1142	7.6597	7.7277	7.8831	7.7081	7.9281	7.9191	7.7239	7.9173	7.8566
sp|P12815|PDCD6_MOUSE	N/A	249820000	67	21.867	8	0	8	25.116	61.3	61.3	8	61.3	sp|P12815|PDCD6_MOUSE	N/A	1	0.61626	0.68903	0.999003	0.146163	7.1445	6.8441	6.8847	6.4753	6.9837	7.0995	7.0472	6.8904	6.2392	7.0261	7.0024	7.0259	6.9866	6.9376	6.9882	6.9199	6.333	6.5931	7.1067	6.3241	6.2541	6.9935	7.0108	5.8416
sp|P12849|KAP1_MOUSE	N/A	205170000	106	43.224	11	0	8	25.587	36.7	29.4	8	29.4	sp|P12849|KAP1_MOUSE	N/A	1	0.850316	0.53232	0.999003	0.191069	6.3063	6.8033	6.8169	6.8908	6.7125	6.8585	6.804	6.9301	6.8889	6.7884	6.818	6.8952	6.9625	6.8284	6.88	6.8457	6.9328	6.8091	6.8358	6.9063	6.8418	6.8058	6.8008	6.8091
sp|P12960|CNTN1_MOUSE	N/A	12057000000	1873	113.39	48	0	48	323.31	59.1	59.1	48	59.1	sp|P12960|CNTN1_MOUSE	N/A	1	1.24764	0.328425	0.999003	0.257371	8.6293	8.552	8.5477	8.572	8.5619	8.5719	8.5427	8.5117	8.5583	8.6042	8.5728	8.5918	8.5204	8.5498	8.5527	8.5639	8.5664	8.5309	8.5543	8.5182	8.5642	8.5799	8.5464	8.5902
sp|P12970|RL7A_MOUSE	N/A	808330000	216	29.976	10	0	10	137.82	35.7	35.7	10	35.7	sp|P12970|RL7A_MOUSE	N/A	1	0.296917	0.908283	0.999003	0.0761928	7.615	7.3749	7.3775	7.4565	7.4176	7.3694	7.436	7.4001	7.4196	7.4479	7.3639	7.4769	7.4928	7.4306	7.3712	7.4408	7.3476	7.4302	7.5001	7.4817	7.3618	7.4121	7.3901	7.3616
sp|P13020|GELS_MOUSE;CON__Q3SX14	N/A	103080000	62	85.941	13	0	13	22.884	26.4	26.4	13	26.4	sp|P13020|GELS_MOUSE	N/A	1	0.291842	0.911247	0.999003	0.0749882	6.7146	6.0315	6.7353	6.7083	6.1512	6.791	6.6846	6.6967	6.2318	6.0311	6.7026	6.6063	6.5787	6.1059	6.6543	6.6263	6.1156	6.6604	6.7232	6.7369	6.5486	6.3472	6.6301	6.1268
sp|P13595|NCAM1_MOUSE	N/A	11400000000	1364	119.43	39	0	39	323.31	47.1	47.1	39	47.1	sp|P13595|NCAM1_MOUSE	N/A	1	0.501622	0.771101	0.999003	0.122298	8.6568	8.5663	8.5246	8.5702	8.5136	8.5802	8.5308	8.5113	8.5326	8.591	8.5609	8.6205	8.5941	8.5099	8.5679	8.5215	8.5004	8.4686	8.5051	8.5611	8.5363	8.5423	8.5008	8.5573
sp|P13707|GPDA_MOUSE	N/A	2084400000	605	37.572	22	0	22	323.31	71.1	71.1	20	65.9	sp|P13707|GPDA_MOUSE	N/A	1	0.421424	0.827712	0.999003	0.104795	7.7573	7.7961	7.8585	7.863	7.7644	7.8188	7.7898	7.875	7.8819	7.8126	7.8541	7.8222	7.8077	7.8198	7.8462	7.8371	7.891	7.8433	7.7496	7.8499	7.8275	7.8349	7.8091	7.8895
sp|P14094|AT1B1_MOUSE	N/A	32708000000	870	35.194	17	0	17	176.12	55.6	55.6	17	55.6	sp|P14094|AT1B1_MOUSE	N/A	1	1.66373	0.194338	0.999003	0.316074	9.1059	9.0192	9.0449	9.0725	8.9596	9.0307	9.0409	8.9762	9.0825	9.0492	9.0323	8.9934	9.055	9.0275	9.0183	8.9665	9.0181	9.0316	8.972	9.0245	9.0359	9.0085	8.9888	9.0392
sp|P14106|C1QB_MOUSE	N/A	57657000	36	26.717	5	0	5	39.23	22.1	22.1	5	22.1	sp|P14106|C1QB_MOUSE	N/A	1	4.48776	0.00786482	0.781004	0.554883	5.8261	5.8214	6.1084	6.0445	6.6373	6.1987	5.7777	7.0928	5.9149	6.5546	6.4493	6.7337	5.9104	6.4923	6.1854	6.3084	6.0871	6.4188	6.3949	6.9415	6.1943	6.6084	6.0805	5.9556
sp|P14115|RL27A_MOUSE	N/A	450170000	69	16.605	4	0	4	20.542	27.7	27.7	4	27.7	sp|P14115|RL27A_MOUSE	N/A	1	1.59679	0.211488	0.999003	0.307265	7.2823	7.1431	6.2037	6.2412	7.1773	7.1791	7.1981	7.1552	7.2696	7.2547	7.1704	7.2713	7.2862	7.1079	7.1722	7.1535	6.275	7.2754	7.1399	7.3862	7.1575	7.1511	7.1091	7.2135
sp|P14131|RS16_MOUSE	N/A	843420000	140	16.445	10	0	10	13.701	54.1	54.1	10	54.1	sp|P14131|RS16_MOUSE	N/A	1	0.374087	0.859812	0.999003	0.0941316	7.5096	7.3882	7.4	7.475	7.3623	7.4284	7.4598	7.4399	7.5645	7.4147	7.3957	7.5032	7.5355	7.3752	7.3999	7.4298	7.4932	7.4748	7.4227	7.5777	7.4083	7.4225	7.4099	7.4598
sp|P14148|RL7_MOUSE	N/A	1622300000	252	31.419	14	0	14	53.731	47	47	14	47	sp|P14148|RL7_MOUSE	N/A	1	0.517507	0.759718	0.999003	0.125685	7.73	7.635	7.5234	7.7611	7.6406	7.6346	7.6641	7.6141	7.6434	7.6651	7.6331	7.7416	7.6845	7.5791	7.6566	7.6051	7.6532	7.6328	7.6067	7.7692	7.627	7.6501	7.6186	7.6862
sp|P14152|MDHC_MOUSE	N/A	24491000000	614	36.511	14	0	14	168.04	41	41	14	41	sp|P14152|MDHC_MOUSE	N/A	1	0.307573	0.901958	0.999003	0.0787119	8.9437	8.8594	8.8705	8.9341	8.8608	8.9278	8.8684	8.8312	8.883	8.9082	8.9113	8.937	8.9247	8.8391	8.9609	8.8622	8.9135	8.8454	8.8459	8.9335	8.8663	8.9125	8.8863	8.8656
sp|P14206|RSSA_MOUSE	N/A	1995300000	468	32.838	14	0	14	173.15	57.6	57.6	14	57.6	sp|P14206|RSSA_MOUSE	N/A	1	0.953731	0.471195	0.999003	0.209439	7.91	7.776	7.8126	7.7888	7.7667	7.8118	7.8043	7.7827	7.807	7.8005	7.7896	7.8347	7.8457	7.7864	7.8509	7.751	7.7944	7.8162	7.7559	7.9158	7.8123	7.8137	7.7588	7.8486
sp|P14211|CALR_MOUSE	N/A	1751200000	541	47.994	19	0	19	91.969	60.8	60.8	19	60.8	sp|P14211|CALR_MOUSE	N/A	1	1.80433	0.162781	0.999003	0.333868	7.6488	7.81	7.7523	7.6358	7.8356	7.8006	7.8706	7.7827	7.6219	7.592	7.5808	7.6571	7.7977	7.6856	7.8509	7.4206	7.5475	7.6792	7.7358	7.7617	7.6566	7.6493	7.7002	7.6751
sp|P14231|AT1B2_MOUSE	N/A	2803600000	338	33.344	10	0	10	147.77	38.6	38.6	10	38.6	sp|P14231|AT1B2_MOUSE	N/A	1	1.15918	0.366687	0.999003	0.243567	8.0935	7.9292	7.9087	7.9819	7.9639	7.9136	7.9424	7.9249	7.954	8.0148	7.9163	7.9575	7.9793	7.9058	7.9482	7.9076	7.9426	7.9391	7.9705	8.0712	7.9018	7.9629	7.9219	7.9451
sp|P14576|SRP54_MOUSE	N/A	152230000	49	55.72	6	0	6	10.276	15.5	15.5	6	15.5	sp|P14576|SRP54_MOUSE	N/A	1	0.126644	0.984444	0.999003	0.0339833	6.8643	6.1896	6.0274	6.8192	6.1123	6.7331	6.8371	6.7441	5.9242	6.8018	6.7985	6.7181	6.0841	6.7527	5.8786	6.8012	6.785	6.4767	6.307	6.7502	6.8706	6.884	6.7432	6.2891
sp|P14685|PSMD3_MOUSE	N/A	812380000	353	60.718	19	0	19	172.92	41.3	41.3	19	41.3	sp|P14685|PSMD3_MOUSE	N/A	1	0.420886	0.828084	0.999003	0.104675	7.4502	7.4073	7.4173	7.4292	7.3422	7.3364	7.3848	7.3966	7.4429	7.3985	7.3995	7.4503	7.3607	7.4238	7.3627	7.4071	7.4032	7.4507	7.5245	7.4964	7.429	7.4241	7.3145	7.4873
sp|P14733|LMNB1_MOUSE	N/A	511460000	335	66.785	23	0	21	323.31	41	39.5	20	37.6	sp|P14733|LMNB1_MOUSE	N/A	1	2.00203	0.1271	0.999003	0.357376	7.3727	7.2246	7.159	7.1843	7.1807	7.2481	7.1322	7.2074	7.1635	7.2377	7.2558	7.171	7.2908	7.185	7.1998	7.212	7.2579	7.1515	7.2014	7.1662	7.1888	7.231	7.1354	7.1514
sp|P14824|ANXA6_MOUSE	N/A	3492800000	925	75.884	40	0	40	323.31	64.3	64.3	39	64.3	sp|P14824|ANXA6_MOUSE	N/A	1	0.533584	0.74818	0.999003	0.129085	8.0777	8.0251	8.0301	8.0357	8.035	8.0415	8.0656	8.0254	8.0823	8.0295	8.0659	8.0923	8.1007	8.0666	8.0677	8.0941	8.1018	8.0527	8.0943	8.0587	8.0506	8.0351	8.073	8.0661
sp|P14869|RLA0_MOUSE	N/A	1619700000	244	34.216	10	0	10	58.58	42.3	42.3	10	42.3	sp|P14869|RLA0_MOUSE	N/A	1	0.843489	0.53655	0.999003	0.189826	7.8047	7.7174	7.7385	7.7475	7.717	7.7406	7.7236	7.7538	7.7142	7.7169	7.7215	7.7446	7.7372	7.7408	7.6738	7.7142	7.6919	7.7641	7.6942	7.8399	7.7318	7.7287	7.6994	7.7628
sp|P14873|MAP1B_MOUSE	N/A	8611600000	2255	270.25	80	0	78	323.31	44	43.1	78	43.1	sp|P14873|MAP1B_MOUSE	N/A	1	1.66308	0.194497	0.999003	0.31599	8.4919	8.486	8.475	8.4249	8.4096	8.4695	8.5415	8.4662	8.4355	8.4357	8.4276	8.4164	8.5021	8.4608	8.4622	8.3554	8.398	8.4376	8.4457	8.3699	8.4375	8.4436	8.3685	8.4693
sp|P15105|GLNA_MOUSE	N/A	24450000000	982	42.119	22	0	22	323.31	67.3	67.3	22	67.3	sp|P15105|GLNA_MOUSE	N/A	1	0.275742	0.920428	0.999003	0.0711456	8.8739	8.8658	8.8613	8.9083	8.8898	8.9209	8.8608	8.8646	8.9124	8.9643	8.9284	8.9365	8.9296	8.8584	8.979	8.8654	8.8996	8.8422	8.8088	8.9651	8.835	8.8588	8.9303	8.8407
sp|P15116|CADH2_MOUSE	N/A	736330000	217	99.795	14	0	14	71.413	27	27	12	25.3	sp|P15116|CADH2_MOUSE	N/A	1	0.206647	0.95538	0.999003	0.0542859	7.3346	7.4134	7.5206	7.3571	7.4175	7.2784	7.411	7.3547	7.365	7.367	7.4272	7.3704	7.3074	7.4761	7.2834	7.4365	7.3971	7.4423	7.4475	7.3334	7.4852	7.4346	7.398	7.4169
sp|P15209|NTRK2_MOUSE;sp|Q3UFB7|NTRK1_MOUSE	N/A	239040000	123	92.132	14	0	14	63.167	26.7	26.7	10	21.7	sp|P15209|NTRK2_MOUSE	N/A	1	0.711524	0.622661	0.999003	0.165028	7.0592	6.8774	6.8698	6.9643	6.9546	6.8941	6.8888	6.7847	6.9478	6.9143	6.9356	7.0456	6.8995	6.898	6.9082	7.0062	6.8775	6.0734	6.9432	7.0522	5.9027	6.9307	6.8935	6.0552
sp|P15508|SPTB1_MOUSE	N/A	831390000	515	245.25	59	0	53	323.31	36.7	33.8	53	33.8	sp|P15508|SPTB1_MOUSE	N/A	1	3.17572	0.0314693	0.999003	0.468691	7.5332	7.418	7.4555	7.3973	7.3327	7.4219	7.4486	7.3484	7.4434	7.435	7.5297	7.4541	7.4175	7.472	7.484	7.5082	7.4838	7.4571	7.4978	7.3648	7.425	7.4744	7.4671	7.4373
sp|P15532|NDKA_MOUSE	N/A	4276200000	374	17.208	13	0	13	72.634	83.6	83.6	8	52.6	sp|P15532|NDKA_MOUSE	N/A	1	1.14768	0.371951	0.999003	0.241734	7.9739	8.149	8.0648	8.1028	8.0069	8.1488	8.1318	8.164	8.1586	8.0801	8.0134	8.1676	8.2288	8.097	8.3014	8.0102	8.0655	8.0823	7.9725	8.2596	8.0619	8.0465	8.0903	8.0887
sp|P15864|H12_MOUSE;sp|Q07133|H1T_MOUSE;sp|P43275|H11_MOUSE	N/A	1364300000	148	21.266	9	0	9	16.468	31.1	31.1	3	15.1	sp|P15864|H12_MOUSE	N/A	1	0.857998	0.527587	0.999003	0.192463	7.6884	7.6266	7.5433	7.6519	7.6381	7.5971	7.5834	7.6403	7.8203	7.7284	7.6619	7.6938	7.7851	7.6445	7.6797	7.6586	7.5104	7.5677	7.5862	7.8383	7.6091	7.5124	7.6368	7.5463
sp|P16045|LEG1_MOUSE	N/A	85056000	50	14.866	5	0	5	32.286	51.1	51.1	5	51.1	sp|P16045|LEG1_MOUSE	N/A	1	0.390916	0.848559	0.999003	0.0979515	6.3596	6.3483	6.5572	6.4165	6.5644	6.6224	6.4937	6.8596	6.1741	6.399	6.4757	5.968	6.3386	6.192	6.6827	6.5142	6.5311	6.2558	6.5366	6.9062	6.5273	6.5889	6.5921	6.176
sp|P16054|KPCE_MOUSE	N/A	2350300000	599	83.56	32	0	32	265.96	46.8	46.8	30	44.8	sp|P16054|KPCE_MOUSE	N/A	1	0.248689	0.935033	0.999003	0.0646166	7.9387	7.8321	7.8355	7.9607	7.8016	7.8773	7.8829	7.8257	7.9407	7.9302	7.905	7.9586	7.8783	7.8267	7.8849	7.8159	7.9002	7.8325	7.8853	7.9453	7.9021	7.9456	7.8463	7.8639
sp|P16125|LDHB_MOUSE	N/A	16229000000	1061	36.572	19	0	18	256.03	61.7	58.1	18	58.1	sp|P16125|LDHB_MOUSE	N/A	1	0.622164	0.684844	0.999003	0.147357	8.8261	8.6983	8.685	8.723	8.7381	8.7171	8.7205	8.6243	8.717	8.7437	8.7331	8.7111	8.783	8.6949	8.7684	8.6327	8.7111	8.6673	8.6257	8.7261	8.638	8.7041	8.688	8.6965
sp|P16254|SRP14_MOUSE	N/A	60343000	31	12.51	2	0	2	53.654	21.8	21.8	2	21.8	sp|P16254|SRP14_MOUSE	N/A	1	3.17329	0.0315557	0.999003	0.4685	6.3846	6.5222	6.1593	6.3822	6.2849	6.1609	6.2259	5.9444	6.6332	6.1695	6.4635	6.1021	5.9486	6.0832	6.3836	6.8087	6.1548	6.7225	6.4312	6.73	5.6827	6.5144	6.7585	6.0308
sp|P16330|CN37_MOUSE	N/A	44202000000	1737	47.123	33	0	33	323.31	72.6	72.6	33	72.6	sp|P16330|CN37_MOUSE	N/A	1	1.89432	0.145398	0.999003	0.344778	9.3653	9.093	9.2715	9.1513	9.0881	9.2921	9.2081	9.1163	9.2014	9.2058	9.2116	8.9062	9.1542	9.0998	9.1462	9.1191	9.1509	9.2861	9.0174	9.1627	8.9875	9.2123	9.0698	9.2582
sp|P16332|MUTA_MOUSE	N/A	335720000	245	82.843	16	0	16	99.411	31.7	31.7	16	31.7	sp|P16332|MUTA_MOUSE	N/A	1	0.740253	0.60326	0.999003	0.170555	7.2212	7.0084	6.9819	6.9909	7.0374	7.0739	7.0024	7.0468	7.0978	7.0241	7.0005	7.0742	7.0482	7.1101	7.0093	7.1141	7.0149	7.0648	7.1178	7.0739	7.042	7.0193	7.0632	7.0675
sp|P16388|KCNA1_MOUSE;sp|P16390|KCNA3_MOUSE;sp|B2RQA1|KCA10_MOUSE;sp|Q61762|KCNA5_MOUSE;sp|P59053|KCNG3_MOUSE	N/A	77002000	60	56.409	9	0	3	12.711	20.6	7.5	3	7.5	sp|P16388|KCNA1_MOUSE;sp|P16390|KCNA3_MOUSE	N/A	1	1.49067	0.24185	0.999003	0.292824	6.492	5.8124	6.3924	6.3215	6.3529	6.0039	6.4605	6.312	6.5005	6.5475	6.3038	6.3521	6.4634	6.5332	6.5283	6.2061	6.4664	6.2925	6.3591	6.352	6.3173	6.4901	6.3096	6.3412
sp|P16460|ASSY_MOUSE	N/A	578410000	202	46.584	15	0	15	34.529	43.7	43.7	15	43.7	sp|P16460|ASSY_MOUSE	N/A	1	0.42816	0.823043	0.999003	0.106292	7.2943	7.3085	7.2456	7.2635	7.3733	7.2601	7.2037	7.2422	7.349	7.3184	7.3183	7.251	7.2752	7.3074	7.297	7.289	7.2965	7.3058	7.2028	7.2185	7.2299	7.248	7.3213	7.2589
sp|P16546|SPTN1_MOUSE	N/A	67088000000	6421	284.59	174	0	174	323.31	74.8	74.8	172	74.1	sp|P16546|SPTN1_MOUSE	N/A	1	0.656026	0.660996	0.999003	0.154141	9.3431	9.3934	9.3545	9.3031	9.322	9.3533	9.4239	9.3462	9.3152	9.319	9.2856	9.348	9.4442	9.3011	9.429	9.2293	9.2835	9.2414	9.2229	9.3055	9.281	9.3283	9.315	9.3139
sp|P16858|G3P_MOUSE	N/A	110560000000	2560	35.81	20	0	20	323.31	76.9	76.9	18	70.6	sp|P16858|G3P_MOUSE	N/A	1	0.288613	0.913115	0.999003	0.0742201	9.2411	9.4506	9.4162	9.4537	9.533	9.5883	9.4648	9.4892	9.3668	9.4933	9.4688	9.3711	9.4923	9.4081	9.4696	9.4057	9.4163	9.3942	9.3592	9.3676	9.3096	9.3652	9.5471	9.2331
sp|P17156|HSP72_MOUSE	N/A	709690000	263	69.641	26	0	15	111.45	46.3	31.6	15	31.6	sp|P17156|HSP72_MOUSE	N/A	1	1.20942	0.344481	0.999003	0.251469	7.3265	7.4095	7.4444	7.3535	7.2456	7.389	7.2729	7.3752	7.3013	7.4515	7.3722	7.3765	7.3338	7.3562	7.3862	7.3611	7.365	7.4256	7.3894	7.2671	7.4025	7.3956	7.307	7.3986
sp|P17182|ENOA_MOUSE	N/A	56327000000	1990	47.14	25	0	25	323.31	75.6	75.6	20	56.7	sp|P17182|ENOA_MOUSE	N/A	1	0.207962	0.954791	0.999003	0.0546125	9.1355	9.2179	9.2521	9.245	9.2018	9.305	9.1742	9.2676	9.1834	9.2652	9.2503	9.2399	9.1847	9.2488	9.2903	9.2831	9.2904	9.2862	9.2051	9.2918	9.2978	9.2659	9.2666	9.2406
sp|P17183|ENOG_MOUSE	N/A	32197000000	1562	47.296	22	0	18	323.31	74.7	59	17	57.1	sp|P17183|ENOG_MOUSE	N/A	1	1.53463	0.228777	0.999003	0.298878	8.9261	9.0291	9.0509	8.9056	8.9677	9.0294	9.0099	8.9974	8.9103	8.9766	8.9685	8.9448	9.0128	8.9781	9.1276	8.942	9.01	8.9774	8.949	8.9512	9.0278	9.0063	9.002	8.9977
sp|P17426|AP2A1_MOUSE	N/A	18996000000	1762	107.66	49	0	49	323.31	62.5	62.5	38	49.8	sp|P17426|AP2A1_MOUSE	N/A	1	0.475614	0.789655	0.999003	0.116698	8.8263	8.7717	8.7486	8.8049	8.726	8.7796	8.776	8.7137	8.8259	8.8091	8.8057	8.8161	8.8154	8.7447	8.7928	8.7485	8.7859	8.7512	8.7517	8.7802	8.7458	8.7779	8.7615	8.7908
sp|P17427|AP2A2_MOUSE	N/A	11686000000	1692	104.02	48	0	37	323.31	63.8	50.5	37	50.5	sp|P17427|AP2A2_MOUSE	N/A	1	0.0717031	0.995768	0.999003	0.0195286	8.5902	8.557	8.5641	8.6139	8.5267	8.5527	8.555	8.534	8.5903	8.5617	8.5578	8.59	8.5921	8.5406	8.5695	8.5133	8.5631	8.5425	8.5154	8.5857	8.5679	8.571	8.5341	8.6024
sp|P17563|SBP1_MOUSE;sp|Q63836|SBP2_MOUSE	N/A	128500000	96	52.513	11	0	11	21.135	29.9	29.9	11	29.9	sp|P17563|SBP1_MOUSE;sp|Q63836|SBP2_MOUSE	N/A	1	0.638668	0.673184	0.999003	0.150677	6.3889	6.6327	6.5824	6.5957	6.5386	6.5527	6.415	6.5928	6.6761	6.6125	6.638	6.756	6.7266	6.5874	6.6395	6.6237	6.6447	6.7135	6.5601	6.7482	6.6293	6.6159	6.6929	6.5915
sp|P17710|HXK1_MOUSE;sp|Q3TRM8|HXK3_MOUSE	N/A	37977000000	2108	108.3	47	0	47	323.31	54.8	54.8	40	48.6	sp|P17710|HXK1_MOUSE	N/A	1	0.876644	0.516227	0.999003	0.195826	9.1025	9.0683	9.0329	9.0878	9.0997	9.0988	9.0701	9.058	9.0832	9.0953	9.0866	9.0875	9.0894	9.091	9.069	9.09	9.0885	9.0651	9.0799	9.0646	9.0769	9.0628	9.0784	9.0893
sp|P17742|PPIA_MOUSE	N/A	28944000000	908	17.971	13	0	13	194.85	71.3	71.3	13	71.3	sp|P17742|PPIA_MOUSE	N/A	1	0.611492	0.692417	0.999003	0.145196	8.8647	8.8672	8.8794	8.8143	8.8492	8.9598	8.8477	8.9893	8.8115	8.9565	8.9014	8.9333	8.8655	8.8643	9.0499	8.924	8.9881	8.8733	8.937	8.9413	8.9052	8.9559	8.9485	8.8073
sp|P17751|TPIS_MOUSE	N/A	20809000000	821	32.191	15	0	15	273.68	67.9	67.9	15	67.9	sp|P17751|TPIS_MOUSE	N/A	1	0.685805	0.640296	0.999003	0.160018	8.7413	8.8334	8.8212	8.7584	8.7329	8.9066	8.7785	8.9159	8.6871	8.8815	8.8574	8.8128	8.811	8.7662	9.0056	8.804	8.8867	8.7859	8.8168	8.91	8.8567	8.9062	8.8391	8.7745
sp|P17809|GTR1_MOUSE	N/A	596810000	105	53.984	4	0	4	16.237	6.9	6.9	4	6.9	sp|P17809|GTR1_MOUSE	N/A	1	2.78689	0.0491853	0.999003	0.436345	7.4126	7.2452	7.2362	7.3235	7.225	7.2856	7.263	7.2023	7.4648	7.2884	7.3221	7.3665	7.2672	7.2918	7.2075	7.3981	7.344	7.3147	7.3497	7.3247	7.2252	7.2311	7.324	7.3679
sp|P18052|PTPRA_MOUSE	N/A	299820000	98	93.696	12	0	12	47.382	20.6	20.6	12	20.6	sp|P18052|PTPRA_MOUSE	N/A	1	0.211478	0.953201	0.999003	0.0554846	7.0969	7.0375	7.0472	7.0131	7.024	7.0563	6.9702	6.9204	6.9598	6.9505	7.0256	7.0205	7.0119	6.9914	6.904	7.0448	6.9438	7.1162	6.9903	6.9839	7.0245	6.997	7.0315	7.0082
sp|P18242|CATD_MOUSE	N/A	1440400000	347	44.953	12	0	12	70.672	38	38	12	38	sp|P18242|CATD_MOUSE	N/A	1	4.12857	0.0112931	0.781004	0.534196	7.6263	7.5734	7.5893	7.5625	7.8314	7.7039	7.6314	7.7981	7.6149	7.5564	7.6186	7.574	7.6074	7.5994	7.6554	7.6458	7.6625	7.6235	7.5582	7.9123	7.5472	7.5999	7.6173	7.5579
sp|P18572|BASI_MOUSE	N/A	1095900000	227	42.444	8	0	8	47.428	21.9	21.9	8	21.9	sp|P18572|BASI_MOUSE	N/A	1	0.625202	0.682693	0.999003	0.14797	7.6666	7.5672	7.5857	7.5724	7.5033	7.5285	7.5984	7.6062	7.5788	7.5938	7.5774	7.5779	7.6357	7.4634	7.5928	7.451	7.5168	7.4845	7.4166	7.6475	7.5493	7.5729	7.4901	7.5943
sp|P18760|COF1_MOUSE	N/A	20038000000	657	18.559	17	0	17	309.06	80.1	80.1	15	69.3	sp|P18760|COF1_MOUSE	N/A	1	0.446711	0.810084	0.999003	0.110389	8.6593	8.8175	8.8448	8.7705	8.7477	8.8415	8.7986	8.9038	8.7304	8.8547	8.8323	8.7934	8.7845	8.7968	8.9417	8.823	8.883	8.8047	8.786	8.8481	8.9066	8.8948	8.8676	8.7843
sp|P18872|GNAO_MOUSE	N/A	33100000000	1652	40.084	19	0	19	323.31	66.7	66.7	17	60.2	sp|P18872|GNAO_MOUSE	N/A	1	0.362345	0.867541	0.999003	0.0914471	9.0169	9.0241	8.9758	9.0138	9.0031	9.0423	9.0172	8.961	9.012	9.0698	8.9875	9.0271	9.0841	8.9536	9.0657	8.928	9.0075	8.9154	8.8653	9.0575	8.9377	8.9731	9.0089	8.9934
sp|P19096|FAS_MOUSE	N/A	6025100000	1763	272.43	89	0	89	323.31	53.4	53.4	89	53.4	sp|P19096|FAS_MOUSE	N/A	1	5.78804	0.00234622	0.641937	0.616533	8.3223	8.2665	8.2803	8.3085	8.337	8.2674	8.2988	8.3193	8.3265	8.2689	8.272	8.3241	8.2625	8.272	8.2282	8.3069	8.2755	8.2879	8.2754	8.3886	8.2664	8.2588	8.2796	8.3081
sp|P19157|GSTP1_MOUSE;sp|P46425|GSTP2_MOUSE	N/A	5300500000	574	23.609	11	0	11	307.94	61.9	61.9	11	61.9	sp|P19157|GSTP1_MOUSE;sp|P46425|GSTP2_MOUSE	N/A	1	0.203661	0.956704	0.999003	0.0535433	8.1469	8.1815	8.2369	8.1739	8.2413	8.2818	8.1712	8.2328	8.1998	8.2373	8.2711	8.131	8.1596	8.2513	8.2605	8.2614	8.1996	8.2794	8.2739	8.1854	8.1534	8.203	8.2739	8.1509
sp|P19246|NFH_MOUSE	N/A	945790000	300	116.99	23	0	20	190.91	27.1	24.5	20	24.5	sp|P19246|NFH_MOUSE	N/A	1	1.11168	0.388865	0.999003	0.235941	7.7904	7.4549	7.5088	7.3573	7.5178	7.5229	7.5392	7.5674	7.503	7.4854	7.4622	7.3792	7.5011	7.4649	7.4809	7.4104	7.473	7.4401	7.4113	7.4775	7.3942	7.5613	7.4622	7.6421
sp|P19253|RL13A_MOUSE	N/A	653750000	126	23.464	8	0	8	25.679	34	34	8	34	sp|P19253|RL13A_MOUSE	N/A	1	0.510482	0.764755	0.999003	0.12419	7.3678	7.254	7.2376	7.392	7.2974	7.2874	7.2907	7.3185	7.382	7.3334	7.3076	7.3636	7.4022	7.334	7.274	7.3072	7.3606	7.3614	7.3095	7.488	7.2995	7.318	7.3235	7.3519
sp|P19536|COX5B_MOUSE	N/A	1118000000	231	13.813	7	0	7	13.463	53.9	53.9	7	53.9	sp|P19536|COX5B_MOUSE	N/A	1	1.91396	0.141868	0.999003	0.347112	7.4315	7.5017	7.4466	7.4146	7.4091	7.5776	7.5828	7.6295	7.5292	7.5748	7.4893	7.5124	7.6391	7.4584	7.7263	7.3232	7.47	7.4785	7.25	7.5844	7.5358	7.5482	7.5171	7.4425
sp|P19783|COX41_MOUSE	N/A	7870100000	474	19.53	10	0	10	100.43	58	58	10	58	sp|P19783|COX41_MOUSE	N/A	1	0.861843	0.52523	0.999003	0.193159	8.4607	8.329	8.2866	8.3809	8.3373	8.3634	8.4202	8.3072	8.3373	8.4184	8.3883	8.3579	8.3923	8.3151	8.391	8.2648	8.3546	8.2992	8.2571	8.2853	8.2437	8.3157	8.3111	8.3149
sp|P20029|BIP_MOUSE	N/A	2843900000	697	72.421	26	0	24	323.31	44.4	42.7	24	42.7	sp|P20029|BIP_MOUSE	N/A	1	2.37185	0.0806565	0.999003	0.397172	7.9253	7.9925	7.9935	7.904	8.0101	8.0795	8.1116	8.0598	7.888	7.872	7.8915	7.9049	8.0269	7.9793	7.9948	7.7976	7.8146	7.9543	7.8967	8.0014	7.9237	7.9025	7.9501	7.8929
sp|P20060|HEXB_MOUSE	N/A	186770000	98	61.115	16	0	16	29.982	29.9	29.9	16	29.9	sp|P20060|HEXB_MOUSE	N/A	1	3.94532	0.0136507	0.806305	0.522883	6.7872	6.5748	6.7632	6.7414	7.0404	6.623	6.6489	6.7346	6.7423	6.7248	6.7564	6.8151	6.7336	6.6368	6.6377	6.7121	6.7567	6.6421	6.7235	7.3233	6.5887	6.7868	6.6511	6.7284
sp|P20108|PRDX3_MOUSE	N/A	1528800000	220	28.127	9	0	9	78.163	54.5	54.5	9	54.5	sp|P20108|PRDX3_MOUSE	N/A	1	0.468308	0.794842	0.999003	0.115111	7.7525	7.778	7.7198	7.6446	7.6104	7.7458	7.6616	7.6662	7.7214	7.6945	7.711	7.7444	7.7466	7.721	7.7781	7.6434	7.6687	7.6988	7.7079	7.7575	7.7196	7.7806	7.7427	7.6624
sp|P20152|VIME_MOUSE;sp|P15331|PERI_MOUSE	N/A	2497500000	585	53.687	32	0	28	319.9	73.2	68	26	64.4	sp|P20152|VIME_MOUSE	N/A	1	2.19808	0.0997234	0.999003	0.379105	7.9583	7.8003	7.9449	7.7228	7.8776	7.9392	7.7225	8.2231	7.8109	7.9277	7.9211	7.8232	7.7504	7.7434	7.937	7.8522	7.9241	7.9968	7.8486	8.2328	7.8471	7.8549	7.888	7.8284
sp|P20357|MTAP2_MOUSE	N/A	17726000000	3125	199.13	102	0	102	323.31	63.3	63.3	102	63.3	sp|P20357|MTAP2_MOUSE	N/A	1	0.885613	0.510826	0.999003	0.197434	8.6956	8.8231	8.7941	8.7657	8.6884	8.7671	8.8614	8.8244	8.7402	8.7017	8.6692	8.7634	8.885	8.7281	8.8231	8.5477	8.6664	8.6404	8.5795	8.7394	8.7397	8.7669	8.6971	8.7487
sp|P20444|KPCA_MOUSE	N/A	522620000	194	76.851	20	0	11	55.793	37.5	19.6	11	19.6	sp|P20444|KPCA_MOUSE	N/A	1	0.135349	0.981974	0.999003	0.0362346	7.1193	7.1681	7.1619	7.2223	7.3037	7.3124	7.2552	7.2793	7.0927	7.3092	7.2847	7.1507	7.1874	7.1692	7.1889	7.1885	7.2161	7.2752	7.2088	7.1002	7.1646	7.2368	7.3084	7.3318
sp|P20917|MAG_MOUSE	N/A	2408200000	358	69.259	16	0	16	147.12	31.8	31.8	16	31.8	sp|P20917|MAG_MOUSE	N/A	1	2.48678	0.070208	0.999003	0.408554	8.1581	7.8227	8.0345	7.8541	7.8846	8.0086	7.9883	7.8434	7.8934	7.945	7.9672	7.6492	7.8794	7.8693	7.8302	7.9266	7.8869	8.078	7.821	7.7849	7.7183	7.9677	7.8593	8.0139
sp|P21107|TPM3_MOUSE	N/A	2465600000	331	32.994	14	0	14	106.16	36.1	36.1	7	20	sp|P21107|TPM3_MOUSE	N/A	1	1.25672	0.324717	0.999003	0.258759	7.8151	8.0289	7.9421	7.7652	7.8461	7.9295	8.045	8.0009	7.845	7.8203	7.778	7.8337	8.0827	7.8565	8.0613	7.5959	7.7243	7.8203	7.5665	7.8745	7.844	7.8545	7.8483	7.8667
sp|P21126|UBL4A_MOUSE	N/A	64453000	51	17.8	6	0	6	9.9397	44.6	44.6	6	44.6	sp|P21126|UBL4A_MOUSE	N/A	1	0.663795	0.655569	0.999003	0.155682	6.4075	6.4447	6.4254	6.3652	6.2432	6.4417	5.9016	6.3042	6.5272	6.3312	5.9334	6.5073	6.4527	6.4542	6.6408	6.4015	6.3208	6.3852	6.1393	6.3327	6.347	6.4373	6.2386	6.4439
sp|P21278|GNA11_MOUSE	N/A	690700000	249	42.024	19	0	12	72.76	65.5	42.9	11	37.6	sp|P21278|GNA11_MOUSE	N/A	1	0.204378	0.956388	0.999003	0.0537218	7.3073	7.3782	7.4149	7.3736	7.3657	7.3101	7.3698	7.3828	7.4049	7.3748	7.3036	7.4272	7.3372	7.3729	7.3038	7.306	7.3426	7.479	7.292	7.3116	7.3981	7.3141	7.3212	7.4262
sp|P21279|GNAQ_MOUSE;sp|P27600|GNA12_MOUSE	N/A	4460800000	624	42.158	20	0	20	219.5	65.5	65.5	12	38.7	sp|P21279|GNAQ_MOUSE	N/A	1	0.790318	0.570288	0.999003	0.180014	8.1751	8.1194	8.1249	8.1674	8.1256	8.16	8.1537	8.1611	8.1721	8.1877	8.1483	8.2049	8.1718	8.141	8.1923	8.1336	8.1739	8.1104	8.0982	8.1836	8.1425	8.1664	8.137	8.1716
sp|P21447|MDR1A_MOUSE;sp|P06795|MDR1B_MOUSE;sp|P21440|MDR3_MOUSE	N/A	69837000	76	140.64	5	0	5	46.916	6.2	6.2	5	6.2	sp|P21447|MDR1A_MOUSE;sp|P06795|MDR1B_MOUSE	N/A	1	0.0883275	0.99313	0.999003	0.0239479	6.6296	6.4058	6.1169	6.4311	6.5731	6.28	6.3715	6.1708	6.3085	6.3798	6.2831	6.3996	6.1852	6.4598	6.3856	6.5675	6.4454	6.6745	6.501	6.4318	6.5777	6.1542	6.4227	6.4989
sp|P21460|CYTC_MOUSE	N/A	239620000	79	15.531	5	0	5	43.021	44.3	44.3	5	44.3	sp|P21460|CYTC_MOUSE	N/A	1	1.1099	0.389717	0.999003	0.235653	6.1539	6.8383	6.7283	7.0242	6.9228	6.9899	6.3542	7.1064	6.4042	7.0789	7.0178	7.0432	6.7398	6.7469	6.9565	6.3567	6.9216	6.8247	5.9693	7.1169	6.696	6.9911	6.9197	6.4658
sp|P21619|LMNB2_MOUSE	N/A	470920000	282	67.317	22	0	19	95.064	40.8	37.4	19	37.4	sp|P21619|LMNB2_MOUSE	N/A	1	1.18486	0.35518	0.999003	0.247626	7.2734	7.2037	7.1548	7.2472	7.1269	7.1978	7.1526	7.1736	7.2172	7.2597	7.219	7.2334	7.1543	7.1277	7.2101	7.1839	7.2185	7.1751	7.1602	7.1996	7.2038	7.1815	7.1546	7.1861
sp|P21995|EMB_MOUSE	N/A	70063000	53	37.064	3	0	3	21.668	9.7	9.7	3	9.7	sp|P21995|EMB_MOUSE	N/A	1	1.02784	0.430903	0.999003	0.222099	6.3462	6.1674	6.4921	6.4147	6.4633	6.3225	6.4942	6.1628	6.5245	6.0581	6.448	6.416	6.2949	5.9621	6.4657	6.4547	6.3268	6.35	6.3953	6.28	6.113	6.462	6.4301	5.9128
sp|P22315|HEMH_MOUSE	N/A	111370000	53	47.13	8	0	8	12.031	28.8	28.8	8	28.8	sp|P22315|HEMH_MOUSE	N/A	1	1.36979	0.281717	0.999003	0.275624	6.1443	6.3499	6.0927	6.1804	6.7596	6.7883	6.7243	6.6819	6.9065	6.3781	6.259	6.7673	6.8021	6.3333	6.7319	6.7561	6.7372	6.2839	6.0331	6.0421	6.1794	6.1689	6.8131	6.2445
sp|P22599|A1AT2_MOUSE	N/A	55057000	57	45.974	9	0	4	16.019	29.8	12.6	4	12.6	sp|P22599|A1AT2_MOUSE	N/A	1	0.397152	0.844341	0.999003	0.0993587	6.4843	6.1611	6.2916	5.863	6.3335	6.4384	6.4338	6.4167	6.2467	6.3032	6.4147	5.9729	6.4984	6.3085	6.0577	6.245	6.443	6.5033	6.4913	6.5706	6.36	6.0633	6.5911	6.0393
sp|P22723|GBRG2_MOUSE;sp|Q9R0Y8|GBRG1_MOUSE	N/A	270770000	123	55.098	7	0	7	105.42	18.1	18.1	7	18.1	sp|P22723|GBRG2_MOUSE	N/A	1	0.719341	0.61735	0.999003	0.166539	6.668	7.0412	7.0092	6.9505	7.0808	6.8818	6.9471	6.9923	6.9412	6.9254	6.9529	6.8739	6.8706	6.9925	6.8256	7.0933	6.9284	7.0336	6.9781	6.7911	7.1289	6.9361	6.9647	7.0476
sp|P22892|AP1G1_MOUSE	N/A	740860000	377	91.349	18	0	18	202.93	28.7	28.7	18	28.7	sp|P22892|AP1G1_MOUSE	N/A	1	0.896177	0.504519	0.999003	0.19932	7.4417	7.3649	7.3903	7.4465	7.4135	7.3675	7.3863	7.3439	7.4034	7.377	7.3597	7.393	7.4136	7.3782	7.3707	7.4317	7.3949	7.3766	7.4299	7.3697	7.3724	7.3313	7.3809	7.3778
sp|P23116|EIF3A_MOUSE	N/A	642000000	284	161.93	20	0	20	85.413	18.6	18.6	20	18.6	sp|P23116|EIF3A_MOUSE	N/A	1	0.431727	0.820562	0.999003	0.107083	7.3124	7.3103	7.3572	7.3611	7.3581	7.2809	7.3243	7.2778	7.334	7.3163	7.2918	7.3225	7.3498	7.3644	7.1986	7.4178	7.2873	7.4156	7.4239	7.2932	7.375	7.3116	7.3469	7.303
sp|P23198|CBX3_MOUSE	N/A	76030000	50	20.855	6	0	6	22.64	36.6	36.6	4	21.3	sp|P23198|CBX3_MOUSE	N/A	1	0.381404	0.854943	0.999003	0.0957964	6.4497	6.6749	6.4177	6.2821	6.5207	6.1277	6.5241	6.787	6.3492	5.9426	6.3917	6.2137	6.4527	6.1988	6.6378	6.0979	6.1083	6.4769	6.3646	5.9902	6.4324	5.9975	6.4052	6.4736
sp|P23242|CXA1_MOUSE	N/A	1119700000	363	43.004	11	0	11	274.67	32.2	32.2	11	32.2	sp|P23242|CXA1_MOUSE	N/A	1	2.16487	0.103883	0.999003	0.375528	7.6867	7.454	7.4842	7.5491	7.5224	7.5312	7.4928	7.5889	7.5669	7.6261	7.5514	7.5571	7.4886	7.4395	7.5405	7.4751	7.5284	7.4807	7.4267	7.561	7.416	7.5428	7.5197	7.4774
sp|P23492|PNPH_MOUSE	N/A	185900000	92	32.277	9	0	9	43.696	46.4	46.4	9	46.4	sp|P23492|PNPH_MOUSE	N/A	1	0.510375	0.764832	0.999003	0.124168	6.4442	6.7361	6.7853	6.0051	6.9555	6.7793	6.8495	6.7785	6.7961	6.7864	6.8566	6.7422	6.6971	6.8545	6.8856	6.9159	6.7564	6.9145	6.8987	6.894	6.7376	6.7272	6.9476	6.1336
sp|P23506|PIMT_MOUSE	N/A	1160600000	320	24.634	9	0	9	127.77	61.2	61.2	9	61.2	sp|P23506|PIMT_MOUSE	N/A	1	1.59023	0.213248	0.999003	0.30639	7.3695	7.4727	7.5014	7.4394	7.4727	7.5765	7.5038	7.5241	7.3823	7.5232	7.5655	7.4279	7.4551	7.4856	7.6138	7.5034	7.4424	7.5858	7.5234	7.4229	7.4795	7.5181	7.5255	7.478
sp|P23818|GRIA1_MOUSE	N/A	2641900000	617	101.57	31	0	28	323.31	38.4	34.7	27	33.3	sp|P23818|GRIA1_MOUSE	N/A	1	1.09487	0.396994	0.999003	0.233206	7.9216	7.9089	7.916	7.9557	7.8735	7.9116	7.9558	7.8971	7.9373	7.9138	7.9502	7.9461	7.9211	7.9115	7.8897	7.9239	7.9592	7.9306	7.9292	7.846	7.9309	7.9948	7.8622	7.9835
sp|P23819|GRIA2_MOUSE	N/A	6429200000	1112	98.661	38	0	38	323.31	48.4	48.4	33	41.4	sp|P23819|GRIA2_MOUSE	N/A	1	0.466525	0.796106	0.999003	0.114723	8.317	8.2969	8.3063	8.3035	8.3359	8.332	8.3462	8.287	8.2831	8.3539	8.3539	8.3478	8.2819	8.3056	8.2734	8.3404	8.3475	8.2789	8.3452	8.2144	8.3215	8.3713	8.3315	8.3608
sp|P23927|CRYAB_MOUSE	N/A	333910000	108	20.069	9	0	9	20.305	61.7	61.7	9	61.7	sp|P23927|CRYAB_MOUSE	N/A	1	1.8039	0.162869	0.999003	0.333814	7.0377	6.8591	7.0837	6.9458	7.1183	7.1542	6.9642	6.9898	7.1347	7.0031	7.0633	6.9203	6.89	6.9573	7.1001	7.1172	7.0359	7.1494	6.8745	7.2472	6.8822	7.0754	7.0438	7.0971
sp|P24270|CATA_MOUSE	N/A	115410000	97	59.795	9	0	9	56.823	21.8	21.8	9	21.8	sp|P24270|CATA_MOUSE	N/A	1	4.22623	0.0102221	0.781004	0.540008	6.2113	6.4438	6.5619	6.6807	6.7322	6.503	6.458	6.6703	6.6241	6.4164	6.7545	6.6195	6.3761	6.543	6.5625	6.6572	6.0883	6.644	6.6074	6.6051	6.1283	6.6569	6.5318	6.6391
sp|P24288|BCAT1_MOUSE	N/A	619880000	232	42.791	9	0	9	154.95	29.5	29.5	9	29.5	sp|P24288|BCAT1_MOUSE	N/A	1	0.510279	0.764901	0.999003	0.124147	7.4064	7.2641	7.2664	7.2828	7.3422	7.311	7.3467	7.1953	7.1586	7.2586	7.3477	7.3298	7.3713	7.2902	7.378	7.2953	7.2984	7.2258	7.2172	7.2159	7.1679	7.2745	7.2778	7.2309
sp|P24369|PPIB_MOUSE	N/A	1025900000	201	23.713	9	0	9	33.793	47.2	47.2	9	47.2	sp|P24369|PPIB_MOUSE	N/A	1	0.494579	0.776137	0.999003	0.120789	7.5616	7.431	7.4019	7.5648	7.4823	7.5708	7.5045	7.5034	7.5114	7.5664	7.5216	7.5139	7.5787	7.4433	7.4928	7.429	7.4877	7.5141	7.4332	7.6094	7.479	7.5084	7.4275	7.5134
sp|P24472|GSTA4_MOUSE;sp|P30115|GSTA3_MOUSE;sp|P13745|GSTA1_MOUSE	N/A	594650000	227	25.564	9	0	9	49.478	44.1	44.1	9	44.1	sp|P24472|GSTA4_MOUSE	N/A	1	0.804091	0.561417	0.999003	0.182578	7.1775	7.2674	7.2408	7.1932	7.2184	7.2331	7.3318	7.2379	7.1971	7.2166	7.144	7.1184	7.3517	7.1946	7.2481	7.0328	7.1309	7.2427	7.1056	7.226	7.1884	7.1523	7.1462	7.2836
sp|P24527|LKHA4_MOUSE	N/A	425110000	190	69.05	19	0	19	178.9	41.4	41.4	19	41.4	sp|P24527|LKHA4_MOUSE	N/A	1	0.86606	0.522653	0.999003	0.19392	7.2612	7.089	7.1282	7.1245	7.1259	7.1542	7.1172	7.0815	7.167	7.1451	7.1804	7.1339	7.1876	7.2012	7.144	7.2168	7.1563	7.1708	7.2308	7.0886	7.0085	7.1481	7.1384	7.179
sp|P24668|MPRD_MOUSE	N/A	81205000	42	31.172	4	0	4	18.581	22.3	22.3	4	22.3	sp|P24668|MPRD_MOUSE	N/A	1	1.09447	0.397188	0.999003	0.233141	6.6284	6.1015	6.5308	6.5269	6.5795	6.5978	6.5521	6.2021	6.2374	6.0765	6.5819	6.1654	6.3895	6.5766	6.4784	6.5999	6.5683	6.1687	6.6236	5.8603	6.5461	6.6247	6.1326	6.3856
sp|P25444|RS2_MOUSE	N/A	1321300000	270	31.231	13	0	13	114.94	48.1	48.1	13	48.1	sp|P25444|RS2_MOUSE	N/A	1	0.964704	0.465042	0.999003	0.21134	7.6899	7.5948	7.5001	7.6894	7.6498	7.5736	7.5168	7.5461	7.7597	7.6466	7.5889	7.6746	7.6918	7.6241	7.6361	7.7131	7.5742	7.538	7.607	7.8661	7.6847	7.6071	7.6594	7.5406
sp|P26039|TLN1_MOUSE	N/A	235410000	203	269.82	37	0	29	107.47	22.7	19	29	19	sp|P26039|TLN1_MOUSE	N/A	1	0.264758	0.926488	0.999003	0.0685057	6.9429	6.665	6.8684	6.8654	7.0239	6.9104	6.8371	6.9303	6.8674	6.9107	6.9994	6.7266	6.6167	6.9743	6.8721	7.0756	6.9542	7.0556	6.8931	6.961	7.0108	6.6987	7.0294	6.8056
sp|P26040|EZRI_MOUSE	N/A	496590000	216	69.406	21	0	12	212.19	40.4	26.6	12	26.6	sp|P26040|EZRI_MOUSE	N/A	1	0.640521	0.671879	0.999003	0.151048	6.9461	7.1999	7.3495	7.147	7.2985	7.2064	7.2225	7.2882	7.2457	7.1313	7.208	7.0463	7.1245	7.2718	7.1414	7.3287	7.1771	7.3647	7.3209	7.291	7.1424	7.1804	7.2452	7.2646
sp|P26041|MOES_MOUSE	N/A	1029400000	270	67.766	22	0	22	111.58	40.9	40.9	11	23.1	sp|P26041|MOES_MOUSE	N/A	1	2.52772	0.0668434	0.999003	0.412506	7.4882	7.4351	7.4991	7.553	7.579	7.528	7.5118	7.6004	7.5411	7.4716	7.5089	7.5209	7.5153	7.5044	7.5061	7.5964	7.5234	7.5927	7.5495	7.7323	7.4756	7.4658	7.5407	7.503
sp|P26043|RADI_MOUSE	N/A	219630000	189	68.542	20	0	9	119.53	40	22.3	9	22.3	sp|P26043|RADI_MOUSE	N/A	1	0.487806	0.780973	0.999003	0.119332	7.0783	6.9045	6.9591	6.8556	6.9284	6.8755	6.8841	6.9041	6.7785	6.8346	6.7699	6.783	6.7447	6.9439	6.7597	6.9163	6.8327	6.9655	6.8616	6.8341	6.8564	6.8117	6.8749	6.9746
sp|P26231|CTNA1_MOUSE;sp|Q65CL1|CTNA3_MOUSE	N/A	131010000	149	100.11	24	0	16	74.473	38.3	27.9	16	27.9	sp|P26231|CTNA1_MOUSE	N/A	1	0.89464	0.505433	0.999003	0.199046	6.6459	6.6154	6.6433	6.7277	6.838	6.7104	6.7104	6.6852	6.3375	6.6465	6.6039	6.6224	6.6765	6.6381	6.6562	6.6981	6.6408	6.7875	6.195	6.5995	6.7274	6.5502	6.575	6.7117
sp|P26369|U2AF2_MOUSE	N/A	269050000	130	53.516	6	0	6	70.701	18.1	18.1	6	18.1	sp|P26369|U2AF2_MOUSE	N/A	1	1.49674	0.240001	0.999003	0.293666	6.9535	6.9252	7.0404	6.9236	6.98	6.9018	7.0197	6.9318	7.0824	6.9835	6.9709	6.234	7.0553	6.9913	6.9351	7.0851	6.9682	7.0575	7.1104	6.9031	6.9488	6.9525	6.963	6.9729
sp|P26443|DHE3_MOUSE	N/A	12139000000	1445	61.336	29	0	29	254.27	62.7	62.7	29	62.7	sp|P26443|DHE3_MOUSE	N/A	1	1.01994	0.435054	0.999003	0.22077	8.5712	8.5207	8.5027	8.5795	8.576	8.5711	8.4992	8.5607	8.6082	8.6027	8.5706	8.5819	8.5744	8.546	8.5872	8.5209	8.5257	8.5276	8.5061	8.6412	8.5024	8.517	8.5709	8.5241
sp|P26516|PSMD7_MOUSE	N/A	611090000	282	36.539	11	0	11	74.684	48.9	48.9	11	48.9	sp|P26516|PSMD7_MOUSE	N/A	1	2.85492	0.0454339	0.999003	0.442286	7.1582	7.3045	7.3034	7.2646	7.3608	7.3017	7.3119	7.2541	7.3879	7.2438	7.3151	7.2978	7.2295	7.3321	7.2929	7.3962	7.2887	7.3779	7.3212	7.2982	7.3617	7.3085	7.3125	7.3852
sp|P26638|SYSC_MOUSE	N/A	1258100000	376	58.388	17	0	17	181.08	41	41	17	41	sp|P26638|SYSC_MOUSE	N/A	1	0.529873	0.750844	0.999003	0.128303	7.6421	7.5468	7.5743	7.6113	7.5605	7.5666	7.5855	7.5864	7.6116	7.5566	7.5608	7.6449	7.6171	7.6105	7.6194	7.6023	7.6385	7.6097	7.6108	7.6763	7.5281	7.5686	7.5778	7.6036
sp|P26645|MARCS_MOUSE	N/A	479640000	143	29.661	7	0	7	154.08	44	44	7	44	sp|P26645|MARCS_MOUSE	N/A	1	0.575065	0.718415	0.999003	0.137738	7.3074	7.3063	7.1973	7.2028	7.0837	7.2454	7.1083	7.1871	7.137	7.1831	7.1395	7.2773	7.3658	7.0525	7.32	7.0582	7.1079	7.0753	6.9877	7.2384	7.1875	7.2132	7.0362	7.1829
sp|P26883|FKB1A_MOUSE	N/A	1584700000	352	11.922	6	0	6	85.454	41.7	41.7	6	41.7	sp|P26883|FKB1A_MOUSE	N/A	1	1.21024	0.344131	0.999003	0.251596	7.553	7.6161	7.6297	7.6858	7.4862	7.7252	7.6942	7.7773	7.443	7.6997	7.6817	7.5651	7.7663	7.5544	7.9558	7.4288	7.6256	7.5361	7.4474	7.6994	7.5742	7.7665	7.6482	7.6139
sp|P27546|MAP4_MOUSE	N/A	922840000	304	117.43	17	0	17	49.414	20.4	20.4	17	20.4	sp|P27546|MAP4_MOUSE	N/A	1	0.606521	0.695952	0.999003	0.144186	7.4738	7.4877	7.4676	7.5397	7.41	7.4559	7.5515	7.5007	7.5084	7.5122	7.4892	7.5305	7.5637	7.3814	7.5926	7.3471	7.4637	7.3771	7.3078	7.5485	7.4458	7.5552	7.4216	7.4747
sp|P27601|GNA13_MOUSE	N/A	515450000	208	44.054	17	0	16	79.482	46.9	44.8	16	44.8	sp|P27601|GNA13_MOUSE	N/A	1	0.687003	0.639469	0.999003	0.160253	7.3662	7.1061	7.2024	7.2915	7.2878	7.2088	7.2408	7.2143	7.3485	7.2302	7.2691	7.1691	7.1866	7.2732	7.1746	7.2972	7.1585	7.2838	7.2398	7.2346	7.1524	7.2058	7.1949	7.3054
sp|P27612|PLAP_MOUSE	N/A	118800000	111	87.22	18	0	18	42.114	29.6	29.6	18	29.6	sp|P27612|PLAP_MOUSE	N/A	1	0.724598	0.613791	0.999003	0.167553	6.7289	6.6572	6.6628	6.6699	6.7819	6.5894	6.7959	6.5677	6.6416	6.6031	6.5886	6.563	6.6001	6.0301	6.6417	6.5516	6.4581	6.533	6.6406	6.1209	6.6341	6.643	6.5659	6.3219
sp|P27659|RL3_MOUSE	N/A	1574700000	423	46.109	16	0	16	51.33	42.2	42.2	16	42.2	sp|P27659|RL3_MOUSE	N/A	1	0.598348	0.701774	0.999003	0.14252	7.6567	7.6086	7.5624	7.7356	7.6135	7.6496	7.6176	7.6044	7.7674	7.6405	7.598	7.702	7.7512	7.5753	7.6438	7.5785	7.6156	7.6177	7.569	7.8379	7.6528	7.5994	7.6142	7.6663
sp|P27661|H2AX_MOUSE	N/A	414510000	69	15.142	3	0	1	13.108	27.3	16.1	0	0	sp|P27661|H2AX_MOUSE	N/A	1	0.539377	0.74402	0.999003	0.130304	6.5355	7.2098	7.4039	7.0912	7.4571	7.2301	7.1239	7.1345	7.0382	7.1448	6.9857	7.0048	7.1829	7.3325	7.0415	7.0938	7.0591	7.3061	6.8394	7.1146	7.1144	6.8554	7.2607	7.0438
sp|P27671|RGRF1_MOUSE	N/A	106980000	83	144.1	19	0	19	39.028	21.3	21.3	18	20.6	sp|P27671|RGRF1_MOUSE	N/A	1	1.69111	0.187735	0.999003	0.319614	6.8931	5.9211	6.2554	6.7007	6.6764	5.8731	6.5453	6.0337	6.4676	6.6855	6.7408	7.0088	6.0951	6.3771	6.4626	6.7916	6.6888	6.1607	6.2	6.1219	6.1438	6.7086	6.7596	6.7163
sp|P27773|PDIA3_MOUSE	N/A	5651900000	875	56.678	30	0	30	209.57	61.6	61.6	30	61.6	sp|P27773|PDIA3_MOUSE	N/A	1	1.44691	0.255598	0.999003	0.286692	8.2438	8.2295	8.2132	8.2648	8.2295	8.3208	8.2337	8.2957	8.2428	8.2663	8.2839	8.3174	8.313	8.2019	8.3162	8.2214	8.2874	8.2778	8.2221	8.3769	8.2752	8.2901	8.241	8.2512
sp|P28028|BRAF_MOUSE;sp|Q99N57|RAF1_MOUSE	N/A	224610000	146	88.779	14	0	14	83.053	22.4	22.4	10	17.4	sp|P28028|BRAF_MOUSE	N/A	1	2.02255	0.123897	0.999003	0.359721	6.942	6.7352	6.9021	7.0154	6.8156	6.8533	6.8718	6.8108	6.9862	6.8339	6.9172	6.9074	6.8058	6.8599	6.8298	6.9788	6.9112	6.869	7.0044	6.8765	6.7964	6.9611	6.9344	6.9404
sp|P28271|ACOC_MOUSE	N/A	408870000	189	98.124	16	0	16	27.037	26.3	26.3	15	25.4	sp|P28271|ACOC_MOUSE	N/A	1	0.503683	0.769625	0.999003	0.122739	7.1621	7.1231	7.1472	7.1441	7.1184	7.1592	7.1163	7.1351	7.1915	7.0778	7.1176	7.0564	7.1403	7.1907	7.1417	7.2451	7.1978	7.2217	7.2216	7.157	7.133	7.0805	7.0717	7.181
sp|P28352|APEX1_MOUSE	N/A	453710000	225	35.49	10	0	10	93.48	47.6	47.6	10	47.6	sp|P28352|APEX1_MOUSE	N/A	1	1.64306	0.199478	0.999003	0.313378	7.2263	7.1291	7.147	7.189	7.2937	7.1535	7.1646	7.1831	7.1776	7.1422	7.2472	7.1949	6.9828	7.1369	7.0561	7.2962	7.177	7.1933	7.3846	7.1218	7.1834	7.152	7.1854	7.2312
sp|P28474|ADHX_MOUSE	N/A	917850000	241	39.547	13	0	13	81.279	59.6	59.6	11	57	sp|P28474|ADHX_MOUSE	N/A	1	1.1855	0.354896	0.999003	0.247728	7.5675	7.4128	7.4854	7.4482	7.5101	7.4284	7.418	7.4379	7.3705	7.4814	7.5034	7.3571	7.3734	7.4748	7.3885	7.4966	7.4416	7.5215	7.5933	7.42	7.4027	7.4163	7.4509	7.4176
sp|P28650|PURA1_MOUSE	N/A	234730000	84	50.254	11	0	9	57.088	33.7	29.1	9	29.1	sp|P28650|PURA1_MOUSE	N/A	1	0.735298	0.606582	0.999003	0.169607	7.013	6.8702	6.9829	6.7528	6.9964	6.9373	6.8638	6.7964	6.9893	6.7595	6.9086	6.8397	6.8173	6.9405	6.7766	7.0343	6.9161	6.9947	6.9967	6.8291	6.7633	6.9022	6.9096	6.9325
sp|P28652|KCC2B_MOUSE	N/A	40244000000	1720	60.46	31	0	31	323.31	70.8	70.8	17	37.6	sp|P28652|KCC2B_MOUSE	N/A	1	0.978093	0.457623	0.999003	0.213646	9.1327	9.0694	9.0697	9.1053	9.0344	9.0842	9.1108	9.1006	9.073	9.1031	9.0986	9.1134	9.1126	9.0242	9.0974	9.0369	9.1092	9.0627	9.0205	9.0532	9.0476	9.1089	9.071	9.0814
sp|P28656|NP1L1_MOUSE	N/A	361770000	132	45.345	6	0	5	58.336	21.2	18.7	5	18.7	sp|P28656|NP1L1_MOUSE	N/A	1	1.97649	0.13121	0.999003	0.354433	7.0422	7.0855	7.0876	6.9093	7.1035	7.0343	7.197	7.1512	6.865	7.0176	6.9691	7.0433	7.2092	6.9568	7.1688	6.8798	6.9086	6.9967	6.8718	6.9943	6.9355	7.0609	7.0291	6.9865
sp|P28658|ATX10_MOUSE	N/A	445830000	244	53.706	14	0	14	120.39	38.3	38.3	14	38.3	sp|P28658|ATX10_MOUSE	N/A	1	3.26555	0.0284514	0.999003	0.475643	7.1336	7.1473	7.1253	7.1843	7.2189	7.1319	7.183	7.1413	7.2146	7.1064	7.1304	7.1945	7.1103	7.1656	7.1882	7.178	7.1394	7.1283	7.2321	7.1901	7.1343	7.1045	7.1744	7.251
sp|P28660|NCKP1_MOUSE;sp|Q8K1X4|NCKPL_MOUSE	N/A	5891100000	1448	128.78	51	0	51	297.68	50.7	50.7	51	50.7	sp|P28660|NCKP1_MOUSE	N/A	1	0.79201	0.569193	0.999003	0.18033	8.2398	8.1908	8.2301	8.2709	8.2389	8.2544	8.2669	8.2346	8.2809	8.2314	8.2516	8.2892	8.2145	8.2329	8.2464	8.2494	8.2756	8.2495	8.2559	8.2236	8.2533	8.2477	8.2539	8.2884
sp|P28661|SEPT4_MOUSE	N/A	314610000	131	54.935	12	0	9	29.738	32.2	27.2	9	27.2	sp|P28661|SEPT4_MOUSE	N/A	1	0.769532	0.583842	0.999003	0.176113	7.0834	6.9369	7.091	6.999	7.1274	7.0485	7.0133	6.9216	7.0034	6.9863	7.1129	6.7992	6.907	7.0639	6.9507	7.0488	6.9686	7.1625	7.1886	6.9369	7.0531	7.065	7.0298	6.9935
sp|P28663|SNAB_MOUSE	N/A	9609300000	1239	33.557	22	0	22	323.31	82.6	82.6	19	71.1	sp|P28663|SNAB_MOUSE	N/A	1	0.565648	0.725165	0.999003	0.135789	8.41	8.4416	8.444	8.4505	8.387	8.4546	8.3773	8.4696	8.4058	8.4859	8.4526	8.4297	8.4573	8.4265	8.4675	8.4146	8.4413	8.4077	8.422	8.4527	8.4632	8.4713	8.391	8.4603
sp|P28665|MUG1_MOUSE	N/A	146150000	113	165.3	14	0	14	28.714	12.6	12.6	7	6.8	sp|P28665|MUG1_MOUSE	N/A	1	0.248453	0.935155	0.999003	0.0645593	6.7786	6.6016	6.6611	6.6613	6.6494	6.8882	6.6638	6.7761	6.7238	6.5328	6.7261	6.4878	6.6756	6.6639	6.6748	6.3309	6.7952	6.8401	6.857	6.9935	6.5793	6.5367	6.8713	6.5159
sp|P28738|KIF5C_MOUSE	N/A	1694200000	594	109.27	42	0	42	323.31	52.5	52.5	28	34.9	sp|P28738|KIF5C_MOUSE	N/A	1	3.00941	0.0380151	0.999003	0.455322	7.7757	7.7402	7.7473	7.7737	7.7238	7.729	7.7391	7.7388	7.802	7.7707	7.8219	7.7996	7.7005	7.7585	7.7127	7.7951	7.7355	7.7524	7.7898	7.7395	7.7126	7.7652	7.7519	7.7944
sp|P28740|KIF2A_MOUSE	N/A	949190000	370	79.755	23	0	23	91.484	39.7	39.7	22	37.6	sp|P28740|KIF2A_MOUSE	N/A	1	0.259674	0.929234	0.999003	0.0672788	7.5503	7.4569	7.4437	7.5095	7.4286	7.4781	7.5134	7.4568	7.5746	7.506	7.4809	7.5551	7.5729	7.449	7.4883	7.4729	7.5072	7.4506	7.4628	7.5743	7.4629	7.4784	7.4467	7.545
sp|P28741|KIF3A_MOUSE	N/A	52311000	58	80.169	8	0	8	19.061	13.8	13.8	7	12.3	sp|P28741|KIF3A_MOUSE	N/A	1	0.942537	0.477537	0.999003	0.207491	6.378	6.3367	5.9703	6.336	6.2449	5.9312	6.3426	6.126	6.3088	6.4265	6.3056	6.3969	6.2809	6.2016	6.2713	6.3239	5.9306	6.3347	6.4546	6.4041	6.3696	6.3604	6.1831	6.3545
sp|P29341|PABP1_MOUSE	N/A	1126300000	401	70.67	18	0	18	158.18	34.7	34.7	18	34.7	sp|P29341|PABP1_MOUSE	N/A	1	1.20881	0.344744	0.999003	0.251374	7.4087	7.5965	7.5891	7.5639	7.5281	7.5761	7.625	7.6046	7.6196	7.5359	7.509	7.5614	7.6774	7.5609	7.592	7.5573	7.5004	7.5262	7.5471	7.6302	7.5427	7.5236	7.5854	7.5337
sp|P29391|FRIL1_MOUSE;sp|P49945|FRIL2_MOUSE	N/A	94721000	53	20.802	8	0	8	19.647	60.7	60.7	8	60.7	sp|P29391|FRIL1_MOUSE;sp|P49945|FRIL2_MOUSE	N/A	1	1.26615	0.320905	0.999003	0.260195	6.6841	6.5524	6.4667	6.5166	6.5852	6.487	5.9157	6.1475	6.3213	6.6244	6.5875	6.5941	6.3281	6.3815	6.5875	6.103	6.0816	6.663	6.337	6.3936	6.4182	6.5568	6.1326	6.1115
sp|P29533|VCAM1_MOUSE	N/A	29502000	16	81.317	5	0	5	7.632	8.3	8.3	5	8.3	sp|P29533|VCAM1_MOUSE	N/A	1	1.24651	0.32889	0.999003	0.257198	6.129	5.8629	6.2238	6.5024	6.0793	6.0153	5.9161	6.5198	5.8713	6.3445	6.473	6.4584	6.005	6.1844	6.1393	6.1675	6.3037	6.3086	6.4237	6.5171	6.299	6.6743	6.0881	6.123
sp|P29699|FETUA_MOUSE	N/A	60162000	39	37.325	3	0	3	31.547	21.4	21.4	3	21.4	sp|P29699|FETUA_MOUSE	N/A	1	2.20386	0.0990179	0.999003	0.379723	6.1096	6.4736	6.5304	6.341	6.6694	6.5225	6.458	6.6512	5.8263	5.7252	6.1764	6.1759	5.8805	6.5073	6.5101	6.2219	6.3579	6.7686	6.4918	6.4555	6.5384	6.4684	6.3227	5.8137
sp|P29758|OAT_MOUSE	N/A	757080000	252	48.354	14	0	14	62.869	50.8	50.8	14	50.8	sp|P29758|OAT_MOUSE	N/A	1	5.51736	0.00298189	0.663172	0.605149	7.2902	7.3332	7.332	7.2992	7.4748	7.3865	7.3202	7.4867	7.4487	7.3655	7.4329	7.5066	7.3141	7.3911	7.3718	7.4986	7.4315	7.3953	7.4	7.5228	7.3557	7.3923	7.451	7.3474
sp|P30275|KCRU_MOUSE;sp|Q6P8J7|KCRS_MOUSE	N/A	13131000000	910	47.003	22	0	22	323.31	60.8	60.8	22	60.8	sp|P30275|KCRU_MOUSE	N/A	1	0.610449	0.693158	0.999003	0.144984	8.5198	8.5843	8.6149	8.6001	8.5889	8.5778	8.5967	8.539	8.5717	8.611	8.5894	8.5677	8.5751	8.5805	8.6506	8.5515	8.5818	8.562	8.5654	8.5192	8.5518	8.5383	8.6022	8.5472
sp|P30416|FKBP4_MOUSE	N/A	257660000	186	51.572	17	0	17	74.471	45.9	45.9	17	45.9	sp|P30416|FKBP4_MOUSE	N/A	1	0.526041	0.753595	0.999003	0.127493	7.0382	6.8606	6.8805	6.9225	6.9133	6.973	6.8129	6.849	6.9675	6.9221	7.0071	6.9432	6.8809	6.9823	6.9647	6.9464	6.9036	6.9089	6.9857	7.0136	6.8131	6.9081	7.0383	6.0373
sp|P30999|CTND1_MOUSE	N/A	84362000	64	104.92	13	0	13	18.211	19.3	19.3	13	19.3	sp|P30999|CTND1_MOUSE	N/A	1	2.02598	0.123369	0.999003	0.360112	6.3592	6.5498	6.3805	6.5093	6.4364	6.4521	6.5307	5.8654	6.6026	6.5011	6.5101	5.9444	6.5118	6.4704	6.5072	6.5106	6.4601	6.5518	6.5436	6.5279	5.9342	6.4141	6.5139	6.4387
sp|P31324|KAP3_MOUSE	N/A	1387800000	400	46.167	15	0	15	151.93	49	49	12	39.2	sp|P31324|KAP3_MOUSE	N/A	1	0.275997	0.920286	0.999003	0.0712066	7.7193	7.675	7.5703	7.606	7.6821	7.5977	7.6272	7.5246	7.6312	7.6492	7.6481	7.6728	7.6694	7.6634	7.667	7.6552	7.5839	7.5334	7.6564	7.5896	7.6172	7.6111	7.6596	7.5996
sp|P31648|SC6A1_MOUSE	N/A	1136800000	240	67.001	7	0	7	24.32	18	18	7	18	sp|P31648|SC6A1_MOUSE	N/A	1	2.40056	0.0778992	0.999003	0.400056	7.7227	7.5654	7.5033	7.554	7.5315	7.6104	7.5464	7.4317	7.3959	7.706	7.6254	7.491	7.6211	7.5429	7.5362	7.5707	7.6264	7.494	7.5911	7.5031	7.5446	7.6206	7.5072	7.6278
sp|P31650|S6A11_MOUSE;sp|P31649|S6A13_MOUSE;sp|P31651|S6A12_MOUSE;sp|O55192|SC6A2_MOUSE;sp|Q61327|SC6A3_MOUSE;sp|O35316|SC6A6_MOUSE;sp|Q8VBW1|SC6A8_MOUSE	N/A	1637100000	240	69.96	10	0	10	46.542	15.8	15.8	10	15.8	sp|P31650|S6A11_MOUSE	N/A	1	0.312054	0.899258	0.999003	0.0797673	7.9318	7.7431	7.6415	7.7032	7.6778	7.7038	7.6864	7.6369	7.7135	7.7443	7.6756	7.7659	7.7911	7.6813	7.732	7.6087	7.6298	7.7272	7.6483	7.7844	7.6977	7.6871	7.642	7.747
sp|P31786|ACBP_MOUSE	N/A	724430000	74	10	3	0	3	25.965	54	54	3	54	sp|P31786|ACBP_MOUSE	N/A	1	0.602578	0.698759	0.999003	0.143383	7.1766	7.4374	7.3876	7.1883	7.3602	7.5867	7.4224	7.643	7.3112	7.3692	7.3781	6.2493	7.3038	7.3929	7.5678	6.0674	6.1436	7.4148	6.5082	7.3556	6.3373	7.4559	7.4807	6.4948
sp|P31938|MP2K1_MOUSE	N/A	3453000000	698	43.474	23	0	23	323.31	61.6	61.6	16	46.6	sp|P31938|MP2K1_MOUSE	N/A	1	0.722759	0.615034	0.999003	0.167199	8.0184	8.0382	8.0501	8.068	7.9852	8.0363	8.0307	8.0357	8.0331	8.1016	8.0298	8.0567	8.0984	8.0289	8.1131	7.9482	8.041	8.0228	7.9752	8.0477	8.0285	8.0465	7.9888	8.0734
sp|P32020|NLTP_MOUSE	N/A	160570000	98	59.125	7	0	7	43.574	14.3	14.3	7	14.3	sp|P32020|NLTP_MOUSE	N/A	1	1.02117	0.434408	0.999003	0.220976	6.6382	6.5914	6.6937	6.7467	6.6721	6.7509	6.5544	6.8141	6.7217	6.8167	6.7333	6.7439	6.5744	6.6538	6.7168	6.6692	6.7039	6.7169	6.6382	6.9373	6.7782	6.7832	6.6696	6.6787
sp|P32037|GTR3_MOUSE	N/A	1081400000	248	53.478	8	0	8	114.89	14.6	14.6	8	14.6	sp|P32037|GTR3_MOUSE	N/A	1	0.690061	0.637362	0.999003	0.160851	7.6214	7.5386	7.4662	7.521	7.4255	7.4664	7.5563	7.4546	7.5359	7.5315	7.5269	7.5884	7.5388	7.4428	7.5489	7.3674	7.5026	7.4571	7.3946	7.5529	7.4899	7.4854	7.3918	7.5068
sp|P32067|LA_MOUSE	N/A	226500000	106	47.756	10	0	10	49.482	27.5	27.5	10	27.5	sp|P32067|LA_MOUSE	N/A	1	0.92883	0.485396	0.999003	0.205093	6.7806	6.8876	6.8503	6.8436	6.95	6.8347	6.8632	6.8778	6.9111	6.8365	6.2662	6.9057	6.9058	6.9331	6.7917	7.0494	6.8293	6.9007	6.9867	6.82	6.9222	6.8908	6.9166	6.8864
sp|P32233|DRG1_MOUSE	N/A	137810000	63	40.512	6	0	6	17.209	22.3	22.3	6	22.3	sp|P32233|DRG1_MOUSE	N/A	1	1.37363	0.280358	0.999003	0.276183	6.7673	6.676	6.2401	6.7098	6.6778	6.646	6.6984	6.7843	6.7095	6.6092	6.6636	6.7569	6.6623	5.9033	6.5707	6.1708	6.7038	6.188	6.4658	6.7081	5.9359	6.6864	6.7659	6.7428
sp|P32883|RASK_MOUSE	N/A	231490000	77	21.656	9	0	4	4.0937	60.3	19	3	12.7	sp|P32883|RASK_MOUSE	N/A	1	0.524319	0.754831	0.999003	0.127129	6.9326	6.8975	6.8734	7.0625	6.8638	6.9459	6.8846	6.8637	6.979	7.0498	6.9412	7.0505	7.0028	6.4476	6.8501	6.3528	5.9234	6.8193	6.6355	6.3019	6.8065	6.9607	6.8381	6.1342
sp|P32921|SYWC_MOUSE	N/A	696220000	351	54.357	15	0	15	222.56	47.2	47.2	15	47.2	sp|P32921|SYWC_MOUSE	N/A	1	1.34492	0.290682	0.999003	0.27198	7.4174	7.337	7.4024	7.3692	7.3905	7.3567	7.387	7.2804	7.2821	7.2836	7.3443	7.2748	7.3131	7.4111	7.3584	7.3106	7.3512	7.3996	7.4921	7.3051	7.3083	7.4283	7.3533	7.3886
sp|P33173|KIF1A_MOUSE;sp|Q60575|KIF1B_MOUSE;sp|O35071|KIF1C_MOUSE	N/A	581270000	357	191.72	34	0	34	213.1	27.4	27.4	34	27.4	sp|P33173|KIF1A_MOUSE	N/A	1	1.06731	0.410646	0.999003	0.228678	7.3206	7.2592	7.2863	7.3359	7.2532	7.2359	7.2814	7.2455	7.3585	7.2583	7.2805	7.3525	7.3239	7.2631	7.2587	7.3149	7.2872	7.2639	7.2974	7.3915	7.2294	7.2756	7.263	7.3361
sp|P34152|FAK1_MOUSE	N/A	74105000	59	123.54	7	0	6	10.237	9.2	8.4	6	8.4	sp|P34152|FAK1_MOUSE	N/A	1	4.26607	0.00981759	0.781004	0.542338	6.5163	6.3767	6.5065	6.5255	6.3076	5.6249	6.4889	6.4083	6.6024	6.4751	6.4151	5.9859	6.0059	6.3898	6.0461	6.5793	6.5131	6.4881	6.5082	6.5491	5.5551	6.4524	6.2171	6.4761
sp|P34884|MIF_MOUSE	N/A	4791300000	335	12.504	5	0	5	112.87	71.3	71.3	5	71.3	sp|P34884|MIF_MOUSE	N/A	1	0.527306	0.752687	0.999003	0.12776	7.8297	8.1549	8.2601	8.0326	8.2065	8.1415	8.0988	8.2898	8.146	8.1245	8.1265	8.1179	8.1546	8.2244	8.2435	8.3113	8.3405	8.2588	8.1991	8.1497	8.2811	8.1814	8.3395	8.1663
sp|P34914|HYES_MOUSE	N/A	211840000	172	62.515	14	0	14	112.73	44.6	44.6	14	44.6	sp|P34914|HYES_MOUSE	N/A	1	2.08385	0.114819	0.999003	0.366627	6.8519	6.8137	6.815	6.8151	7.0036	6.6911	6.7984	6.8233	6.8497	6.7366	6.7564	6.9116	6.7437	6.9284	6.8349	6.9362	6.7226	6.8118	6.917	6.9922	6.8912	6.7231	6.8216	6.7929
sp|P35235|PTN11_MOUSE	N/A	513140000	259	68.46	16	0	16	74.947	38.4	38.4	16	38.4	sp|P35235|PTN11_MOUSE	N/A	1	0.915114	0.49336	0.999003	0.202678	7.2766	7.1619	7.2464	7.2604	7.1337	7.2208	7.2076	7.118	7.3276	7.275	7.2399	7.2797	7.2438	7.2085	7.2311	7.1841	7.2296	7.1874	7.2539	7.231	7.2197	7.2153	7.2159	7.2104
sp|P35278|RAB5C_MOUSE	N/A	1905600000	397	23.412	10	0	10	215.49	71.8	71.8	7	56.9	sp|P35278|RAB5C_MOUSE	N/A	1	0.378022	0.857198	0.999003	0.0950277	7.7832	7.7233	7.7343	7.7778	7.813	7.788	7.7708	7.7548	7.7476	7.8174	7.8392	7.7966	7.8185	7.708	7.8002	7.7826	7.8029	7.77	7.7394	7.7624	7.7274	7.7636	7.7599	7.7371
sp|P35279|RAB6A_MOUSE	N/A	447920000	179	23.59	12	0	4	197.69	60.1	27.4	4	27.4	sp|P35279|RAB6A_MOUSE	N/A	1	0.935946	0.481304	0.999003	0.20634	7.1828	7.0374	7.1332	7.1059	7.1794	7.1083	7.1223	7.0659	6.9459	7.1129	7.19	7.0882	7.0465	7.0907	7.0842	7.1168	7.1208	6.9895	7.1058	6.9387	7.0689	7.1326	7.1038	7.0239
sp|P35282|RAB21_MOUSE	N/A	698580000	227	24.106	10	0	10	154.4	58.6	58.6	10	58.6	sp|P35282|RAB21_MOUSE	N/A	1	0.716976	0.618954	0.999003	0.166083	7.4541	7.3381	7.3157	7.4183	7.3403	7.3959	7.3902	7.335	7.3674	7.4101	7.3854	7.3916	7.3459	7.331	7.3446	7.3398	7.3566	7.3513	7.4118	7.3856	7.3212	7.3925	7.3724	7.3547
sp|P35283|RAB12_MOUSE	N/A	179550000	129	27.328	11	0	11	57.145	48.6	48.6	11	48.6	sp|P35283|RAB12_MOUSE	N/A	1	1.26442	0.3216	0.999003	0.259933	6.7895	6.7289	6.7417	6.766	6.6851	6.7955	6.836	6.7391	6.734	6.8511	6.7377	6.8783	6.8071	6.6873	6.7786	6.6879	6.8574	6.6751	6.5266	6.8507	6.7744	6.794	6.7271	6.8063
sp|P35288|RAB23_MOUSE	N/A	83946000	50	26.678	8	0	8	35.928	40.1	40.1	8	40.1	sp|P35288|RAB23_MOUSE	N/A	1	0.406408	0.838038	0.999003	0.101439	6.8299	6.2788	6.1017	6.6388	6.2081	6.5184	6.5174	6.0113	6.6083	6.5877	6.6002	6.6409	6.3882	6.5596	6.3577	6.6286	6.1538	6.6556	6.7679	6.6494	6.6126	6.5905	6.2466	6.5806
sp|P35290|RAB24_MOUSE	N/A	58542000	63	23.144	6	0	6	36.929	34.5	34.5	6	34.5	sp|P35290|RAB24_MOUSE	N/A	1	0.55063	0.735941	0.999003	0.132662	6.5102	6.0796	6.127	6.4321	6.2944	5.9033	6.4208	5.9122	6.3918	6.383	6.2997	6.2763	6.2234	6.2524	6.3358	6.5004	6.3651	6.2826	6.5659	6.4738	6.3176	6.3289	6.3886	5.9569
sp|P35293|RAB18_MOUSE	N/A	537460000	161	23.035	11	0	11	147.44	63.6	63.6	11	63.6	sp|P35293|RAB18_MOUSE	N/A	1	0.471685	0.792446	0.999003	0.115845	7.3787	7.2107	7.2494	7.2089	7.3033	7.2423	7.233	7.2202	7.1789	7.2874	7.2968	7.244	7.2583	7.3045	7.239	7.3189	7.2504	7.3294	7.3063	7.214	7.1709	7.2843	7.2943	7.2983
sp|P35436|NMDE1_MOUSE;sp|Q01098|NMDE3_MOUSE;sp|Q03391|NMDE4_MOUSE	N/A	431630000	202	165.42	22	0	20	76.844	18.4	17.1	20	17.1	sp|P35436|NMDE1_MOUSE	N/A	1	0.606937	0.695656	0.999003	0.144271	7.114	7.0763	7.1565	7.1707	7.1596	7.1141	7.1866	7.0625	7.0503	7.1613	7.1972	7.1448	7.1745	7.1237	7.1746	7.1745	7.1754	7.0566	7.1626	7.0349	7.131	7.2027	7.2143	7.1612
sp|P35438|NMDZ1_MOUSE	N/A	1391400000	443	105.48	27	0	27	185.02	33.7	33.7	27	33.7	sp|P35438|NMDZ1_MOUSE	N/A	1	0.48623	0.782096	0.999003	0.118992	7.675	7.6126	7.6419	7.685	7.6204	7.6672	7.6644	7.6213	7.6877	7.6613	7.6399	7.7492	7.747	7.6283	7.6311	7.6743	7.6781	7.651	7.6667	7.6854	7.6933	7.6847	7.68	7.6799
sp|P35486|ODPA_MOUSE	N/A	8404800000	1056	43.231	25	0	25	203.81	68.2	68.2	25	68.2	sp|P35486|ODPA_MOUSE	N/A	1	0.317658	0.89585	0.999003	0.0810836	8.2982	8.3705	8.3466	8.412	8.336	8.4442	8.3535	8.3921	8.397	8.4481	8.4241	8.3932	8.3785	8.3776	8.4815	8.362	8.3707	8.3689	8.2958	8.4216	8.3985	8.3822	8.3871	8.3542
sp|P35505|FAAA_MOUSE	N/A	363800000	174	46.175	11	0	11	75.423	43.2	43.2	11	43.2	sp|P35505|FAAA_MOUSE	N/A	1	2.0976	0.112882	0.999003	0.368155	7.1099	7.0767	7.1486	7.0788	7.0384	7.1352	7.1161	7.0585	7.0752	7.1151	7.1187	7.0066	7.0499	7.1184	7.0866	7.0837	7.1225	7.1664	7.0991	7.1185	7.1014	7.0903	7.0372	7.1266
sp|P35564|CALX_MOUSE	N/A	2808500000	544	67.277	24	0	24	189.37	40.6	40.6	24	40.6	sp|P35564|CALX_MOUSE	N/A	1	0.612074	0.692004	0.999003	0.145314	8.0311	7.9086	7.9227	7.9682	7.9318	7.9618	7.9521	7.9187	8.0156	7.9519	7.9607	8.0618	8.0003	7.9372	7.9926	7.9794	7.9746	7.9672	7.9187	8.0536	7.9693	7.9583	7.9125	8.0204
sp|P35585|AP1M1_MOUSE;sp|Q9WVP1|AP1M2_MOUSE	N/A	334960000	178	48.542	14	0	14	59.504	42.1	42.1	14	42.1	sp|P35585|AP1M1_MOUSE	N/A	1	0.983129	0.454857	0.999003	0.21451	7.2057	6.9938	7.0701	7.0963	7.0807	6.9876	7.0614	7.0036	7.0625	7.0748	7.0718	7.0483	7.1146	7.092	6.9918	7.027	7.0697	7.0461	7.0896	7.0518	5.8723	7.0689	7.0412	7.0924
sp|P35700|PRDX1_MOUSE	N/A	4325500000	485	22.176	13	0	13	56.012	67.8	67.8	12	63.8	sp|P35700|PRDX1_MOUSE	N/A	1	1.72819	0.179159	0.999003	0.324348	8.1186	8.0793	8.106	8.1414	8.1126	8.1773	8.0701	8.1855	8.1288	8.1785	8.1457	8.1834	8.1553	8.0479	8.2185	8.0731	8.1633	8.1003	8.0472	8.3249	8.0808	8.1431	8.0982	8.0947
sp|P35762|CD81_MOUSE	N/A	2705400000	217	25.814	4	0	4	105.98	30.9	30.9	4	30.9	sp|P35762|CD81_MOUSE	N/A	1	1.92195	0.140458	0.999003	0.348056	8.2309	7.9225	8.0762	7.8754	8.0044	8.0549	7.9662	7.8951	7.8263	8.0215	8.0286	7.8428	7.8245	7.9332	7.8576	7.9857	7.935	7.9601	8.089	7.8113	7.8402	8.0372	7.9066	7.9106
sp|P35802|GPM6A_MOUSE	N/A	15906000000	556	31.149	11	0	11	323.31	33.8	33.8	11	33.8	sp|P35802|GPM6A_MOUSE	N/A	1	0.523454	0.755452	0.999003	0.126946	8.7623	8.7736	8.7043	8.7901	8.5939	8.7379	8.7164	8.6561	8.7635	8.8076	8.724	8.725	8.8575	8.6379	8.7838	8.5649	8.7157	8.6113	8.5518	8.8061	8.6756	8.7694	8.6311	8.6669
sp|P35803|GPM6B_MOUSE	N/A	2828800000	245	36.209	11	0	11	178.85	33.2	33.2	11	33.2	sp|P35803|GPM6B_MOUSE	N/A	1	0.471588	0.792515	0.999003	0.115824	8.0236	7.9377	7.9473	8.0162	7.8823	8.0249	8.0121	7.8928	7.9576	8.0182	7.9663	7.9635	7.9964	7.8682	8.0532	7.861	7.9182	7.8317	7.7888	8.0233	7.9215	8.0179	7.8883	7.9549
sp|P35979|RL12_MOUSE	N/A	1097100000	250	17.804	7	0	7	107.69	59.4	59.4	7	59.4	sp|P35979|RL12_MOUSE	N/A	1	0.516032	0.760776	0.999003	0.125371	7.6363	7.5712	7.5609	7.5998	7.5354	7.5862	7.5163	7.5402	7.5617	7.5646	7.569	7.5437	7.5647	7.5128	7.5593	7.5533	7.5664	7.5677	7.6009	7.6649	7.5681	7.6015	7.5499	7.552
sp|P35980|RL18_MOUSE	N/A	1031900000	129	21.644	6	0	6	78.555	33.5	33.5	6	33.5	sp|P35980|RL18_MOUSE	N/A	1	0.280794	0.917584	0.999003	0.0723549	7.5719	7.506	7.4758	7.5835	7.5311	7.5147	7.5852	7.5305	7.6293	7.6128	7.5319	7.5422	7.5787	7.5284	7.4985	7.4827	7.5162	7.5174	7.4452	7.618	7.4884	7.5657	7.5017	7.5098
sp|P36536|SAR1A_MOUSE	N/A	266170000	125	22.371	4	0	3	69.253	44.4	38.9	3	38.9	sp|P36536|SAR1A_MOUSE	N/A	1	2.32103	0.0857959	0.999003	0.391997	6.4163	6.9066	6.8707	6.7722	7.0205	6.8264	6.774	6.8204	6.8437	6.7958	6.7944	6.7765	6.7293	6.8867	6.8227	6.906	6.1012	6.9431	6.977	6.8622	6.9564	6.7855	6.7809	7.038
sp|P36916|GNL1_MOUSE	N/A	278210000	187	68.77	13	0	13	37.347	28	28	13	28	sp|P36916|GNL1_MOUSE	N/A	1	1.88181	0.147696	0.999003	0.343282	7.0285	6.9377	7.041	6.8944	6.9105	6.9835	6.9795	6.8856	7.0075	6.9463	6.9531	6.9965	7.0684	7.0418	7.0116	7.0419	6.9264	6.9765	6.9939	6.9473	6.9659	6.9463	6.9692	6.9603
sp|P37040|NCPR_MOUSE	N/A	619460000	315	77.043	18	0	18	46.974	35.7	35.7	18	35.7	sp|P37040|NCPR_MOUSE	N/A	1	0.149472	0.977588	0.999003	0.0398648	7.4073	7.2586	7.3063	7.2982	7.3048	7.2847	7.3116	7.3252	7.339	7.2332	7.3314	7.3281	7.3847	7.2899	7.2881	7.3203	7.2547	7.3546	7.3815	7.3296	7.2931	7.2968	7.3097	7.3317
sp|P37804|TAGL_MOUSE	N/A	93822000	64	22.576	10	0	9	32.091	51.7	48.3	9	48.3	sp|P37804|TAGL_MOUSE	N/A	1	1.04641	0.42127	0.999003	0.225208	6.2121	6.353	6.6491	6.1764	6.2692	6.7583	6.5945	5.9841	5.8257	6.8234	7.0057	6.2175	6.4008	6.1111	6.8118	6.7927	6.8494	6.7899	6.7267	6.1916	6.6986	6.1111	6.7731	6.4583
sp|P38060|HMGCL_MOUSE;sp|Q8JZS7|HMGC2_MOUSE	N/A	199160000	94	34.238	7	0	7	53.998	30.5	30.5	7	30.5	sp|P38060|HMGCL_MOUSE	N/A	1	0.398927	0.843137	0.999003	0.0997585	6.6748	6.8217	6.7807	6.8564	6.994	6.7699	6.7107	6.8807	6.2015	6.7926	6.841	6.7795	6.6519	6.9357	6.8323	6.953	6.8151	6.9131	6.6808	6.7588	6.8763	6.81	6.8254	6.8323
sp|P38647|GRP75_MOUSE	N/A	3920200000	844	73.46	32	0	31	323.31	53.2	52.1	31	52.1	sp|P38647|GRP75_MOUSE	N/A	1	3.19653	0.0307402	0.999003	0.470318	8.1191	8.1322	8.1163	8.0733	8.0938	8.148	8.1552	8.144	8.0035	8.0831	8.0898	8.0364	8.1158	8.0915	8.1698	7.991	8.0944	8.0537	8.0844	8.0818	8.1043	8.1174	8.0674	8.0677
sp|P39053|DYN1_MOUSE	N/A	43836000000	2992	97.802	55	0	55	323.31	68.3	68.3	47	58.7	sp|P39053|DYN1_MOUSE	N/A	1	0.171784	0.969741	0.999003	0.0455446	9.1364	9.0928	9.0713	9.1431	9.0732	9.1278	9.1181	9.0401	9.1283	9.1294	9.1194	9.1469	9.1716	9.0644	9.1384	9.0852	9.1201	9.0438	9.0615	9.1059	9.0737	9.1165	9.104	9.1241
sp|P39054|DYN2_MOUSE	N/A	2416200000	54	98.144	20	0	7	39.651	23.2	10.3	7	10.3	sp|P39054|DYN2_MOUSE	N/A	1	1.63748	0.200887	0.999003	0.312647	5.9323	5.8577	7.9779	6.1717	7.9079	6.1484	7.8858	7.8074	7.9782	7.9377	7.973	7.86	7.9037	7.9543	7.834	7.9769	6.0746	7.9684	6.4533	7.9312	7.9094	7.9865	6.0925	7.9212
sp|P39688|FYN_MOUSE;sp|P06240|LCK_MOUSE;sp|P14234|FGR_MOUSE	N/A	133420000	96	60.674	9	0	6	8.6458	21.6	16.2	4	13.2	sp|P39688|FYN_MOUSE	N/A	1	0.352736	0.873783	0.999003	0.0892384	6.6745	6.6181	6.6678	6.6535	6.6599	6.8308	6.5974	6.6369	6.6932	6.5451	6.5465	6.7036	6.6321	6.6628	6.6843	6.7052	6.7024	6.5461	6.5552	6.6541	6.1434	6.5802	6.657	6.5602
sp|P40124|CAP1_MOUSE	N/A	4998400000	811	51.564	23	0	22	323.31	58.9	57.2	22	57.2	sp|P40124|CAP1_MOUSE	N/A	1	0.877684	0.515599	0.999003	0.196013	8.1862	8.1573	8.237	8.2488	8.1607	8.1873	8.1919	8.2514	8.1659	8.1978	8.1919	8.1983	8.2215	8.1736	8.2405	8.1148	8.1879	8.2094	8.0955	8.2774	8.23	8.2308	8.1302	8.2673
sp|P40142|TKT_MOUSE	N/A	6757800000	1072	67.63	32	0	32	323.31	63.9	63.9	32	63.9	sp|P40142|TKT_MOUSE	N/A	1	1.15054	0.370634	0.999003	0.242192	8.3759	8.3163	8.328	8.339	8.3535	8.3429	8.303	8.3241	8.3624	8.3133	8.3434	8.3268	8.3222	8.3231	8.3153	8.3628	8.3185	8.3514	8.3371	8.3439	8.2838	8.3463	8.3367	8.3444
sp|P40237|CD82_MOUSE	N/A	147530000	63	29.628	4	0	4	13.134	16.2	16.2	4	16.2	sp|P40237|CD82_MOUSE	N/A	1	5.05265	0.00456541	0.781004	0.583942	6.917	6.6588	6.7798	6.7515	6.1878	6.879	6.7869	6.5751	5.9949	6.8159	6.7889	6.2141	6.7671	6.6681	6.873	6.5078	6.7403	6.8091	6.5463	6.0806	6.4988	6.8237	6.0258	6.8859
sp|P40240|CD9_MOUSE	N/A	510050000	126	25.258	4	0	4	10.825	23.9	23.9	4	23.9	sp|P40240|CD9_MOUSE	N/A	1	1.45115	0.254233	0.999003	0.287291	7.2306	5.9452	7.2939	6.4247	7.3586	6.1626	7.2475	6.3333	5.9246	6.2961	7.3231	6.4498	6.2184	7.1245	7.2483	7.3418	6.4421	7.3322	7.2672	6.1168	6.0447	7.2024	5.8477	6.5131
sp|P40336|VP26A_MOUSE	N/A	209370000	125	38.113	11	0	10	29.676	41.6	39.4	10	39.4	sp|P40336|VP26A_MOUSE	N/A	1	0.809921	0.55769	0.999003	0.183659	6.9896	6.8833	6.803	6.866	6.8082	6.8435	6.8184	6.8824	6.8167	6.8145	6.8501	6.7572	6.9073	6.8874	6.754	6.7456	6.8433	6.846	6.8593	6.9192	6.8299	6.8348	6.8347	6.8617
sp|P41105|RL28_MOUSE	N/A	152160000	76	15.733	6	0	6	10.613	40.1	40.1	6	40.1	sp|P41105|RL28_MOUSE	N/A	1	0.415669	0.831683	0.999003	0.103512	6.8115	6.7547	6.6999	6.7683	6.7226	6.2159	6.7985	6.7393	6.8336	6.7048	6.6776	6.7324	6.8963	6.598	6.7711	6.6269	6.1009	6.6016	6.6187	6.0544	6.7179	6.8074	6.6299	6.6745
sp|P41216|ACSL1_MOUSE;sp|Q8JZR0|ACSL5_MOUSE	N/A	405080000	248	77.951	17	0	17	82.202	28.5	28.5	17	28.5	sp|P41216|ACSL1_MOUSE	N/A	1	0.657181	0.660188	0.999003	0.15437	7.2119	7.0819	7.1287	7.124	7.1387	7.1331	7.1169	7.1236	7.123	7.1648	7.1495	7.1162	7.0724	7.1462	7.1377	7.217	7.1633	7.172	7.2725	7.1192	7.1533	7.1397	7.1373	7.1541
sp|P42125|ECI1_MOUSE	N/A	431440000	145	32.25	10	0	10	85.694	44.3	44.3	10	44.3	sp|P42125|ECI1_MOUSE	N/A	1	0.476332	0.789145	0.999003	0.116853	7.1604	7.1349	7.1066	7.1006	7.1667	7.2057	7.156	7.1968	7.1556	7.1286	7.213	7.0915	7.194	7.1998	7.1108	7.1768	7.13	7.2764	7.1723	7.1761	7.1101	7.1143	7.1645	7.1911
sp|P42208|SEPT2_MOUSE	N/A	451930000	137	41.525	12	0	12	95.334	49.6	49.6	12	49.6	sp|P42208|SEPT2_MOUSE	N/A	1	0.968567	0.462891	0.999003	0.212007	7.2161	7.119	7.3045	7.207	7.126	7.1766	7.047	7.2251	7.1755	7.2405	7.2087	7.0536	7.0365	7.2366	7.1347	7.1918	7.1607	7.2614	7.3059	7.2169	7.0905	7.1851	7.1493	7.2093
sp|P42669|PURA_MOUSE	N/A	2831500000	362	34.883	10	0	10	76.54	47.4	47.4	10	47.4	sp|P42669|PURA_MOUSE	N/A	1	0.881133	0.513519	0.999003	0.196632	7.9268	8	8.0318	7.916	8.0389	7.9799	7.9674	8.0177	8.0379	7.8851	7.9278	7.9544	7.9697	8.0582	7.9321	8.0221	7.9181	8.024	8.056	7.9081	7.9761	8.0149	8.0633	7.949
sp|P42859|HD_MOUSE	N/A	464440000	277	344.69	44	0	44	157.45	18.7	18.7	44	18.7	sp|P42859|HD_MOUSE	N/A	1	1.89092	0.146019	0.999003	0.344372	7.1735	7.2539	7.2228	7.1807	7.1604	7.1626	7.1532	6.9476	7.3065	7.1361	7.092	7.0764	7.1401	7.2327	7.1916	7.2661	7.082	7.1678	7.2464	7.1933	7.1427	7.1374	7.1398	7.2422
sp|P42932|TCPQ_MOUSE	N/A	3458900000	934	59.555	33	0	33	226.76	72.3	72.3	33	72.3	sp|P42932|TCPQ_MOUSE	N/A	1	0.378471	0.856899	0.999003	0.0951298	8.0662	8.037	7.9784	8.0682	7.974	8.0412	8.0318	8.0065	8.0366	8.0347	7.977	8.0526	8.0955	7.992	8.0548	7.9418	8.0121	8.0077	7.9928	8.1215	7.9998	8.021	7.9584	8.0539
sp|P43006|EAA2_MOUSE	N/A	48877000000	1346	62.03	17	0	17	323.31	34.1	34.1	17	34.1	sp|P43006|EAA2_MOUSE	N/A	1	1.04198	0.423548	0.999003	0.224469	9.0952	9.1992	9.1428	9.1703	9.219	9.1352	9.1914	9.1746	9.2	9.2206	9.194	9.219	9.1885	9.1453	9.1959	9.1711	9.1651	9.1373	9.103	9.2168	9.2188	9.1727	9.1728	9.2292
sp|P43024|CX6A1_MOUSE	N/A	534300000	153	12.352	3	0	3	12.257	42.3	42.3	3	42.3	sp|P43024|CX6A1_MOUSE	N/A	1	0.0927044	0.992321	0.999003	0.0251047	7.2227	7.1563	7.1145	7.2864	7.0767	7.1188	7.1186	7.0974	7.3496	7.3323	7.2363	7.2806	7.4199	7.0725	7.3306	7.2982	7.2405	7.1026	7.2856	7.3481	7.1897	7.2636	7.2253	7.0502
sp|P43274|H14_MOUSE	N/A	329900000	96	21.977	7	0	3	10.351	22.8	13.2	3	13.2	sp|P43274|H14_MOUSE	N/A	1	0.387294	0.850997	0.999003	0.0971319	7.0963	7.0396	6.9006	7.0091	7.0706	7.0613	7.0212	7.0846	7.2018	7.1387	7.0291	6.9967	7.1504	6.5629	7.075	7.0413	6.8933	6.9279	6.9526	7.1621	7.0063	6.9878	7.0096	6.8587
sp|P43276|H15_MOUSE	N/A	64277000	31	22.576	4	0	4	4.4891	21.5	21.5	4	21.5	sp|P43276|H15_MOUSE	N/A	1	0.54394	0.740744	0.999003	0.131262	6.6922	6.5273	6.0559	5.9826	6.3218	6.3914	6.3093	6.3779	6.6843	6.5837	6.5281	6.5152	6.0127	6.3948	6.6815	5.9294	6.1355	6.6231	6.2075	6.7324	6.2237	6.2613	6.4205	6.1902
sp|P45376|ALDR_MOUSE	N/A	1011100000	271	35.732	16	0	16	62.277	63.9	63.9	16	63.9	sp|P45376|ALDR_MOUSE	N/A	1	1.14508	0.373148	0.999003	0.24132	7.5749	7.5045	7.5135	7.5377	7.4168	7.5844	7.4558	7.4915	7.5049	7.6479	7.5237	7.5481	7.5552	7.4923	7.6006	7.4566	7.5309	7.4588	7.4924	7.6542	7.4636	7.534	7.4679	7.4267
sp|P45591|COF2_MOUSE	N/A	634620000	152	18.709	10	0	8	156.2	73.5	62.7	8	62.7	sp|P45591|COF2_MOUSE	N/A	1	0.805148	0.560741	0.999003	0.182774	6.0766	7.2918	7.3753	7.246	7.3299	7.3633	7.2995	7.3499	7.2557	7.3193	7.3429	7.2439	7.1757	7.4039	7.3405	7.3899	7.3633	7.3801	7.2879	7.307	7.3557	7.3737	7.4205	7.3009
sp|P45878|FKBP2_MOUSE	N/A	193300000	46	15.344	6	0	6	17.591	58.6	58.6	6	58.6	sp|P45878|FKBP2_MOUSE	N/A	1	1.66393	0.194288	0.999003	0.316101	6.318	6.8174	6.2781	6.1163	6.8357	6.8287	6.777	6.7411	6.8944	6.8769	6.2035	6.4202	6.8016	6.9004	6.9645	6.6942	6.7977	6.8997	6.3465	6.855	6.8822	6.3043	6.0479	6.0627
sp|P45952|ACADM_MOUSE	N/A	227650000	148	46.481	9	0	9	61.161	34.4	34.4	9	34.4	sp|P45952|ACADM_MOUSE	N/A	1	0.102802	0.990273	0.999003	0.0277633	6.9211	6.7908	6.8179	6.8464	6.8794	7.0029	6.8387	6.889	6.924	6.9207	6.9092	6.8251	6.8594	6.8655	6.8506	6.8532	6.8915	6.9643	6.9894	6.9526	6.8495	6.8424	6.9266	6.9085
sp|P46061|RAGP1_MOUSE	N/A	78225000	38	63.53	11	0	11	26.563	22.8	22.8	11	22.8	sp|P46061|RAGP1_MOUSE	N/A	1	1.39483	0.272964	0.999003	0.279255	6.6071	5.8951	6.3659	6.1811	6.6615	6.0806	6.0351	5.9532	6.5994	6.1754	6.1648	6.3456	6.0848	6.2948	6.1787	6.6059	6.116	6.5001	6.6342	6.4831	6.0909	6.2521	6.2653	6.628
sp|P46096|SYT1_MOUSE	N/A	24200000000	1270	47.417	28	0	28	323.31	55.6	55.6	20	41.3	sp|P46096|SYT1_MOUSE	N/A	1	1.03303	0.428192	0.999003	0.22297	8.8908	8.8593	8.8431	8.8781	8.8417	8.8445	8.8866	8.8157	8.9055	8.8738	8.8596	8.8956	8.9101	8.8784	8.902	8.8653	8.9104	8.8297	8.8555	8.8708	8.8722	8.8504	8.9013	8.9051
sp|P46097|SYT2_MOUSE	N/A	156000000	78	47.262	14	0	7	22.952	32	19.9	7	19.9	sp|P46097|SYT2_MOUSE	N/A	1	0.971598	0.46121	0.999003	0.212529	6.8892	6.6792	6.1006	6.7616	6.7247	6.6491	6.7485	6.2551	6.9279	6.7822	6.7878	6.5453	6.7143	6.7655	6.7191	6.7773	6.7148	6.6591	6.675	6.6526	6.5445	6.7784	6.8242	6.6561
sp|P46460|NSF_MOUSE	N/A	40241000000	2439	82.613	53	0	53	323.31	70.2	70.2	52	70.2	sp|P46460|NSF_MOUSE	N/A	1	0.313047	0.898657	0.999003	0.0800007	9.1392	9.0944	9.0626	9.1443	9.0278	9.1026	9.0992	9.075	9.121	9.135	9.0962	9.123	9.1315	9.0724	9.1226	9.0351	9.1125	9.0738	9.0229	9.108	9.0797	9.1206	9.0526	9.1397
sp|P46471|PRS7_MOUSE	N/A	560230000	249	48.647	20	0	20	128.07	55.4	55.4	20	55.4	sp|P46471|PRS7_MOUSE	N/A	1	1.73425	0.177794	0.999003	0.325117	6.9549	7.2539	7.2558	7.2581	7.3657	7.3018	7.2367	7.2799	7.3113	7.28	7.2768	7.3415	7.2589	7.2629	7.2822	7.3039	7.237	7.2665	7.0164	7.2669	7.2523	7.1863	7.3409	7.3066
sp|P46638|RB11B_MOUSE;sp|P62492|RB11A_MOUSE;sp|Q9WTL2|RAB25_MOUSE	N/A	3016300000	385	24.489	13	0	13	323.31	61	61	13	61	sp|P46638|RB11B_MOUSE;sp|P62492|RB11A_MOUSE	N/A	1	1.83339	0.156944	0.999003	0.337431	8.0167	7.9476	7.9556	8.0022	7.9512	7.9773	7.9929	7.9801	8.0328	7.9882	7.9999	8.0265	7.9989	7.9497	7.9741	8.0618	8.0172	7.9529	7.9811	8.0329	7.9652	7.975	8.0097	7.9885
sp|P46660|AINX_MOUSE	N/A	12192000000	1077	55.382	34	0	29	323.31	72.1	66.3	29	66.3	sp|P46660|AINX_MOUSE	N/A	1	2.16176	0.104282	0.999003	0.375191	8.7502	8.5188	8.6958	8.5175	8.5714	8.6724	8.6168	8.6652	8.6187	8.5741	8.6236	8.5042	8.5548	8.5659	8.6247	8.6015	8.6165	8.7028	8.5467	8.5786	8.5431	8.6869	8.5998	8.7514
sp|P46664|PURA2_MOUSE	N/A	512740000	198	50.02	13	0	13	99.752	40.6	40.6	11	36	sp|P46664|PURA2_MOUSE	N/A	1	0.679703	0.644515	0.999003	0.15882	7.3444	7.2178	7.2563	7.2222	7.1982	7.2077	7.2412	7.2015	7.2864	7.2221	7.3274	7.2742	7.2518	7.2977	7.2097	7.2272	7.2525	7.2876	7.2851	7.2131	7.2196	7.2572	7.2105	7.2189
sp|P46935|NEDD4_MOUSE	N/A	228930000	107	102.71	11	0	11	29.329	16.6	16.6	10	15.6	sp|P46935|NEDD4_MOUSE	N/A	1	1.09564	0.396618	0.999003	0.233332	6.9306	6.8923	6.9068	6.7796	6.8839	6.8845	6.8775	6.8602	6.9007	6.7873	6.9051	6.8601	6.8476	6.8985	6.8092	6.966	6.9018	6.9273	7.0493	6.792	6.9031	6.8448	6.9352	6.9511
sp|P47199|QOR_MOUSE	N/A	318100000	173	35.268	10	0	10	110.29	45.6	45.6	10	45.6	sp|P47199|QOR_MOUSE	N/A	1	0.377662	0.857438	0.999003	0.0949458	6.9847	6.9521	7.1084	6.9438	6.9841	7.0648	6.9186	7.0328	6.9505	7.0495	7.0965	6.9488	6.935	7.0612	7.0091	7.1107	7.0638	7.099	7.1649	7.0416	7.1884	7.0444	7.0023	6.9725
sp|P47708|RP3A_MOUSE	N/A	1384000000	390	75.488	24	0	24	96.394	45.8	45.8	23	44.5	sp|P47708|RP3A_MOUSE	N/A	1	0.877505	0.515706	0.999003	0.195981	7.6762	7.6382	7.577	7.6635	7.6133	7.6631	7.7097	7.6295	7.6288	7.6867	7.6678	7.6615	7.67	7.6407	7.684	7.6283	7.6482	7.601	7.6331	7.5648	7.6096	7.679	7.6624	7.6384
sp|P47738|ALDH2_MOUSE	N/A	2262200000	561	56.537	19	0	19	236.28	47.8	47.8	17	44.7	sp|P47738|ALDH2_MOUSE	N/A	1	1.16957	0.361989	0.999003	0.245216	7.9421	7.8402	7.8993	7.8236	7.8518	7.9654	7.8493	7.813	7.7979	7.8797	7.9592	7.7967	7.7991	7.9021	7.8175	7.9255	7.8923	7.9945	8	7.7996	7.8634	7.8206	7.8783	7.7206
sp|P47740|AL3A2_MOUSE;sp|P47739|AL3A1_MOUSE	N/A	191670000	128	53.97	9	0	9	25.653	20.5	20.5	9	20.5	sp|P47740|AL3A2_MOUSE	N/A	1	1.75408	0.173408	0.999003	0.327615	6.9655	6.8271	6.8575	6.8849	6.8118	6.8286	6.8235	6.7367	6.7685	6.7847	6.8806	6.8129	6.8522	6.8284	6.6812	6.9372	6.786	6.8691	6.9009	6.7473	6.7698	6.7892	6.8649	6.9264
sp|P47746|CNR1_MOUSE	N/A	108740000	61	52.83	4	0	4	16.492	8.7	8.7	4	8.7	sp|P47746|CNR1_MOUSE	N/A	1	0.117324	0.986888	0.999003	0.0315615	6.2598	6.5517	6.6379	6.6764	6.6321	6.4985	6.5908	5.9386	6.6273	6.6739	6.4971	6.6417	6.6457	6.494	6.7074	6.465	6.5431	6.416	6.4225	6.7173	6.5241	6.6031	6.5006	6.6079
sp|P47753|CAZA1_MOUSE	N/A	187940000	88	32.939	9	0	7	14.226	55.9	46.5	7	46.5	sp|P47753|CAZA1_MOUSE	N/A	1	0.854773	0.529571	0.999003	0.191878	6.9829	6.8401	6.9378	6.7164	6.8708	6.7519	6.7526	6.8	6.8246	6.1514	6.8134	6.7399	6.7215	6.9237	6.764	6.8507	6.1679	6.8745	7.0745	6.7334	6.9349	6.9271	6.8689	6.1375
sp|P47754|CAZA2_MOUSE	N/A	6174900000	665	32.967	16	0	16	323.31	74.8	74.8	14	65.4	sp|P47754|CAZA2_MOUSE	N/A	1	1.20706	0.345498	0.999003	0.251101	8.3925	8.2948	8.3422	8.2845	8.2981	8.3001	8.2957	8.2848	8.2353	8.2893	8.3724	8.2702	8.2288	8.3365	8.2451	8.3749	8.339	8.3322	8.4635	8.2081	8.3313	8.3787	8.3424	8.3137
sp|P47757|CAPZB_MOUSE	N/A	3050900000	514	31.345	16	0	16	194.98	63.5	63.5	16	63.5	sp|P47757|CAPZB_MOUSE	N/A	1	0.932308	0.483393	0.999003	0.205703	8.0413	7.9115	7.9305	7.9795	7.8836	8.011	7.9505	7.9472	7.8979	8.0347	7.9778	8.0149	7.997	7.8759	8.0676	7.9238	7.9958	7.8992	7.9324	7.9754	7.9227	8.0313	7.9177	7.9784
sp|P47791|GSHR_MOUSE	N/A	1010900000	292	53.662	14	0	14	108.95	44.4	44.4	14	44.4	sp|P47791|GSHR_MOUSE	N/A	1	2.48632	0.0702461	0.999003	0.40851	7.4532	7.4615	7.4716	7.5238	7.5581	7.5193	7.4439	7.6213	7.5283	7.5665	7.5294	7.5619	7.4628	7.5468	7.519	7.6121	7.5511	7.5596	7.5388	7.6202	7.4949	7.5276	7.5553	7.5194
sp|P47802|MTX1_MOUSE	N/A	192880000	125	35.623	8	0	8	43.701	30.3	30.3	8	30.3	sp|P47802|MTX1_MOUSE	N/A	1	1.36868	0.282113	0.999003	0.275461	6.933	6.8763	6.7323	6.8263	6.7434	6.7697	6.8309	6.8068	6.8402	6.8103	6.7935	6.7838	6.8945	6.6556	6.8292	6.6786	6.7476	6.7701	6.7336	6.8549	6.747	6.807	6.661	6.5992
sp|P47809|MP2K4_MOUSE	N/A	921190000	249	44.113	12	0	12	141.66	41.3	41.3	12	41.3	sp|P47809|MP2K4_MOUSE	N/A	1	0.496918	0.774465	0.999003	0.121291	7.4858	7.5176	7.5158	7.4248	7.543	7.462	7.5137	7.4998	7.4704	7.4806	7.4895	7.4213	7.4629	7.5129	7.4593	7.5133	7.4887	7.5781	7.4938	7.4107	7.5528	7.4877	7.4999	7.5319
sp|P47857|PFKAM_MOUSE	N/A	8948200000	1402	85.268	34	0	33	323.31	56.9	55.8	31	53.2	sp|P47857|PFKAM_MOUSE	N/A	1	0.786853	0.572533	0.999003	0.179366	8.5505	8.4152	8.4067	8.4329	8.4736	8.4218	8.4433	8.417	8.4694	8.4383	8.4391	8.4371	8.44	8.4287	8.4107	8.4603	8.4449	8.4238	8.4472	8.5042	8.438	8.4604	8.4497	8.461
sp|P47911|RL6_MOUSE	N/A	1137800000	233	33.509	12	0	12	87.962	39.5	39.5	12	39.5	sp|P47911|RL6_MOUSE	N/A	1	1.57355	0.217793	0.999003	0.304152	7.5413	7.5435	7.5305	7.6165	7.5447	7.5731	7.5794	7.5366	7.6957	7.5626	7.5614	7.6613	7.6473	7.6004	7.4989	7.5971	7.542	7.5902	7.5083	7.7128	7.6108	7.5683	7.5922	7.5643
sp|P47934|CACP_MOUSE	N/A	75323000	49	70.839	8	0	8	28.755	15.8	15.8	8	15.8	sp|P47934|CACP_MOUSE	N/A	1	0.705857	0.626526	0.999003	0.163929	6.5131	6.4376	6.4383	6.3253	6.3752	5.8185	6.4463	6.1181	6.5074	6.492	6.4201	6.4494	6.494	6.3873	6.3572	6.5513	6.2122	6.3916	6.4845	6.5552	6.4435	6.407	6.5008	6.431
sp|P47955|RLA1_MOUSE	N/A	361020000	83	11.475	3	0	3	23.514	74.6	74.6	3	74.6	sp|P47955|RLA1_MOUSE	N/A	1	1.51547	0.234385	0.999003	0.296253	6.571	7.2963	7.3993	5.9085	7.3246	7.1445	7.3153	7.3088	6.9298	7.0192	6.3341	7.0438	7.067	6.5006	7.3126	6.995	7.0692	6.4432	6.0823	6.7647	7.1926	6.948	7.2876	6.309
sp|P47962|RL5_MOUSE	N/A	785090000	242	34.4	9	0	9	51.844	38.4	38.4	9	38.4	sp|P47962|RL5_MOUSE	N/A	1	0.548708	0.73732	0.999003	0.13226	7.4096	7.3308	7.347	7.4404	7.4229	7.4006	7.3924	7.3613	7.4547	7.4074	7.3573	7.4034	7.4469	7.3635	7.4015	7.3311	7.3764	7.3587	7.2677	7.4733	7.2738	7.3577	7.423	7.2797
sp|P47963|RL13_MOUSE	N/A	514600000	87	24.305	7	0	7	17.18	33.6	33.6	7	33.6	sp|P47963|RL13_MOUSE	N/A	1	0.0898337	0.992857	0.999003	0.0243463	7.3391	7.1426	7.1498	7.3714	7.1234	7.1103	7.1712	7.1356	7.2854	7.2368	7.1171	7.3636	7.3052	7.2198	7.24	7.163	7.1386	7.1932	7.1739	7.2814	7.2298	7.1508	7.1974	7.1767
sp|P47964|RL36_MOUSE	N/A	107010000	37	12.215	2	0.00090416	2	2.1968	18.1	18.1	2	18.1	sp|P47964|RL36_MOUSE	N/A	1	3.97523	0.0132317	0.806305	0.524767	6.3046	6.1559	6.3771	5.9446	6.2063	6.1043	6.1049	6.6139	6.7933	6.5402	5.9578	6.6312	6.0126	6.1823	6.1993	6.4194	6.0535	5.9564	6.0285	6.896	6.1683	6.2609	6.0882	6.1433
sp|P48024|EIF1_MOUSE	N/A	148730000	59	12.746	5	0	5	37.144	61.9	61.9	3	40.7	sp|P48024|EIF1_MOUSE	N/A	1	2.65098	0.0577179	0.999003	0.424091	6.2471	6.2187	6.7906	6.6852	6.6175	6.2553	6.6691	6.6756	6.5873	6.7674	5.8974	6.6946	6.6611	6.838	6.827	6.2389	6.8838	6.7577	5.9176	6.8848	6.8731	6.9492	6.8203	5.8005
sp|P48036|ANXA5_MOUSE	N/A	2089800000	467	35.752	19	0	19	244.59	72.1	72.1	19	72.1	sp|P48036|ANXA5_MOUSE	N/A	1	2.19137	0.100549	0.999003	0.378386	7.8518	7.7827	7.8453	7.8289	7.891	7.8524	7.8345	7.9166	7.8913	7.8439	7.8153	7.8264	7.8502	7.8206	7.7658	7.8876	7.784	7.9156	7.7539	7.9129	7.7173	7.7492	7.8941	7.8233
sp|P48318|DCE1_MOUSE	N/A	924170000	343	66.648	16	0	15	157.56	36.3	34.6	15	34.6	sp|P48318|DCE1_MOUSE	N/A	1	3.05892	0.0359243	0.999003	0.459372	7.4973	7.5009	7.4707	7.5059	7.4643	7.4573	7.4811	7.3706	7.4347	7.4376	7.4975	7.3822	7.4082	7.5325	7.3996	7.5127	7.4217	7.5132	7.5205	7.3421	7.5337	7.4537	7.4418	7.5315
sp|P48320|DCE2_MOUSE	N/A	1683700000	361	65.223	17	0	17	130.14	43.2	43.2	16	41.5	sp|P48320|DCE2_MOUSE	N/A	1	2.27027	0.0912776	0.999003	0.38674	7.6109	7.6822	7.6095	7.6845	7.6877	7.7082	7.6711	7.6621	7.6062	7.6769	7.6711	7.6139	7.6554	7.6409	7.684	7.6422	7.6169	7.7082	7.6694	7.5757	7.7259	7.6496	7.6227	7.6761
sp|P48453|PP2BB_MOUSE	N/A	1592200000	304	59.173	21	0	13	88.28	53.7	37.3	13	37.3	sp|P48453|PP2BB_MOUSE	N/A	1	1.68946	0.188127	0.999003	0.319401	7.717	7.6822	7.6403	7.6631	7.5972	7.6795	7.7601	7.6323	7.699	7.6833	7.721	7.7205	7.7365	7.6444	7.7216	7.6452	7.6879	7.6824	7.6972	7.6037	7.6533	7.6989	7.662	7.7216
sp|P48678|LMNA_MOUSE	N/A	781130000	413	74.237	27	0	27	152.07	38.5	38.5	25	37.1	sp|P48678|LMNA_MOUSE	N/A	1	0.252343	0.933125	0.999003	0.0655038	7.4142	7.315	7.3394	7.4581	7.2702	7.4495	7.3052	7.3926	7.3681	7.4472	7.4366	7.3939	7.4151	7.3513	7.5012	7.3625	7.3982	7.4306	7.3905	7.4852	7.4014	7.3706	7.3586	7.3679
sp|P48722|HS74L_MOUSE	N/A	3675100000	831	94.381	41	0	39	323.31	60.9	57.3	39	57.3	sp|P48722|HS74L_MOUSE	N/A	1	4.2242	0.0102432	0.781004	0.539889	8.1491	8.0702	8.077	8.1036	8.044	8.0781	8.0905	8.0231	8.0383	8.0986	8.0968	8.0358	8.0409	8.116	8.0513	8.0637	8.0493	8.0643	8.1195	8.0006	8.0681	8.1002	8.0535	8.053
sp|P48758|CBR1_MOUSE	N/A	2574500000	583	30.641	17	0	17	233.58	68.6	68.6	16	65.7	sp|P48758|CBR1_MOUSE	N/A	1	0.47192	0.792279	0.999003	0.115896	7.8689	7.8645	7.9042	7.9145	7.8399	7.9421	7.8106	7.9055	7.9321	7.9852	7.9323	7.9425	7.9082	7.941	7.9618	7.9218	7.9528	7.9175	7.9071	7.92	7.8958	7.8841	7.9264	7.9166
sp|P48771|CX7A2_MOUSE	N/A	1838100000	135	9.2908	2	0	2	36.679	27.7	27.7	2	27.7	sp|P48771|CX7A2_MOUSE	N/A	1	0.619798	0.686521	0.999003	0.146878	7.7953	7.6	7.5524	7.7659	7.6452	7.8102	7.6725	7.5713	7.5718	7.825	7.7747	7.8268	7.786	7.553	7.8057	7.5798	7.6873	7.4609	7.3614	7.8233	7.3944	7.7613	7.7033	7.3482
sp|P48774|GSTM5_MOUSE	N/A	3309200000	539	26.635	16	0	15	283.9	73.2	69.2	14	66.1	sp|P48774|GSTM5_MOUSE	N/A	1	0.93511	0.481783	0.999003	0.206193	8.1195	7.9607	7.9299	7.9756	8.0308	7.9619	7.974	7.8649	7.9653	8.0263	7.9995	7.9724	7.9377	7.9264	7.9944	7.9827	7.9652	7.9724	7.9236	7.9602	7.926	7.9516	7.936	8.0457
sp|P48962|ADT1_MOUSE	N/A	81327000000	1209	32.904	23	0	23	186.08	69.5	69.5	11	29.9	sp|P48962|ADT1_MOUSE	N/A	1	0.45267	0.805893	0.999003	0.111697	9.5003	9.3966	9.3568	9.4358	9.4102	9.4073	9.4179	9.3711	9.5126	9.4261	9.4132	9.4471	9.4656	9.4268	9.4181	9.3965	9.4375	9.4169	9.3616	9.4865	9.4133	9.3807	9.42	9.4222
sp|P49312|ROA1_MOUSE	N/A	1546400000	275	34.196	10	0	9	106.87	38.1	35.3	9	35.3	sp|P49312|ROA1_MOUSE	N/A	1	0.716426	0.619328	0.999003	0.165977	7.4401	7.6306	7.6089	7.6505	7.6754	7.7574	7.582	7.7232	7.6448	7.6325	7.7179	7.5943	7.6149	7.7434	7.7794	7.7851	7.7457	7.681	7.6673	7.7014	7.7459	7.6746	7.7684	7.5542
sp|P49442|INPP_MOUSE	N/A	516980000	185	43.346	10	0	10	59.617	30.6	30.6	10	30.6	sp|P49442|INPP_MOUSE	N/A	1	0.291234	0.9116	0.999003	0.0748436	7.2989	7.2498	7.2737	7.2008	7.1873	7.2602	7.2507	7.2591	7.1855	7.2178	7.2425	7.2531	7.2775	7.2576	7.1892	7.2927	7.2067	7.2542	7.319	7.2892	7.2225	7.2968	7.1939	7.2193
sp|P49443|PPM1A_MOUSE	N/A	318320000	181	42.432	16	0	16	44.394	51	51	14	45.3	sp|P49443|PPM1A_MOUSE	N/A	1	0.755154	0.593331	0.999003	0.173393	7.165	6.9775	7.0657	6.9975	7.0193	7.1079	7.0488	6.9663	6.953	6.9672	7.0778	6.941	7.0609	6.9985	7.032	7.0705	6.9448	6.9807	7.0486	6.9617	6.9837	7.0479	7.0173	6.9562
sp|P49615|CDK5_MOUSE;sp|P30285|CDK4_MOUSE;sp|Q64261|CDK6_MOUSE;sp|Q99J95|CDK9_MOUSE;sp|Q3V3A1|CDK15_MOUSE;sp|Q14AX6|CDK12_MOUSE;sp|Q69ZA1|CDK13_MOUSE	N/A	1092700000	313	33.288	18	0	18	46.048	72.6	72.6	17	69.9	sp|P49615|CDK5_MOUSE	N/A	1	0.447873	0.809267	0.999003	0.110644	7.6064	7.5139	7.5105	7.5106	7.4422	7.516	7.4895	7.4783	7.5971	7.5177	7.4715	7.5819	7.5417	7.535	7.5457	7.4902	7.5493	7.485	7.5684	7.5646	7.4582	7.4617	7.4572	7.5576
sp|P49722|PSA2_MOUSE	N/A	1371800000	273	25.926	6	0	6	84.242	38.5	38.5	6	38.5	sp|P49722|PSA2_MOUSE	N/A	1	0.591238	0.706848	0.999003	0.141065	7.5093	7.6548	7.7279	7.6238	7.7216	7.6593	7.582	7.6684	7.6182	7.6335	7.6474	7.6314	7.5632	7.7664	7.5556	7.7666	7.6228	7.747	7.7006	7.6401	7.7527	7.6028	7.7264	7.6262
sp|P50114|S100B_MOUSE	N/A	939570000	121	10.728	4	0	4	48.563	44.6	44.6	4	44.6	sp|P50114|S100B_MOUSE	N/A	1	1.517	0.233934	0.999003	0.296462	7.134	7.6549	7.4971	7.3242	7.7109	7.429	7.5947	7.64	7.4964	7.3208	7.3627	7.3243	7.4805	7.5378	7.5217	7.4162	7.3958	7.5124	7.2336	7.4783	7.5724	7.3745	7.6419	7.579
sp|P50153|GBG4_MOUSE	N/A	588290000	70	8.4047	2	0	2	4.4241	44	44	2	44	sp|P50153|GBG4_MOUSE	N/A	1	1.57037	0.218668	0.999003	0.303726	7.4805	7.3003	7.2784	7.3276	7.1651	7.2005	7.1772	7.1819	7.3561	7.3808	7.3344	7.383	7.3185	7.3784	7.1815	7.3309	7.2536	7.223	7.3825	7.3333	7.2787	7.2806	7.2076	7.3246
sp|P50171|DHB8_MOUSE	N/A	268790000	102	26.588	8	0	8	54.829	47.5	47.5	8	47.5	sp|P50171|DHB8_MOUSE	N/A	1	0.889257	0.508644	0.999003	0.198086	6.9337	6.962	6.9534	6.9694	6.9006	6.9246	6.7998	6.9666	6.9551	7.0164	6.9943	6.9776	6.9559	6.8739	6.9402	7.0665	6.9687	6.9644	6.8726	7.0051	6.925	6.9547	6.9223	6.9519
sp|P50247|SAHH_MOUSE	N/A	1172300000	501	47.688	18	0	18	105.65	54.2	54.2	18	54.2	sp|P50247|SAHH_MOUSE	N/A	1	1.19315	0.351534	0.999003	0.248928	7.7092	7.4996	7.5621	7.5703	7.5536	7.5592	7.5286	7.4982	7.5156	7.5365	7.5827	7.5475	7.5658	7.5168	7.6095	7.506	7.5886	7.5539	7.5696	7.5683	7.5348	7.5069	7.485	7.5902
sp|P50396|GDIA_MOUSE	N/A	17135000000	1871	50.521	31	0	24	323.31	79.2	64.2	24	64.2	sp|P50396|GDIA_MOUSE	N/A	1	0.282552	0.916587	0.999003	0.0727748	8.7204	8.7029	8.6306	8.6693	8.7091	8.7189	8.6917	8.7007	8.6422	8.717	8.7016	8.7176	8.7075	8.6692	8.7078	8.6901	8.6613	8.6766	8.5885	8.6214	8.655	8.704	8.6988	8.6855
sp|P50516|VATA_MOUSE	N/A	29111000000	2163	68.325	43	0	43	323.31	82	82	43	82	sp|P50516|VATA_MOUSE	N/A	1	0.998116	0.446707	0.999003	0.217071	8.9066	8.9687	8.9761	8.9444	8.9785	8.9768	8.981	8.9647	8.914	8.9556	8.9516	8.9777	8.9744	8.952	8.9801	8.9371	8.9463	8.909	8.9235	8.9398	8.946	8.9724	8.9416	8.9508
sp|P50518|VATE1_MOUSE	N/A	7946900000	875	26.157	17	0	17	160.58	70.4	70.4	13	54	sp|P50518|VATE1_MOUSE	N/A	1	0.159406	0.97423	0.999003	0.0424019	8.3756	8.3435	8.3347	8.4102	8.2882	8.3743	8.3853	8.3771	8.3947	8.438	8.4032	8.4801	8.4476	8.3139	8.4093	8.3118	8.4249	8.3137	8.2893	8.3858	8.3618	8.4339	8.3673	8.412
sp|P50544|ACADV_MOUSE	N/A	419790000	260	70.875	22	0	22	111.05	46	46	22	46	sp|P50544|ACADV_MOUSE	N/A	1	0.449026	0.808457	0.999003	0.110897	7.3346	7.093	7.1886	7.14	7.144	7.2241	7.1113	7.1652	7.1552	7.1507	7.2045	7.137	7.0416	7.1596	7.0957	7.2269	7.101	7.1715	7.2931	7.2084	7.104	7.1723	7.0699	7.2018
sp|P50571|GBRB1_MOUSE	N/A	113680000	74	54.1	10	0	4	10.807	25.7	12.7	4	12.7	sp|P50571|GBRB1_MOUSE	N/A	1	1.0837	0.402479	0.999003	0.231377	6.7348	6.5486	6.6118	6.6218	5.8275	6.5427	6.6483	6.5197	6.4886	6.6579	6.5607	6.6106	6.5334	6.582	6.5481	6.5593	6.5954	6.5441	6.27	6.5897	6.5827	6.6194	6.4928	6.6373
sp|P50580|PA2G4_MOUSE	N/A	353790000	216	43.698	16	0	16	120.71	47.5	47.5	16	47.5	sp|P50580|PA2G4_MOUSE	N/A	1	0.925186	0.487502	0.999003	0.204453	7.0117	7.0547	7.0278	7.0705	7.0154	7.0936	7.0401	7.0353	7.0776	7.1082	7.0581	7.1315	7.1004	7.028	7.0928	7.0419	6.9784	6.9869	6.9457	7.2337	7.0795	7.0764	7.0384	7.062
sp|P51150|RAB7A_MOUSE	N/A	3109800000	448	23.489	15	0	15	252.67	72.5	72.5	15	72.5	sp|P51150|RAB7A_MOUSE	N/A	1	1.01143	0.439569	0.999003	0.219331	8.0864	7.9528	8.0114	8.0318	8.0079	8.0251	8.0209	7.9398	7.9896	8.0229	8.0315	7.9957	7.9599	8.022	7.9533	8.0781	8.0703	8.0141	8.0375	8.0291	8.0118	8.0308	7.9831	8.0306
sp|P51174|ACADL_MOUSE	N/A	953480000	272	47.907	13	0	13	110.39	35.8	35.8	13	35.8	sp|P51174|ACADL_MOUSE	N/A	1	0.569492	0.722409	0.999003	0.136585	7.6587	7.4461	7.4526	7.4684	7.4903	7.5376	7.4721	7.4758	7.4849	7.4938	7.5312	7.5392	7.4355	7.4547	7.4939	7.4774	7.4283	7.4724	7.5406	7.4929	7.3972	7.4674	7.4725	7.4311
sp|P51410|RL9_MOUSE	N/A	981370000	271	21.881	8	0	8	79.705	52.6	52.6	8	52.6	sp|P51410|RL9_MOUSE	N/A	1	1.1571	0.367632	0.999003	0.243237	7.3847	7.4831	7.5406	7.5323	7.509	7.491	7.467	7.4447	7.56	7.4848	7.473	7.5389	7.5263	7.4988	7.4732	7.614	7.5058	7.563	7.5714	7.6358	7.6016	7.4439	7.4973	7.5859
sp|P51655|GPC4_MOUSE;sp|Q9R087|GPC6_MOUSE	N/A	91053000	52	62.586	6	0	6	8.2423	16.2	16.2	6	16.2	sp|P51655|GPC4_MOUSE	N/A	1	0.916408	0.492604	0.999003	0.202906	6.3367	6.5881	6.5929	6.3568	6.3317	6.621	5.9114	5.9383	6.4779	6.5978	6.6732	6.5996	6.6239	6.5433	6.5455	6.5733	6.7485	6.1859	6.8059	6.3679	5.9578	6.6347	6.1632	6.6043
sp|P51660|DHB4_MOUSE	N/A	427570000	193	79.481	14	0	14	43.464	25.3	25.3	14	25.3	sp|P51660|DHB4_MOUSE	N/A	1	0.35975	0.869234	0.999003	0.0908516	7.2376	7.1345	7.1496	7.1282	7.1736	7.1587	7.1109	7.1216	7.151	7.1271	7.1903	7.1325	7.1448	7.1913	7.1268	7.2005	7.1391	7.1798	7.1924	7.2073	7.1707	7.1379	7.134	7.1856
sp|P51791|CLCN3_MOUSE	N/A	41523000	32	90.868	6	0	6	6.5477	8.2	8.2	4	6.2	sp|P51791|CLCN3_MOUSE	N/A	1	2.53855	0.0659829	0.999003	0.413542	6.5236	6.3321	6.0744	6.336	6.2735	6.2743	6.2119	6.2973	6.403	6.0958	5.972	6.3329	6.4079	6.0121	5.7786	6.3921	6.002	6.0249	6.0349	6.4024	6.1977	6.0846	6.3668	6.3974
sp|P51830|ADCY9_MOUSE	N/A	417840000	206	150.95	19	0	19	64.547	18.9	18.9	19	18.9	sp|P51830|ADCY9_MOUSE	N/A	1	0.954343	0.47085	0.999003	0.209546	6.9897	7.1139	7.1349	7.155	7.1807	7.2366	7.2322	7.1031	7.2202	7.0915	7.1368	7.1262	7.0658	7.0707	7.17	7.1634	7.1953	7.1234	7.1223	7.013	7.0927	7.1349	7.1844	7.1266
sp|P51855|GSHB_MOUSE	N/A	85687000	35	52.246	6	0	6	18.734	14.8	14.8	6	14.8	sp|P51855|GSHB_MOUSE	N/A	1	2.09009	0.113935	0.999003	0.367321	6.1497	6.587	6.1416	6.2229	5.9596	6.6315	5.9623	5.9913	6.6975	6.7149	6.3106	6.501	6.6157	6.7439	6.4909	5.9142	6.0048	6.5745	6.5591	6.0984	6.6819	6.6442	5.9892	6.2717
sp|P51859|HDGF_MOUSE	N/A	60134000	49	26.268	6	0	5	18.666	29.5	26.2	5	26.2	sp|P51859|HDGF_MOUSE	N/A	1	0.428814	0.822588	0.999003	0.106437	6.3125	6.64	6.5061	6.2277	6.5203	6.0674	6.6738	6.4679	6.2329	6.2149	6.5047	6.1749	6.4976	6.4606	6.4547	6.4007	6.3767	6.4056	6.0747	6.1782	6.2058	6.3662	6.4641	6.2892
sp|P51863|VA0D1_MOUSE	N/A	11624000000	641	40.301	16	0	16	323.31	52.1	52.1	16	52.1	sp|P51863|VA0D1_MOUSE	N/A	1	0.793805	0.568033	0.999003	0.180665	8.5741	8.5751	8.5662	8.5964	8.5468	8.55	8.5811	8.5473	8.633	8.5747	8.566	8.6332	8.5971	8.5713	8.5655	8.5879	8.5977	8.5679	8.4946	8.6193	8.5856	8.5765	8.5564	8.6221
sp|P51880|FABP7_MOUSE	N/A	135950000	52	14.893	3	0	3	26.98	29.5	29.5	3	29.5	sp|P51880|FABP7_MOUSE	N/A	1	6.99165	0.000864223	0.480508	0.660109	6.0911	6.8354	5.9819	6.6491	6.6623	6.8294	6.7349	6.8531	6.3659	6.6543	6.7477	6.7063	6.8672	6.6759	6.8955	6.4382	6.0392	6.5931	6.4823	6.8324	6.7443	6.7152	6.6275	6.6833
sp|P51881|ADT2_MOUSE	N/A	12848000000	456	32.931	22	0	10	155.27	64.8	25.2	10	25.2	sp|P51881|ADT2_MOUSE	N/A	1	0.44375	0.812162	0.999003	0.109737	8.6907	8.5562	8.5464	8.6169	8.5759	8.6392	8.6442	8.6036	8.7109	8.6243	8.6246	8.6432	8.7055	8.5584	8.6743	8.6039	8.6594	8.5343	8.5626	8.6227	8.5783	8.5525	8.6451	8.5953
sp|P52196|THTR_MOUSE	N/A	525430000	205	33.466	11	0	11	88.479	42.1	42.1	11	42.1	sp|P52196|THTR_MOUSE	N/A	1	1.50732	0.236814	0.999003	0.295129	7.4372	7.187	7.1715	7.2311	7.264	7.1521	7.2171	7.2303	7.2152	7.2792	7.2742	7.2147	7.2083	7.2246	7.1796	7.2324	7.2312	7.255	7.229	7.3149	7.1691	7.1824	7.2037	7.1222
sp|P52480|KPYM_MOUSE	N/A	68693000000	2944	57.844	45	0	45	323.31	80.2	80.2	44	78.2	sp|P52480|KPYM_MOUSE	N/A	1	0.631103	0.678521	0.999003	0.149158	9.328	9.2824	9.2921	9.3059	9.3095	9.3642	9.308	9.2956	9.2911	9.3349	9.3441	9.35	9.3451	9.2837	9.349	9.2879	9.3171	9.2823	9.2671	9.3411	9.281	9.3205	9.3186	9.2844
sp|P52503|NDUS6_MOUSE	N/A	476980000	199	13.02	7	0	7	26.776	62.1	62.1	7	62.1	sp|P52503|NDUS6_MOUSE	N/A	1	1.64663	0.198581	0.999003	0.313845	7.0636	7.2442	7.1824	7.1271	7.2065	7.2474	7.2079	7.2685	7.0977	7.1318	7.1169	7.0636	7.2951	7.1728	7.3126	7.0303	7.1548	7.1316	7.1754	7.2793	7.1869	7.3035	7.2431	7.1215
sp|P52760|RIDA_MOUSE	N/A	711520000	186	14.255	8	0	8	153.94	84.4	84.4	8	84.4	sp|P52760|RIDA_MOUSE	N/A	1	4.10367	0.0115855	0.781004	0.53269	7.2324	7.29	7.2837	7.3031	7.4064	7.3605	7.3056	7.5588	7.3397	7.3385	7.3685	7.4313	7.2802	7.3334	7.466	7.4023	7.3338	7.3156	7.2389	7.4724	7.3886	7.3688	7.4314	7.2684
sp|P53026|RL10A_MOUSE	N/A	826280000	283	24.916	8	0	8	32.877	31.8	31.8	8	31.8	sp|P53026|RL10A_MOUSE	N/A	1	0.199947	0.958328	0.999003	0.0526183	7.4507	7.3542	7.3594	7.4936	7.348	7.4158	7.4275	7.3875	7.4559	7.4311	7.3829	7.412	7.5041	7.397	7.4265	7.3572	7.3999	7.3891	7.3623	7.5357	7.3533	7.4106	7.3474	7.3905
sp|P53395|ODB2_MOUSE	N/A	339170000	122	53.246	11	0	11	50.476	28.8	28.8	11	28.8	sp|P53395|ODB2_MOUSE	N/A	1	1.6728	0.192125	0.999003	0.31725	6.9967	7.0837	7.0012	7.0071	7.142	7.0898	6.3739	7.1675	7.0542	6.8795	7.1571	7.0162	6.9533	7.2187	6.8684	7.1893	6.9718	7.1899	7.1769	6.9553	7.0793	7.0377	7.2174	7.1594
sp|P53810|PIPNA_MOUSE	N/A	2489100000	431	31.893	18	0	18	190.42	65.3	65.3	16	59	sp|P53810|PIPNA_MOUSE	N/A	1	1.05072	0.419059	0.999003	0.225926	8	7.8565	7.8953	7.8213	7.875	7.8943	7.8993	7.8346	7.8859	7.9162	7.9156	7.9577	7.8847	7.8392	7.9281	7.8823	7.9166	7.8944	7.9658	7.8818	7.8462	7.9267	7.8691	7.9616
sp|P53811|PIPNB_MOUSE	N/A	58856000	65	31.487	8	0	6	10.506	31	24.7	6	24.7	sp|P53811|PIPNB_MOUSE	N/A	1	0.173271	0.96918	0.999003	0.0459205	6.2399	6.1123	6.2312	6.4305	6.378	6.278	6.3354	6.1255	6.2865	6.4084	6.396	6.4055	6.3127	6.283	6.3703	6.4599	6.3083	6.2976	6.3285	6.4512	6.4469	6.4273	6.2384	6.2457
sp|P53986|MOT1_MOUSE	N/A	179580000	99	53.267	4	0	4	55.031	11.6	11.6	4	11.6	sp|P53986|MOT1_MOUSE	N/A	1	0.260685	0.928691	0.999003	0.0675229	6.8352	6.7377	6.7567	6.8014	6.7293	6.7185	6.7682	6.7436	6.8538	6.7641	6.7729	6.7705	6.8049	6.7087	6.7855	6.7615	6.7863	6.767	6.7422	6.8649	6.7972	6.7833	6.6994	6.8396
sp|P53994|RAB2A_MOUSE	N/A	4794600000	600	23.547	15	0	15	192.25	75	75	8	39.2	sp|P53994|RAB2A_MOUSE	N/A	1	0.424023	0.825913	0.999003	0.105373	8.2757	8.1501	8.124	8.2153	8.1913	8.2158	8.1796	8.1637	8.1806	8.1948	8.204	8.25	8.1961	8.1722	8.1706	8.1727	8.2028	8.1592	8.1174	8.2247	8.1671	8.2176	8.1657	8.2226
sp|P54071|IDHP_MOUSE	N/A	1626000000	511	50.906	21	0	20	252.06	46.7	44.7	20	44.7	sp|P54071|IDHP_MOUSE	N/A	1	1.1957	0.350419	0.999003	0.249328	7.7713	7.644	7.6796	7.6863	7.7106	7.7572	7.6389	7.7055	7.7431	7.6779	7.6955	7.7451	7.7136	7.6947	7.7207	7.7488	7.6841	7.7515	7.7119	7.7871	7.6745	7.687	7.7333	7.7062
sp|P54227|STMN1_MOUSE	N/A	464900000	89	17.274	7	0	7	22.851	44.3	44.3	5	32.9	sp|P54227|STMN1_MOUSE	N/A	1	1.69079	0.187811	0.999003	0.319573	7.1001	7.2443	7.0952	7.0447	7.0524	7.2798	7.1959	7.2097	7.2472	7.0609	7.0632	7.0245	7.3498	7.266	7.3962	7.0276	7.0404	7.0995	7.0244	7.2489	7.1338	7.1447	7.3015	7.044
sp|P54728|RD23B_MOUSE;sp|P54726|RD23A_MOUSE	N/A	110680000	52	43.512	4	0	4	50.551	11.3	11.3	4	11.3	sp|P54728|RD23B_MOUSE	N/A	1	0.526781	0.753064	0.999003	0.127649	5.9482	6.8343	6.8438	5.8696	6.6905	6.7669	6.806	6.8962	6.7457	6.2537	6.383	6.1609	6.8888	6.6899	6.8545	6.089	6.2594	6.3932	6.6828	6.2689	6.202	6.3817	6.6992	5.7641
sp|P54775|PRS6B_MOUSE	N/A	458600000	208	47.408	14	0	14	59.801	45.9	45.9	14	45.9	sp|P54775|PRS6B_MOUSE	N/A	1	0.732529	0.608443	0.999003	0.169077	6.8356	7.2529	7.2434	7.1416	7.2932	7.1519	7.1561	7.2553	7.1646	7.1098	7.1141	7.1217	7.1196	7.2491	7.1915	7.2099	7.2028	7.1975	7.2466	7.1438	7.2651	7.1109	7.1886	7.2374
sp|P54822|PUR8_MOUSE	N/A	141070000	64	54.866	7	0	7	11.689	23.1	23.1	7	23.1	sp|P54822|PUR8_MOUSE	N/A	1	0.623721	0.683742	0.999003	0.147671	6.327	6.7608	6.2278	6.7695	6.3441	6.7824	6.7061	6.7399	6.801	6.779	6.7462	6.6658	6.7235	6.649	6.7855	6.779	6.6713	6.8701	6.3267	6.7171	6.7646	6.5149	6.6871	6.1438
sp|P54823|DDX6_MOUSE	N/A	331020000	178	54.191	11	0	11	47.802	28.6	28.6	11	28.6	sp|P54823|DDX6_MOUSE	N/A	1	0.734089	0.607395	0.999003	0.169376	7.2221	7.0275	7.0274	7.1198	6.902	6.9381	7.0098	6.9986	7.0463	7.0604	7.0325	7.0191	7.0673	7.0196	7.056	7.0544	7.0204	7.029	6.9317	7.0939	7.0168	6.9954	6.9865	7.0352
sp|P54923|ADPRH_MOUSE	N/A	111080000	79	40.068	5	0	5	7.4143	19.9	19.9	5	19.9	sp|P54923|ADPRH_MOUSE	N/A	1	0.596625	0.703003	0.999003	0.142168	6.0728	6.5671	6.5329	6.5655	6.4498	6.2219	6.6031	6.4938	6.5296	6.536	6.6466	6.6219	6.5912	6.602	6.5262	6.4924	6.6151	6.4434	6.5865	6.6092	6.5286	6.5362	6.4921	6.5794
sp|P55012|S12A2_MOUSE;sp|P55014|S12A1_MOUSE	N/A	501150000	253	131.03	24	0	24	68.727	24.8	24.8	24	24.8	sp|P55012|S12A2_MOUSE	N/A	1	0.676732	0.646573	0.999003	0.158236	7.5048	7.0599	7.2444	7.153	7.2288	7.3219	7.2886	7.2496	7.2447	7.1777	7.2114	7.1412	7.2331	7.1862	7.1481	7.2192	7.156	7.3959	7.2206	7.2215	6.9448	7.2271	7.0808	7.2351
sp|P55066|NCAN_MOUSE	N/A	1680700000	432	137.2	20	0	20	207.52	18.7	18.7	20	18.7	sp|P55066|NCAN_MOUSE	N/A	1	0.661154	0.657412	0.999003	0.155158	7.7864	7.8411	7.7727	7.7038	7.7727	7.7398	7.8081	7.8544	7.7362	7.7396	7.6586	7.695	7.7812	7.7433	7.7657	7.6451	7.6962	7.7033	7.6767	7.7874	7.76	7.7078	7.7292	7.7634
sp|P55088|AQP4_MOUSE	N/A	1146900000	204	34.436	6	0	6	25.155	19.5	19.5	6	19.5	sp|P55088|AQP4_MOUSE	N/A	1	1.42891	0.261476	0.999003	0.284139	7.8337	7.5185	7.472	7.5252	7.6438	7.4886	7.4584	7.54	7.5227	7.6022	7.6894	7.7067	7.39	7.4988	7.5095	7.6886	7.594	7.556	7.5909	7.6105	7.5349	7.6899	7.6201	7.5758
sp|P55096|ABCD3_MOUSE	N/A	88952000	41	75.474	4	0	4	31.53	8.6	8.6	4	8.6	sp|P55096|ABCD3_MOUSE	N/A	1	0.577709	0.716522	0.999003	0.138284	6.7339	6.3957	6.5541	5.9396	6.6777	6.5436	6.6798	6.5261	5.9176	6.321	6.6294	6.6798	6.4849	6.3484	6.5619	6.2831	6.532	6.2572	6.0651	5.8103	6.4241	6.5524	6.7091	6.4843
sp|P55258|RAB8A_MOUSE	N/A	234370000	63	23.668	7	0	5	84.673	36.2	27.1	3	16.4	sp|P55258|RAB8A_MOUSE	N/A	1	0.462752	0.798777	0.999003	0.113901	6.141	6.8901	6.9325	6.9743	6.9709	7.0071	6.0318	6.9116	7.0019	6.971	6.9898	6.3037	6.9428	6.9665	6.8742	6.2025	6.9917	6.9536	7.0493	6.9625	6.8521	6.963	6.8996	6.9414
sp|P55264|ADK_MOUSE	N/A	604920000	221	40.148	12	0	12	92.455	44.3	44.3	12	44.3	sp|P55264|ADK_MOUSE	N/A	1	2.4165	0.0764123	0.999003	0.401646	7.4049	7.234	7.251	7.2934	7.324	7.2941	7.2394	7.2999	7.3248	7.2995	7.2767	7.3165	7.2596	7.221	7.3181	7.3074	7.3035	7.2386	7.3161	7.3831	7.1891	7.2531	7.2886	7.2594
sp|P56135|ATPK_MOUSE	N/A	2507300000	111	10.344	4	0	4	20.199	36.4	36.4	4	36.4	sp|P56135|ATPK_MOUSE	N/A	1	2.22185	0.0968543	0.999003	0.38164	7.9744	7.7929	7.8396	7.8648	7.8681	7.8222	7.8992	7.8076	8.0448	7.9144	7.7362	8.0326	7.9719	7.8822	7.9331	7.8948	7.9269	7.9134	7.7736	7.9955	7.8707	7.877	7.8357	7.973
sp|P56376|ACYP1_MOUSE	N/A	179770000	70	11.241	5	0	5	39.713	64.6	64.6	5	64.6	sp|P56376|ACYP1_MOUSE	N/A	1	0.514305	0.762015	0.999003	0.125004	6.7621	6.8183	6.8777	6.7337	6.727	6.813	6.84	6.9245	6.7236	6.7992	6.7894	6.5555	6.8085	6.7786	6.872	6.7373	6.765	6.2086	6.631	6.6848	6.8309	6.7893	6.8311	6.3305
sp|P56380|AP4A_MOUSE	N/A	141230000	75	16.989	8	0	8	27.03	72.8	72.8	8	72.8	sp|P56380|AP4A_MOUSE	N/A	1	0.795	0.567262	0.999003	0.180887	6.8008	6.6684	6.0388	6.7634	6.7151	6.6761	6.3663	6.7597	6.1077	6.6775	6.7164	6.7214	6.802	6.6474	6.76	6.6891	6.6591	6.6784	6.7517	6.0904	6.7117	6.8405	6.758	6.1632
sp|P56387|DYLT3_MOUSE	N/A	174260000	117	12.957	4	0	4	37.616	78.4	78.4	4	78.4	sp|P56387|DYLT3_MOUSE	N/A	1	0.594276	0.704679	0.999003	0.141687	6.7021	6.7926	6.7562	6.7489	6.7978	6.8165	6.7578	6.8501	6.8992	6.7243	6.7361	6.6943	6.7869	6.726	6.7315	6.7383	6.7239	6.7843	6.7708	6.0793	6.3162	6.7536	6.7925	6.7015
sp|P56391|CX6B1_MOUSE	N/A	2870500000	121	10.071	6	0	6	36.352	62.8	62.8	6	62.8	sp|P56391|CX6B1_MOUSE	N/A	1	0.367545	0.864131	0.999003	0.0926378	8.0791	7.8347	7.8931	7.3974	7.9935	8.1629	7.9962	8.0645	7.4071	8.0854	8.1893	8.0238	7.9221	7.7155	8.2721	8.11	8.1715	5.8821	8.0479	7.0504	7.6117	8.0108	8.1936	7.5924
sp|P56393|COX7B_MOUSE	N/A	279000000	44	9.0113	2	0.0026354	2	1.8236	10	10	2	10	sp|P56393|COX7B_MOUSE	N/A	1	0.935672	0.481461	0.999003	0.206292	7.0492	6.3041	6.9707	7.0363	6.8447	7.0365	6.9525	6.9727	6.1089	7.0352	7.0735	7.1156	5.9849	6.934	7.0899	6.9138	7.0447	6.988	6.8264	6.2022	7.1036	7.0855	6.0567	7.0901
sp|P56395|CYB5_MOUSE	N/A	160270000	97	15.241	4	0	4	11.173	41	41	4	41	sp|P56395|CYB5_MOUSE	N/A	1	1.28078	0.315073	0.999003	0.262414	6.8563	6.6883	6.799	6.8163	6.7109	6.6517	6.721	6.7357	6.7733	6.7741	6.7032	6.689	6.848	6.6511	6.7274	6.6989	6.7613	6.6964	6.7769	6.8974	6.7145	5.9336	6.6515	6.7272
sp|P56399|UBP5_MOUSE	N/A	3713800000	715	95.832	31	0	31	291.17	47.8	47.8	31	47.8	sp|P56399|UBP5_MOUSE	N/A	1	0.491436	0.778382	0.999003	0.120113	8.0665	8.0957	8.0785	8.0569	8.0957	8.0815	8.1221	8.0618	8.0785	8.0434	8.0399	8.0886	8.0653	8.1096	8.0951	8.0512	8.0535	8.0626	8.0875	8.0577	8.0642	8.0432	8.0415	8.0873
sp|P56480|ATPB_MOUSE	N/A	103630000000	3085	56.3	27	0	27	323.31	73	73	27	73	sp|P56480|ATPB_MOUSE	N/A	1	0.804145	0.561383	0.999003	0.182588	9.4501	9.4995	9.4782	9.4594	9.5207	9.4819	9.4976	9.4944	9.4342	9.4718	9.4405	9.4356	9.519	9.4947	9.5521	9.4508	9.4931	9.4524	9.4288	9.4098	9.4863	9.4457	9.4567	9.4942
sp|P56564|EAA1_MOUSE;sp|O35544|EAA4_MOUSE	N/A	15403000000	922	59.622	10	0	10	244.31	21.9	21.9	10	21.9	sp|P56564|EAA1_MOUSE	N/A	1	0.942768	0.477406	0.999003	0.207532	8.8408	8.7188	8.7076	8.7142	8.7248	8.719	8.6718	8.6536	8.6458	8.783	8.7604	8.7643	8.6771	8.7143	8.6986	8.7375	8.6619	8.684	8.6934	8.6642	8.714	8.7407	8.6957	8.6543
sp|P56565|S10A1_MOUSE	N/A	400950000	85	10.505	3	0	3	112.65	33	33	3	33	sp|P56565|S10A1_MOUSE	N/A	1	3.05714	0.0359971	0.999003	0.459227	6.7522	7.2164	7.1336	6.9857	7.2682	7.1807	7.1394	7.2483	7.0907	7.0908	6.9611	7.1047	7.1058	7.1857	7.2118	7.048	6.9837	7.1751	6.8623	7.3207	7.1383	7.0511	7.128	7.1635
sp|P56695|WFS1_MOUSE	N/A	1023400000	312	100.58	19	0	19	138.62	27.8	27.8	19	27.8	sp|P56695|WFS1_MOUSE	N/A	1	0.515489	0.761166	0.999003	0.125256	7.4365	7.4592	7.526	7.5673	7.5863	7.4657	7.5377	7.4221	7.5853	7.5505	7.6172	7.513	7.4841	7.49	7.4879	7.5477	7.4936	7.43	7.6009	7.7225	7.5369	7.5876	7.5533	7.2947
sp|P56812|PDCD5_MOUSE	N/A	95680000	37	14.275	4	0	4	23.404	36.5	36.5	4	36.5	sp|P56812|PDCD5_MOUSE	N/A	1	0.585111	0.711226	0.999003	0.139808	6.3675	6.7556	6.6893	6.0311	6.1013	6.6582	6.8126	6.7687	6.3794	6.5367	6.6271	6.0124	6.5787	6.634	6.6735	6.1473	6.144	6.114	6.6231	6.5773	5.8327	6.7109	6.3228	6.0999
sp|P57746|VATD_MOUSE	N/A	3562200000	507	28.369	16	0	16	130.46	57.1	57.1	16	57.1	sp|P57746|VATD_MOUSE	N/A	1	0.324828	0.89144	0.999003	0.0827623	8.1426	8.0489	8.0184	8.0615	8.0141	8.062	8.0733	8.0475	8.1443	8.0716	8.0759	8.0715	8.0937	8.0407	8.0821	8.0693	8.0712	8.0695	8.1316	8.1068	8.0659	8.1309	8.0242	8.1035
sp|P57776|EF1D_MOUSE	N/A	318920000	108	31.293	8	0	8	50.805	33.5	33.5	7	29.5	sp|P57776|EF1D_MOUSE	N/A	1	0.700609	0.630116	0.999003	0.162909	7.0759	7.0042	7.0114	7.0207	6.9904	7.0507	7.0608	7.1173	7.0375	7.0294	6.977	7.0445	7.0777	6.3952	7.0482	6.9455	6.9984	6.9621	7.0758	7.11	7.0509	7.0869	6.9626	7.0629
sp|P57780|ACTN4_MOUSE	N/A	2318000000	702	104.98	47	0	30	264.49	62.3	42.4	29	41.3	sp|P57780|ACTN4_MOUSE	N/A	1	0.0851405	0.993689	0.999003	0.0231037	7.9231	7.8265	7.8569	7.8688	7.8751	7.848	7.899	7.8564	7.9159	7.8436	7.8782	7.9095	7.8937	7.8815	7.8908	7.899	7.8803	7.8779	7.9325	7.8945	7.8691	7.8495	7.8627	7.8565
sp|P58021|TM9S2_MOUSE	N/A	88743000	49	75.329	5	0	5	10.309	9.2	9.2	5	9.2	sp|P58021|TM9S2_MOUSE	N/A	1	0.796412	0.566352	0.999003	0.181151	6.6196	6.5223	6.2509	6.5421	6.539	6.3661	6.4905	6.4858	6.5657	6.1942	6.4995	6.5153	6.5748	6.3543	6.3865	6.5782	6.524	6.6798	6.6146	6.4766	6.4545	6.5526	6.4676	6.2374
sp|P58044|IDI1_MOUSE	N/A	105780000	49	26.289	4	0	4	13.975	23.3	23.3	4	23.3	sp|P58044|IDI1_MOUSE	N/A	1	0.940656	0.47861	0.999003	0.207163	6.0478	6.6283	5.9882	6.5471	6.0361	6.5469	6.583	6.6796	6.0495	6.312	6.6023	6.6419	6.5983	6.0289	6.6505	6.7295	6.6501	6.5924	6.3052	6.7272	6.5117	6.5911	6.6406	6.5907
sp|P58252|EF2_MOUSE	N/A	7691300000	1370	95.313	47	0	47	323.31	66	66	46	64.8	sp|P58252|EF2_MOUSE	N/A	1	1.2711	0.318923	0.999003	0.260947	8.4193	8.3528	8.363	8.4351	8.4165	8.3976	8.3911	8.3593	8.4409	8.3716	8.3521	8.4237	8.4177	8.3326	8.4143	8.3651	8.3551	8.3744	8.3013	8.5601	8.3616	8.3508	8.3742	8.4362
sp|P58281|OPA1_MOUSE	N/A	3739700000	1198	111.34	46	0	46	323.31	56.1	56.1	45	55.4	sp|P58281|OPA1_MOUSE	N/A	1	0.362463	0.867464	0.999003	0.0914741	8.1291	8.0549	8.0463	8.1032	8.0469	8.06	8.0735	8.0382	8.0746	8.0823	8.0842	8.1259	8.0831	8.057	8.0874	8.0977	8.0899	8.0364	8.0886	8.0743	8.0779	8.0874	8.0756	8.0886
sp|P58389|PTPA_MOUSE	N/A	1066600000	291	36.71	12	0	12	84.915	56.7	56.7	12	56.7	sp|P58389|PTPA_MOUSE	N/A	1	1.34626	0.290191	0.999003	0.272177	7.6502	7.5409	7.5839	7.5123	7.503	7.5205	7.5315	7.4832	7.5784	7.5378	7.5167	7.5929	7.5467	7.5776	7.5763	7.5745	7.5635	7.5487	7.5719	7.5191	7.567	7.4935	7.5101	7.6157
sp|P58404|STRN4_MOUSE	N/A	183680000	146	81.644	12	0	10	171.91	25.5	23.3	10	23.3	sp|P58404|STRN4_MOUSE	N/A	1	1.64187	0.199776	0.999003	0.313223	6.8375	6.8135	6.8728	6.7461	6.7849	6.7528	6.8005	6.8406	6.8345	6.817	6.7452	6.7702	6.75	6.8086	6.8158	6.8094	6.8662	6.8272	6.8174	6.8671	6.8437	6.8343	6.6888	6.7882
sp|P58771|TPM1_MOUSE	N/A	312960000	88	32.68	13	0	6	12.506	33.1	16.9	6	16.9	sp|P58771|TPM1_MOUSE	N/A	1	0.986425	0.453054	0.999003	0.215075	6.9063	7.1323	7.0865	6.9255	7.0634	7.0336	7.2135	7.0983	7.0137	6.9743	6.9339	7.0004	7.1611	7.0565	7.151	6.68	6.9406	7.0095	6.8795	6.9166	6.9911	6.9552	7.0675	7.0006
sp|P59017|B2L13_MOUSE	N/A	332260000	173	46.719	11	0	11	182.85	41.9	41.9	11	41.9	sp|P59017|B2L13_MOUSE	N/A	1	1.11542	0.387077	0.999003	0.236547	7.1812	7.1122	7.1013	7.0585	6.9998	7.0493	7.1	7.0344	6.9866	6.9977	7.0518	7.028	6.9555	7.1325	6.9262	7.1116	7.0246	7.1427	7.155	6.8625	7.0629	7.0379	7.0718	7.1244
sp|P59108|CPNE2_MOUSE	N/A	132130000	60	61.035	8	0	7	30.54	21.5	19.9	7	19.9	sp|P59108|CPNE2_MOUSE	N/A	1	1.77544	0.168805	0.999003	0.330288	6.6706	6.7461	6.8184	6.6443	6.7959	6.7213	6.2215	6.7698	6.1794	6.5105	6.7302	6.7431	6.6918	6.779	6.2818	6.7382	6.6256	6.7392	6.9731	6.1245	6.7442	6.1756	6.7164	6.8067
sp|P59281|RHG39_MOUSE	N/A	162050000	104	125.2	16	0	16	22.849	20.4	20.4	16	20.4	sp|P59281|RHG39_MOUSE	N/A	1	0.811217	0.556864	0.999003	0.183899	6.8265	6.6983	6.6673	6.6835	6.7286	6.2016	6.7305	6.7992	6.7888	6.7683	6.8155	6.759	6.6979	6.791	6.7097	6.7602	6.8078	6.7352	6.5577	5.8538	6.7322	6.8023	6.7955	6.8275
sp|P59325|IF5_MOUSE	N/A	379020000	199	48.968	11	0	11	55.538	33.1	33.1	11	33.1	sp|P59325|IF5_MOUSE	N/A	1	1.95598	0.134611	0.999003	0.35205	7.0025	7.0057	7.0436	6.9224	7.1345	7.0696	7.0521	7.0678	7.1699	7.0144	7.0738	7.0864	7.0352	7.0764	7.1018	7.1396	7.1059	6.9878	7.1368	7.1126	7.1233	7.0706	7.0913	7.1111
sp|P59481|LMA2L_MOUSE	N/A	38836000	34	39.881	3	0	3	3.8534	12.1	12.1	3	12.1	sp|P59481|LMA2L_MOUSE	N/A	1	2.03806	0.12153	0.999003	0.361483	6.501	6.4047	6.3119	5.8227	6.2936	6.455	6.2929	6.3932	6.13	6.7403	6.364	6.3927	5.99	5.9705	6.0852	6.4271	6.2613	6.2691	5.977	6.3219	5.8384	6.2475	6.2898	6.1591
sp|P59764|DOCK4_MOUSE	N/A	430940000	384	226.55	33	0	33	323.31	23.3	23.3	32	23	sp|P59764|DOCK4_MOUSE	N/A	1	1.14252	0.374331	0.999003	0.240911	6.7611	7.1039	7.1487	7.2011	7.3392	7.1246	7.1582	7.1383	7.0878	7.0875	7.1045	7.1352	7.1574	7.1123	7.0267	7.1941	7.1599	7.1889	7.1946	7.0766	7.2334	7.158	7.2167	7.369
sp|P59999|ARPC4_MOUSE	N/A	4287300000	490	19.667	12	0	12	152.67	72	72	12	72	sp|P59999|ARPC4_MOUSE	N/A	1	1.96418	0.133239	0.999003	0.353005	8.0853	8.1326	8.1076	8.1455	8.1852	8.1468	8.1267	8.107	8.1245	8.1267	8.1586	8.1376	8.0775	8.0926	8.1103	8.1381	8.1369	8.126	8.1414	8.1565	8.1227	8.1235	8.1318	8.1874
sp|P60122|RUVB1_MOUSE	N/A	328050000	164	50.213	15	0	15	92.453	46.9	46.9	15	46.9	sp|P60122|RUVB1_MOUSE	N/A	1	0.272781	0.922079	0.999003	0.0704355	7.0385	6.9579	7.0675	7.1004	6.9753	6.9932	6.9158	7.0219	7.0825	7.0393	7.0308	7.0495	7.027	7.0811	7.0611	7.139	7.0089	7.1002	7.1291	7.0435	7.1094	7.0694	7.0083	7.03
sp|P60202|MYPR_MOUSE	N/A	99427000000	814	30.077	10	0	10	139.65	34.3	34.3	10	34.3	sp|P60202|MYPR_MOUSE	N/A	1	2.29984	0.08804	0.999003	0.389814	9.7043	9.4356	9.6352	9.4643	9.439	9.6277	9.5331	9.457	9.5452	9.5279	9.5094	9.2774	9.4985	9.3831	9.5207	9.472	9.49	9.5987	9.3552	9.4805	9.3097	9.5232	9.4271	9.5503
sp|P60229|EIF3E_MOUSE	N/A	153890000	100	52.22	13	0	13	45.754	32.6	32.6	13	32.6	sp|P60229|EIF3E_MOUSE	N/A	1	0.473355	0.79126	0.999003	0.116208	6.7517	6.7003	6.5988	6.631	6.5644	6.7574	6.6279	6.6549	6.7271	6.7737	6.6923	6.7635	6.7734	6.5384	6.6847	6.6936	6.795	6.6615	6.6257	6.7582	6.7033	6.6676	6.6255	6.6854
sp|P60335|PCBP1_MOUSE	N/A	1516400000	340	37.497	13	0	13	114.87	56.7	56.7	10	48	sp|P60335|PCBP1_MOUSE	N/A	1	1.92203	0.140444	0.999003	0.348065	7.8003	7.6689	7.7012	7.6993	7.6403	7.6828	7.6468	7.6751	7.6867	7.7435	7.7047	7.7007	7.6443	7.6686	7.6829	7.678	7.6891	7.699	7.6919	7.7106	7.6766	7.7744	7.64	7.6764
sp|P60469|LIPA3_MOUSE	N/A	769790000	370	133.42	30	0	30	111.72	33.2	33.2	27	30.8	sp|P60469|LIPA3_MOUSE	N/A	1	0.515991	0.760806	0.999003	0.125362	7.4513	7.4366	7.3957	7.3765	7.3617	7.405	7.4223	7.4051	7.4427	7.4647	7.4063	7.4738	7.4739	7.4102	7.3947	7.436	7.4009	7.3873	7.3978	7.3079	7.3755	7.435	7.4045	7.3974
sp|P60487|PLPP_MOUSE	N/A	1484400000	345	31.512	16	0	16	136.21	74.3	74.3	16	74.3	sp|P60487|PLPP_MOUSE	N/A	1	1.56119	0.221222	0.999003	0.302487	7.8117	7.7038	7.6903	7.7242	7.6708	7.6846	7.6394	7.6239	7.6695	7.7194	7.7341	7.7196	7.6877	7.7167	7.6554	7.6997	7.6824	7.6811	7.719	7.6676	7.7447	7.7192	7.5759	7.7193
sp|P60521|GBRL2_MOUSE	N/A	131520000	50	13.667	4	0	4	7.169	35.9	35.9	4	35.9	sp|P60521|GBRL2_MOUSE	N/A	1	0.291756	0.911297	0.999003	0.0749677	6.7053	6.5794	6.6983	6.6628	6.559	6.2821	6.3183	6.6724	6.1937	6.1199	6.2719	6.7276	6.8214	6.1717	6.7826	6.2426	6.7138	6.7011	6.7634	5.9409	6.7704	6.8804	6.6742	6.7026
sp|P60670|NPL4_MOUSE	N/A	121530000	65	68.016	7	0	7	35.903	14.8	14.8	7	14.8	sp|P60670|NPL4_MOUSE	N/A	1	0.742577	0.601705	0.999003	0.170999	6.2244	5.922	6.6602	6.6832	6.657	6.6361	6.5409	6.6512	6.6343	6.6637	6.2998	6.6424	6.6265	6.2734	6.5816	6.7239	6.6366	6.6362	6.7151	6.6915	6.527	6.6606	6.6614	6.3218
sp|P60761|NEUG_MOUSE	N/A	775810000	54	7.4963	3	0	3	7.089	60.3	60.3	3	60.3	sp|P60761|NEUG_MOUSE	N/A	1	1.17063	0.361514	0.999003	0.245383	7.2123	7.503	6.0773	7.3577	7.3009	7.5357	7.4711	7.5802	7.2946	7.4354	7.2954	7.3013	7.6055	7.273	7.6171	7.1152	7.3817	7.3127	6.9307	7.4284	7.3936	7.4699	7.498	6.1915
sp|P60766|CDC42_MOUSE;sp|Q9ER71|RHOJ_MOUSE	N/A	1906500000	295	21.258	8	0	7	61.152	58.6	52.9	7	52.9	sp|P60766|CDC42_MOUSE	N/A	1	0.131355	0.98313	0.999003	0.0352029	7.7673	7.774	7.834	7.8014	7.8188	7.8362	7.8008	7.7686	7.7942	7.8166	7.8221	7.7901	7.7517	7.8167	7.7912	7.8101	7.7439	7.8218	7.7945	7.8114	7.7966	7.7863	7.8092	7.8073
sp|P60840|ENSA_MOUSE	N/A	133340000	84	13.335	3	0	3	4.5321	30.6	30.6	2	21.5	sp|P60840|ENSA_MOUSE	N/A	1	1.27536	0.317223	0.999003	0.261593	6.1746	6.6271	6.6126	6.493	6.3691	6.7674	6.8348	6.7586	6.5195	6.6712	6.498	6.5739	6.5314	6.6277	6.8277	6.4783	6.6091	6.5808	6.5135	6.7116	6.5892	6.6275	6.5688	6.5287
sp|P60843|IF4A1_MOUSE	N/A	378080000	127	46.153	19	0	8	41.56	47.3	21.9	8	21.9	sp|P60843|IF4A1_MOUSE	N/A	1	0.410619	0.835154	0.999003	0.102383	7.0268	6.9327	6.9567	7.0775	7.0638	6.8885	6.9163	6.8431	6.9873	6.9607	6.9917	7.1967	7.1935	6.9152	7.163	7.0358	7.0807	6.9979	6.9617	7.2288	7.0023	7.0947	7.0393	6.9889
sp|P60867|RS20_MOUSE	N/A	593310000	82	13.373	3	0	3	18.659	25.2	25.2	3	25.2	sp|P60867|RS20_MOUSE	N/A	1	0.282112	0.916837	0.999003	0.0726697	7.2344	7.2816	7.1884	7.3747	7.1654	7.2322	7.2602	7.3203	7.3555	7.3423	7.2558	7.3451	7.3537	7.2992	7.3192	7.1967	7.2884	7.215	7.1553	7.4494	7.2026	7.346	7.2333	7.2838
sp|P60879|SNP25_MOUSE;sp|O09044|SNP23_MOUSE	N/A	6507200000	869	23.315	16	0	16	323.31	68.9	68.9	16	68.9	sp|P60879|SNP25_MOUSE	N/A	1	0.999844	0.445775	0.999003	0.217365	8.202	8.2464	8.1815	8.1962	8.1987	8.3216	8.3449	8.2781	8.1372	8.2215	8.1766	8.2041	8.3745	8.1175	8.3735	8.0068	8.1706	8.1075	8.0304	8.1144	8.0661	8.2181	8.1667	8.1625
sp|P60904|DNJC5_MOUSE	N/A	1605700000	227	22.101	8	0	8	57.212	59.1	59.1	8	59.1	sp|P60904|DNJC5_MOUSE	N/A	1	0.618712	0.687291	0.999003	0.146659	7.7969	7.7954	7.7613	7.759	7.6668	7.7195	7.669	7.6895	7.7711	7.7496	7.6863	7.7338	7.862	7.7747	7.7938	7.6229	7.7562	7.7214	7.6137	7.8226	7.6744	7.7992	7.6829	7.7214
sp|P61021|RAB5B_MOUSE	N/A	671190000	173	23.707	9	0	6	160.69	60.9	46	6	46	sp|P61021|RAB5B_MOUSE	N/A	1	1.21443	0.342337	0.999003	0.252248	7.4295	7.3117	7.3167	7.262	7.3217	7.3882	7.2788	7.2429	7.2345	7.2948	7.4235	7.3085	7.2647	7.3499	7.2477	7.4096	7.355	7.26	7.4028	7.1296	7.3106	7.3705	7.3359	7.2631
sp|P61027|RAB10_MOUSE	N/A	5361000000	339	22.541	14	0	14	112.87	65.5	65.5	12	56.5	sp|P61027|RAB10_MOUSE	N/A	1	0.506922	0.767306	0.999003	0.123431	8.2789	8.1949	8.2049	8.2704	8.1338	8.2194	8.2146	8.2349	8.3097	8.2641	8.2031	8.2732	8.3034	8.1675	8.2548	8.1832	8.2483	8.2197	8.0899	8.3499	8.2427	8.2549	8.1799	8.2873
sp|P61079|UB2D3_MOUSE;sp|P62838|UB2D2_MOUSE;sp|P61080|UB2D1_MOUSE;sp|Q6ZWY6|U2D2B_MOUSE	N/A	470570000	104	16.687	4	0	4	10.705	40.8	40.8	4	40.8	sp|P61079|UB2D3_MOUSE;sp|P62838|UB2D2_MOUSE	N/A	1	1.08345	0.402601	0.999003	0.231336	6.3553	7.2649	7.2531	7.2197	7.3948	7.1652	7.2837	7.2608	6.9528	7.1477	7.084	7.0647	7.1808	7.168	7.3044	7.1679	7.1018	7.3097	6.8577	7.2831	7.2749	7.0453	7.194	7.1551
sp|P61082|UBC12_MOUSE	N/A	679420000	133	20.9	7	0	7	44.23	41.5	41.5	7	41.5	sp|P61082|UBC12_MOUSE	N/A	1	0.576029	0.717725	0.999003	0.137937	7.291	7.3603	7.3842	7.3771	7.261	7.3544	7.2652	7.3713	7.3493	7.3823	7.386	7.4326	7.3553	7.3102	7.4212	7.2527	7.3926	7.3372	7.2835	7.4592	7.3075	7.4487	7.3101	7.365
sp|P61087|UBE2K_MOUSE	N/A	252950000	159	22.406	9	0	9	55.869	65	65	9	65	sp|P61087|UBE2K_MOUSE	N/A	1	0.719605	0.61717	0.999003	0.166591	6.9287	6.9723	6.9809	6.9416	6.9249	6.9946	6.9879	7.0147	6.926	6.9135	6.9357	6.8149	6.9718	6.935	6.9483	6.7772	6.8578	6.9539	6.8912	6.9071	6.9124	6.9105	6.879	6.9723
sp|P61089|UBE2N_MOUSE;sp|Q9CQ37|UBE2T_MOUSE	N/A	1979900000	221	17.138	9	0	9	37.625	71.7	71.7	9	71.7	sp|P61089|UBE2N_MOUSE	N/A	1	1.37148	0.281117	0.999003	0.27587	7.6698	7.858	7.8339	7.7499	7.7263	7.8357	7.9246	7.8724	7.7635	7.7366	7.6991	7.7159	7.917	7.803	7.9348	7.5764	7.7274	7.7411	7.5684	7.7475	7.7475	7.7718	7.8117	7.7332
sp|P61161|ARP2_MOUSE	N/A	4425200000	879	44.76	15	0	15	295.93	46.2	46.2	15	46.2	sp|P61161|ARP2_MOUSE	N/A	1	2.28407	0.0897519	0.999003	0.388178	8.1575	8.1018	8.0561	8.1351	8.0779	8.1313	8.1056	8.0929	8.0386	8.1791	8.1792	8.123	8.1142	8.0735	8.1327	7.9886	8.1019	8.0753	8.1086	8.1234	8.0678	8.1486	8.0685	8.1006
sp|P61164|ACTZ_MOUSE	N/A	711800000	202	42.613	17	0	7	61.378	61.7	34.8	7	34.8	sp|P61164|ACTZ_MOUSE	N/A	1	0.768469	0.58454	0.999003	0.175913	7.5597	7.3891	7.4005	7.2865	7.375	7.3402	7.3916	7.3086	7.3333	7.3266	7.408	7.3227	7.2853	7.4043	7.2597	7.4903	7.361	7.4618	7.582	7.3035	7.3686	7.3819	7.3988	7.3808
sp|P61202|CSN2_MOUSE	N/A	608430000	344	51.596	16	0	16	323.31	46	46	16	46	sp|P61202|CSN2_MOUSE	N/A	1	0.345903	0.878174	0.999003	0.0876614	7.4022	7.2991	7.2566	7.2883	7.3071	7.3119	7.294	7.195	7.2986	7.3149	7.2858	7.2835	7.3952	7.2951	7.366	7.2919	7.2841	7.2271	7.3013	7.3324	7.2218	7.3172	7.2393	7.2674
sp|P61211|ARL1_MOUSE	N/A	123880000	105	20.411	6	0	6	85.144	45.3	45.3	6	45.3	sp|P61211|ARL1_MOUSE	N/A	1	1.00549	0.442742	0.999003	0.218324	6.6743	6.5684	6.0591	6.5828	6.6176	6.6003	6.6463	6.5609	6.7315	6.5718	6.5952	6.6675	6.6412	6.6803	6.5301	6.7098	6.6146	6.6083	6.7102	6.7257	6.5761	6.5237	6.6029	6.5918
sp|P61222|ABCE1_MOUSE	N/A	300550000	193	67.314	18	0	18	83.95	42.2	42.2	18	42.2	sp|P61222|ABCE1_MOUSE	N/A	1	0.338528	0.882865	0.999003	0.085953	7.0308	6.952	7.0221	7.0064	7.0495	6.993	6.9066	6.9404	7.0241	6.9915	6.9872	6.9748	6.9546	6.9567	6.9916	7.0664	6.9736	7.0096	7.1058	7.0958	7.0463	6.9344	6.765	7.0459
sp|P61226|RAP2B_MOUSE	N/A	1953000000	299	20.504	9	0	9	125.17	58.5	58.5	5	32.2	sp|P61226|RAP2B_MOUSE	N/A	1	0.470763	0.7931	0.999003	0.115645	7.8001	7.7528	7.8057	7.7615	7.7713	7.7967	7.7635	7.7762	7.8016	7.8241	7.8049	7.8212	7.7225	7.8003	7.7686	7.7338	7.7711	7.8127	7.747	7.7906	7.817	7.7608	7.752	7.8487
sp|P61255|RL26_MOUSE	N/A	320650000	89	17.258	6	0	6	7.8132	29	29	6	29	sp|P61255|RL26_MOUSE	N/A	1	1.3306	0.295967	0.999003	0.269865	6.8741	7.0006	6.9699	7.0641	7.0013	7.0272	7.0301	6.9759	7.124	7.0049	6.899	7.0778	7.2122	6.9787	7.0864	6.8801	6.9209	6.9401	6.7885	7.1574	7.0288	6.9085	6.9196	6.9144
sp|P61264|STX1B_MOUSE	N/A	13899000000	1289	33.244	19	0	19	323.31	59.4	59.4	18	56.9	sp|P61264|STX1B_MOUSE	N/A	1	0.89732	0.50384	0.999003	0.199523	8.7307	8.5884	8.5344	8.646	8.5444	8.616	8.61	8.518	8.5742	8.6609	8.6253	8.6346	8.6475	8.5607	8.6099	8.5518	8.5879	8.5469	8.5387	8.5676	8.5324	8.6257	8.5682	8.5523
sp|P61294|RAB6B_MOUSE	N/A	4246300000	408	23.461	12	0	12	238.96	60.6	60.6	4	27.9	sp|P61294|RAB6B_MOUSE	N/A	1	0.568689	0.722984	0.999003	0.136419	8.1681	8.1097	8.0491	8.0819	8.0858	8.1446	8.1028	8.0553	7.9841	8.1026	8.1482	8.1283	8.0952	8.0162	8.1408	8.1508	8.1156	8.0333	8.0881	8.0055	8.0349	8.1366	8.0519	8.0905
sp|P61329|FGF12_MOUSE;sp|P70379|FGF14_MOUSE	N/A	100330000	71	27.399	5	0	5	41.027	26.3	26.3	5	26.3	sp|P61329|FGF12_MOUSE	N/A	1	0.474999	0.790092	0.999003	0.116564	6.6148	6.4251	6.4501	6.0421	6.5811	6.5797	6.5419	5.9186	6.2799	6.5777	6.6293	6.6058	6.5156	6.2825	6.6137	6.5501	6.5715	6.3736	6.5368	6.4218	6.4286	6.5699	6.6142	6.4854
sp|P61358|RL27_MOUSE	N/A	595890000	157	15.798	5	0	5	10.074	42.6	42.6	5	42.6	sp|P61358|RL27_MOUSE	N/A	1	0.401558	0.841347	0.999003	0.10035	7.293	7.2316	7.2408	7.3149	7.2304	7.2888	7.2738	7.1725	7.387	7.301	7.2251	7.3001	7.3896	7.2532	7.3409	7.2371	7.2514	7.2644	7.2178	7.3492	7.2807	7.2592	7.1848	7.3032
sp|P61514|RL37A_MOUSE	N/A	117950000	60	10.275	4	0	4	38.549	51.1	51.1	4	51.1	sp|P61514|RL37A_MOUSE	N/A	1	1.86184	0.15144	0.999003	0.340881	6.4851	6.6371	6.5833	6.6445	6.6479	6.5879	6.6097	6.5701	6.6707	6.6855	6.6405	6.7213	6.678	6.1371	6.4261	6.6534	6.6287	6.1444	6.5649	6.8835	6.3602	6.6256	6.6397	6.5065
sp|P61750|ARF4_MOUSE	N/A	195150000	74	20.396	9	0	4	40.414	64.4	27.8	4	27.8	sp|P61750|ARF4_MOUSE	N/A	1	1.32131	0.299442	0.999003	0.268488	6.4489	6.9042	5.9844	6.8434	6.9686	6.1779	6.8494	6.7615	6.8782	6.8012	5.9096	6.9553	6.8859	6.8935	6.8675	6.6988	6.4332	7.0718	6.1988	7.0472	6.824	6.2861	6.6317	6.2031
sp|P61759|PFD3_MOUSE	N/A	311830000	117	22.435	6	0	6	27.156	38.3	38.3	6	38.3	sp|P61759|PFD3_MOUSE	N/A	1	0.656542	0.660636	0.999003	0.154243	6.6541	6.979	6.9905	6.9313	6.9869	6.9805	6.9709	7.0167	6.9208	6.9694	6.8763	6.832	6.9349	6.9935	7.1051	6.9368	6.9713	7.0036	7.0089	6.8956	7.0429	6.8992	6.9546	7.047
sp|P61804|DAD1_MOUSE	N/A	98694000	51	12.497	3	0	3	16.228	28.3	28.3	3	28.3	sp|P61804|DAD1_MOUSE	N/A	1	0.825017	0.548114	0.999003	0.186444	6.5272	6.5323	6.5052	6.6302	6.4601	6.5789	6.5104	6.3219	6.2941	5.9993	6.3743	6.5887	6.2409	6.7453	6.542	6.6136	6.1598	6.6233	6.555	6.7022	6.6095	6.0478	6.5862	6.4193
sp|P61922|GABT_MOUSE	N/A	7814000000	1197	56.451	31	0	31	323.31	77	77	31	77	sp|P61922|GABT_MOUSE	N/A	1	0.357837	0.870479	0.999003	0.0904122	8.4688	8.3875	8.3476	8.4012	8.4274	8.3675	8.356	8.3306	8.4032	8.3657	8.3878	8.3559	8.3518	8.3995	8.3887	8.3654	8.3436	8.4038	8.4255	8.3861	8.3819	8.3627	8.3782	8.4166
sp|P61924|COPZ1_MOUSE	N/A	90596000	82	20.198	5	0	5	70.082	39.5	39.5	5	39.5	sp|P61924|COPZ1_MOUSE	N/A	1	1.78887	0.165976	0.999003	0.331957	6.5191	6.5886	6.5072	6.4949	6.4665	6.6115	6.595	6.5299	6.3585	6.5336	6.5749	6.4483	6.4029	6.5055	6.4517	6.475	6.4482	6.4568	6.4253	6.3572	6.6007	6.5543	6.4419	6.3649
sp|P61967|AP1S1_MOUSE;sp|Q7TN05|AP1S3_MOUSE	N/A	77385000	51	18.733	6	0	6	120.63	42.4	42.4	4	32.9	sp|P61967|AP1S1_MOUSE	N/A	1	1.91376	0.141903	0.999003	0.347089	6.5123	5.5496	6.1572	6.5403	6.4237	6.5083	6.5687	6.5216	6.2468	6.6331	6.5541	6.6203	6.5193	6.2203	6.4972	5.7291	6.3344	6.6178	6.4244	6.5615	6.4184	6.5448	6.0567	6.3467
sp|P61971|NTF2_MOUSE	N/A	459220000	179	14.478	6	0	6	27.922	74.8	74.8	6	74.8	sp|P61971|NTF2_MOUSE	N/A	1	0.554862	0.732902	0.999003	0.133545	7.0884	7.114	7.108	7.0311	7.2221	7.2064	7.1362	7.204	7.0656	7.1839	7.1855	7.1439	7.1784	7.023	7.2819	7.2258	7.1752	6.9593	7.1126	7.2044	7.1034	7.042	7.2376	7.0462
sp|P61979|HNRPK_MOUSE	N/A	5386700000	685	50.976	20	0	20	261.15	53.8	53.8	20	53.8	sp|P61979|HNRPK_MOUSE	N/A	1	0.861032	0.525727	0.999003	0.193012	8.0596	8.2422	8.2145	8.2735	8.1998	8.2819	8.1897	8.2881	8.2411	8.2877	8.2388	8.2896	8.2941	8.2299	8.3791	8.1973	8.2545	8.2434	8.1201	8.3229	8.274	8.2326	8.2388	8.218
sp|P61982|1433G_MOUSE	N/A	25931000000	618	28.302	18	0	14	323.31	80.2	71.3	12	63.6	sp|P61982|1433G_MOUSE	N/A	1	0.631624	0.678152	0.999003	0.149263	8.8626	8.9654	8.919	8.9571	8.9029	8.9212	8.9073	8.9537	8.9398	8.9223	8.8644	8.9177	9.0071	8.8696	9.0105	8.74	8.8319	8.9056	8.6989	9.0045	8.9573	8.8911	8.8871	8.9929
sp|P62069|UBP46_MOUSE	N/A	128160000	81	42.442	7	0	7	16.108	27.3	27.3	2	7.1	sp|P62069|UBP46_MOUSE	N/A	1	2.84361	0.0460358	0.999003	0.441307	6.5692	6.7131	6.2811	6.7035	6.7048	6.2501	6.5684	6.4898	6.7741	6.5207	6.4803	6.6761	6.5891	6.6655	6.6099	6.735	6.5088	6.7855	6.6449	6.5547	6.6985	6.6697	6.7632	6.8425
sp|P62071|RRAS2_MOUSE	N/A	187090000	131	23.399	4	0	4	40.586	23	23	2	9.8	sp|P62071|RRAS2_MOUSE	N/A	1	1.03814	0.425534	0.999003	0.223827	6.8481	6.6687	6.6723	6.6387	6.6979	6.8149	6.755	6.6701	6.822	6.7619	6.7887	6.7271	6.7525	6.727	6.7024	6.8077	6.6719	6.7183	6.6519	6.7775	6.6801	6.6716	6.7113	6.7557
sp|P62075|TIM13_MOUSE	N/A	158640000	45	10.458	4	0	4	16.555	53.7	53.7	4	53.7	sp|P62075|TIM13_MOUSE	N/A	1	1.41028	0.267696	0.999003	0.281477	6.5658	6.1008	6.7916	6.5802	6.6291	6.8183	6.6711	6.9126	6.2987	6.8494	6.1679	6.685	6.1265	6.0583	6.8416	6.0316	6.8385	6.5094	6.8993	5.9871	6.0589	6.8699	6.7295	6.7402
sp|P62082|RS7_MOUSE	N/A	1625600000	212	22.127	7	0	7	45.408	51.5	51.5	7	51.5	sp|P62082|RS7_MOUSE	N/A	1	1.84438	0.154793	0.999003	0.338768	7.3368	7.7744	7.741	7.7341	7.8484	7.7186	7.7283	7.7118	7.8028	7.6811	7.6638	7.7184	7.6887	7.7857	7.6474	7.7997	7.7101	7.8393	7.7036	7.7874	7.7877	7.6683	7.798	7.8145
sp|P62137|PP1A_MOUSE	N/A	865780000	144	37.54	19	0	8	32.365	69.4	33.6	5	22.7	sp|P62137|PP1A_MOUSE	N/A	1	0.23111	0.943912	0.999003	0.0603247	7.4459	7.3931	7.4486	7.496	7.3849	7.4395	7.4483	7.4611	7.5006	7.4458	7.4524	7.4798	7.5343	7.4419	7.4463	7.4756	7.4466	7.423	7.5237	7.5113	7.4345	7.458	7.4491	7.4335
sp|P62141|PP1B_MOUSE	N/A	5689100000	620	37.186	21	0	21	323.31	73.7	73.7	9	37	sp|P62141|PP1B_MOUSE	N/A	1	0.154868	0.975792	0.999003	0.0412446	8.2167	8.2649	8.2784	8.2588	8.2346	8.2636	8.262	8.2896	8.2381	8.2603	8.2792	8.2434	8.2299	8.2603	8.2413	8.311	8.2979	8.2745	8.3211	8.325	8.3101	8.2964	8.2634	8.2533
sp|P62192|PRS4_MOUSE	N/A	878370000	269	49.184	16	0	16	130.08	46.4	46.4	16	46.4	sp|P62192|PRS4_MOUSE	N/A	1	0.93123	0.484013	0.999003	0.205514	7.4967	7.4007	7.4726	7.4448	7.4617	7.4025	7.4363	7.4303	7.4458	7.3976	7.4668	7.5164	7.3748	7.4674	7.5014	7.4848	7.4702	7.4455	7.5602	7.5073	7.4356	7.454	7.4871	7.4596
sp|P62196|PRS8_MOUSE	N/A	582580000	260	45.626	19	0	19	323.31	54.7	54.7	19	54.7	sp|P62196|PRS8_MOUSE	N/A	1	0.499278	0.772778	0.999003	0.121796	7.1569	7.2276	7.3042	7.2277	7.2871	7.2864	7.2575	7.3431	7.1414	7.2159	7.3339	7.2425	7.1529	7.2584	7.2644	7.371	7.328	7.265	7.3597	7.2936	7.2517	7.2723	7.2677	7.173
sp|P62242|RS8_MOUSE	N/A	1376500000	254	24.205	9	0	9	115.02	49.5	49.5	9	49.5	sp|P62242|RS8_MOUSE	N/A	1	0.164801	0.972315	0.999003	0.0437743	7.7429	7.6193	7.6197	7.692	7.6639	7.6188	7.6927	7.6612	7.7352	7.6646	7.6453	7.6196	7.6475	7.6798	7.6267	7.6424	7.6318	7.6817	7.6911	7.7508	7.6419	7.6743	7.6016	7.6702
sp|P62245|RS15A_MOUSE	N/A	704950000	96	14.839	6	0	6	13.774	51.5	51.5	6	51.5	sp|P62245|RS15A_MOUSE	N/A	1	1.63214	0.202247	0.999003	0.311945	7.2906	7.3672	7.3228	7.3848	7.3956	7.3488	7.3336	7.3523	7.4421	7.3568	7.3474	7.3812	7.4405	7.3955	7.3556	7.3405	7.3368	7.3773	7.3699	7.4724	7.3093	7.333	7.3515	7.3795
sp|P62259|1433E_MOUSE	N/A	63738000000	1366	29.174	25	0	25	323.31	78.4	78.4	22	72.5	sp|P62259|1433E_MOUSE	N/A	1	0.931048	0.484118	0.999003	0.205482	9.2465	9.3013	9.2941	9.2464	9.2466	9.3098	9.3357	9.2971	9.2591	9.285	9.2333	9.292	9.3534	9.2393	9.3328	9.1203	9.2028	9.2294	9.1443	9.2673	9.2419	9.2454	9.2156	9.304
sp|P62264|RS14_MOUSE	N/A	544590000	142	16.273	5	0	5	19.67	36.4	36.4	5	36.4	sp|P62264|RS14_MOUSE	N/A	1	1.71876	0.181301	0.999003	0.32315	7.2786	7.2239	7.2241	7.3314	7.1984	7.251	7.2772	7.2703	7.1939	7.3009	7.2565	7.3625	7.2969	7.1463	7.3078	7.1783	7.2338	7.2086	7.1337	7.3549	7.2009	7.2105	7.1511	7.1962
sp|P62267|RS23_MOUSE	N/A	415930000	119	15.807	6	0	6	23.041	48.3	48.3	6	48.3	sp|P62267|RS23_MOUSE	N/A	1	1.40056	0.270998	0.999003	0.280081	7.1135	7.0933	7.0948	7.1486	7.1727	7.0575	7.118	7.1003	7.2126	7.0761	7.0343	7.1512	7.2167	7.1352	7.1319	7.1403	7.074	7.2338	6.2691	7.2936	7.1717	6.9316	7.1291	7.1859
sp|P62270|RS18_MOUSE	N/A	1013400000	233	17.718	11	0	11	67.583	57.9	57.9	11	57.9	sp|P62270|RS18_MOUSE	N/A	1	0.525879	0.753711	0.999003	0.127459	7.543	7.4323	7.3928	7.5692	7.4373	7.4746	7.498	7.4528	7.6181	7.5738	7.4658	7.5699	7.608	7.3757	7.5507	7.4491	7.4773	7.4378	7.3459	7.7267	7.4398	7.4404	7.4945	7.5096
sp|P62281|RS11_MOUSE	N/A	772970000	217	18.431	11	0	11	34.15	51.3	51.3	11	51.3	sp|P62281|RS11_MOUSE	N/A	1	1.17966	0.357483	0.999003	0.246808	7.3126	7.3976	7.3538	7.4507	7.398	7.4339	7.4292	7.4527	7.4083	7.45	7.4099	7.4825	7.5004	7.3644	7.4314	7.3446	7.3909	7.3674	7.2551	7.5202	7.3122	7.387	7.4065	7.3614
sp|P62301|RS13_MOUSE	N/A	1501500000	166	17.222	6	0	6	13.989	35.8	35.8	6	35.8	sp|P62301|RS13_MOUSE	N/A	1	0.806225	0.560051	0.999003	0.182974	7.7438	7.6244	7.6414	7.7377	7.6797	7.6849	7.6883	7.6587	7.8152	7.6378	7.6868	7.7536	7.7276	7.7271	7.6424	7.7411	7.7155	7.7524	7.7039	7.766	7.6764	7.7005	7.694	7.7187
sp|P62305|RUXE_MOUSE	N/A	314000000	83	10.803	3	0	3	12.415	52.2	52.2	3	52.2	sp|P62305|RUXE_MOUSE	N/A	1	1.25337	0.326082	0.999003	0.258247	7.0275	6.8756	6.8838	6.943	6.8657	6.9573	6.8991	6.8363	6.7863	6.9344	6.9539	6.1269	6.0401	6.9169	6.8576	6.0239	6.9267	6.9991	6.3378	6.7929	6.9097	6.8667	6.1502	6.8714
sp|P62315|SMD1_MOUSE	N/A	141510000	146	13.281	4	0	4	26.797	37	37	4	37	sp|P62315|SMD1_MOUSE	N/A	1	1.54663	0.225333	0.999003	0.300513	6.1776	6.74	6.5485	6.7285	6.877	6.4078	6.5814	6.6265	6.8035	6.6928	6.5648	6.6577	6.6953	6.7219	6.6202	6.7955	6.5828	6.7222	6.4955	6.7741	6.8318	6.378	6.7727	6.6208
sp|P62317|SMD2_MOUSE	N/A	245980000	119	13.527	5	0	5	10.987	44.9	44.9	5	44.9	sp|P62317|SMD2_MOUSE	N/A	1	0.773559	0.5812	0.999003	0.176872	6.9132	6.9156	6.8711	6.9108	6.8715	6.8452	6.8923	6.8713	6.9314	7.0283	6.9273	7.0029	7.0372	6.833	7.0156	6.7865	6.8469	6.8208	6.7018	7.0832	6.8568	6.847	6.8518	6.796
sp|P62320|SMD3_MOUSE	N/A	438540000	119	13.916	3	0	3	16.342	31.7	31.7	3	31.7	sp|P62320|SMD3_MOUSE	N/A	1	0.30948	0.900811	0.999003	0.0791614	7.1356	7.0594	6.9832	7.1078	7.0028	7.0346	7.0489	7.0841	7.1592	7.1292	7.1161	7.1778	7.1539	7.0577	7.1217	7.0116	7.1103	7.0041	7.1011	7.1912	7.0639	7.0764	7.1284	7.0025
sp|P62331|ARF6_MOUSE	N/A	463660000	169	20.082	6	0	6	35.557	58.9	58.9	6	58.9	sp|P62331|ARF6_MOUSE	N/A	1	0.821587	0.55028	0.999003	0.185813	7.1394	7.1473	7.1521	7.1164	7.2596	7.2168	7.1407	7.1207	7.2156	7.1686	7.2058	7.1179	6.9865	7.1994	7.0689	7.2751	7.1906	7.241	7.3042	7.1059	7.2513	7.1511	7.2119	7.2449
sp|P62334|PRS10_MOUSE	N/A	732280000	253	44.172	13	0	13	59.339	48.6	48.6	13	48.6	sp|P62334|PRS10_MOUSE	N/A	1	0.741601	0.602358	0.999003	0.170813	7.268	7.3008	7.3874	7.3633	7.414	7.4174	7.3679	7.4017	7.3096	7.4055	7.4119	7.3854	7.324	7.4189	7.3676	7.3705	7.3675	7.3642	7.4056	7.4056	7.3578	7.3752	7.4029	7.3167
sp|P62482|KCAB2_MOUSE	N/A	2167600000	676	41.021	19	0	19	87.514	63.8	63.8	15	54.5	sp|P62482|KCAB2_MOUSE	N/A	1	1.86187	0.151433	0.999003	0.340885	7.8066	7.7627	7.8271	7.775	7.8095	7.7787	7.8548	7.8107	7.8737	7.7845	7.8179	7.7936	7.8002	7.8359	7.8245	7.8639	7.8631	7.7451	7.8746	7.7963	7.757	7.7957	7.8631	7.8383
sp|P62484|ABI2_MOUSE	N/A	484250000	155	49.387	12	0	7	70.068	32.3	24.2	7	24.2	sp|P62484|ABI2_MOUSE	N/A	1	1.66825	0.193232	0.999003	0.316661	7.2337	7.2407	7.1915	7.1621	7.1724	7.2194	7.1556	7.1502	7.1915	7.1755	7.2265	7.2311	7.194	7.1912	7.1116	7.3191	7.2339	7.1727	7.2809	7.2071	7.1851	7.2068	7.1877	7.2396
sp|P62627|DLRB1_MOUSE	N/A	474240000	108	10.99	6	0	6	30.296	83.3	83.3	6	83.3	sp|P62627|DLRB1_MOUSE	N/A	1	1.55933	0.221743	0.999003	0.302235	6.9695	7.1919	7.2525	7.1037	7.1688	7.2639	7.2488	7.2983	7.1156	7.1817	7.1594	7.0762	7.2226	7.172	7.2925	7.1553	7.0909	7.206	7.1862	7.2049	7.2433	7.2249	7.1529	7.2306
sp|P62631|EF1A2_MOUSE	N/A	23038000000	1640	50.454	23	0	23	237.55	63.3	63.3	15	41.3	sp|P62631|EF1A2_MOUSE	N/A	1	1.26417	0.321702	0.999003	0.259894	8.8146	8.8544	8.8451	8.8556	8.8977	8.8209	8.8439	8.8355	8.8541	8.8438	8.8325	8.8659	8.8304	8.8717	8.8102	8.8994	8.8616	8.8583	8.9195	8.8468	8.907	8.8381	8.8954	8.8761
sp|P62702|RS4X_MOUSE	N/A	2077600000	361	29.597	16	0	16	120.25	52.5	52.5	16	52.5	sp|P62702|RS4X_MOUSE	N/A	1	0.75306	0.59472	0.999003	0.172996	7.7726	7.7218	7.7553	7.8809	7.7579	7.8009	7.7641	7.7643	7.8882	7.8292	7.7971	7.8378	7.8419	7.7771	7.773	7.8046	7.7864	7.7666	7.7443	7.9392	7.7762	7.7969	7.7901	7.8379
sp|P62715|PP2AB_MOUSE	N/A	3356600000	572	35.575	16	0	16	135.3	66.3	66.3	2	6.8	sp|P62715|PP2AB_MOUSE	N/A	1	0.737303	0.605237	0.999003	0.169991	8.1087	7.9899	7.9879	7.9802	8.0516	8.0397	8.0356	7.9831	7.9891	8.0219	8.035	8.0069	8.0179	8.0213	7.9951	7.9496	7.9767	8.0119	8.0142	7.9674	8.0181	8.0203	8.0034	8.008
sp|P62717|RL18A_MOUSE	N/A	491960000	155	20.732	9	0	9	27.874	48.3	48.3	9	48.3	sp|P62717|RL18A_MOUSE	N/A	1	1.29428	0.309785	0.999003	0.264447	7.2937	7.1382	7.1074	7.2467	7.2422	7.1959	7.2361	7.1932	7.3034	7.2335	7.2396	7.2249	7.2445	7.1561	7.19	7.1997	7.1832	6.0061	7.2678	7.3734	7.1325	7.0822	7.1729	7.1809
sp|P62743|AP2S1_MOUSE	N/A	2810100000	293	17.018	7	0	7	108.06	44.4	44.4	7	44.4	sp|P62743|AP2S1_MOUSE	N/A	1	0.323138	0.892484	0.999003	0.0823673	7.8653	7.9057	7.8619	7.8984	7.9228	7.952	7.9256	7.8404	7.8929	7.9348	7.9488	7.9812	7.9074	7.8753	7.9186	7.9731	7.9541	7.8942	7.9076	7.8879	7.9977	7.9284	7.9244	7.9341
sp|P62746|RHOB_MOUSE	N/A	1200600000	171	22.123	10	0	8	39.88	64.8	51.5	8	51.5	sp|P62746|RHOB_MOUSE	N/A	1	1.02759	0.431035	0.999003	0.222057	7.7165	7.597	7.6095	7.6072	7.5768	7.5921	7.6005	7.5794	7.5299	7.5837	7.5746	7.6052	7.5946	7.5747	7.5773	7.5564	7.6032	7.6211	7.5999	7.5758	7.5427	7.6382	7.4828	7.6855
sp|P62748|HPCL1_MOUSE	N/A	577160000	106	22.338	14	0	6	30.386	68.9	30.6	6	30.6	sp|P62748|HPCL1_MOUSE	N/A	1	0.774591	0.580525	0.999003	0.177066	7.3259	7.2374	7.1379	7.2031	7.1277	7.2811	7.1039	7.1159	7.3006	7.1934	7.2034	7.535	7.3645	7.2156	7.1651	7.2774	7.2359	7.1457	7.2006	7.3432	7.1613	7.1965	7.2214	7.1584
sp|P62751|RL23A_MOUSE	N/A	402160000	124	17.695	8	0	8	23.71	43.6	43.6	8	43.6	sp|P62751|RL23A_MOUSE	N/A	1	0.462102	0.799236	0.999003	0.113759	7.1128	7.112	7.0564	7.151	7.0067	7.0687	7.1963	7.1114	7.1821	7.2024	7.0499	7.1899	7.2016	7.1212	7.1957	6.9909	7.0584	7.0261	7.0153	7.297	7.0642	7.1334	6.9897	7.1498
sp|P62754|RS6_MOUSE	N/A	753540000	158	28.68	7	0	7	51.644	32.9	32.9	7	32.9	sp|P62754|RS6_MOUSE	N/A	1	0.782618	0.575286	0.999003	0.178573	7.4139	7.3573	7.3618	7.435	7.3619	7.4083	7.3696	7.3717	7.4569	7.4138	7.3394	7.4193	7.403	7.3484	7.3954	7.2993	7.2854	7.3701	7.2447	7.5523	7.3974	7.3662	7.3483	7.3849
sp|P62761|VISL1_MOUSE	N/A	11795000000	542	22.142	14	0	11	205.27	74.9	61.8	11	61.8	sp|P62761|VISL1_MOUSE	N/A	1	0.717577	0.618546	0.999003	0.166199	8.6064	8.542	8.5233	8.5498	8.5759	8.5418	8.6157	8.4814	8.5947	8.6029	8.5743	8.5453	8.5885	8.536	8.595	8.5522	8.5524	8.4994	8.4854	8.5673	8.5093	8.5787	8.5696	8.5603
sp|P62774|MTPN_MOUSE	N/A	512930000	171	12.861	8	0	8	67.211	75.4	75.4	8	75.4	sp|P62774|MTPN_MOUSE	N/A	1	1.04353	0.422747	0.999003	0.224729	6.4438	7.3722	7.2546	7.1692	7.2292	7.2678	7.4524	7.3693	7.2194	7.1301	5.8802	7.084	7.4412	7.2925	7.319	6.9204	7.1118	7.2105	7.0092	7.1969	7.1005	7.0922	7.2743	7.2101
sp|P62806|H4_MOUSE	N/A	29522000000	710	11.367	12	0	12	89.71	60.2	60.2	12	60.2	sp|P62806|H4_MOUSE	N/A	1	0.344979	0.878764	0.999003	0.0874477	9.01	8.905	8.9218	8.9676	8.9467	8.9402	8.9589	8.9361	9.0138	8.9967	8.9493	8.9245	9.0273	8.888	8.975	8.9791	8.9334	8.9663	8.8606	9.003	8.8517	8.8518	8.9341	8.8568
sp|P62812|GBRA1_MOUSE	N/A	213350000	84	51.753	6	0	6	26.772	15.2	15.2	3	8.6	sp|P62812|GBRA1_MOUSE	N/A	1	0.301614	0.905512	0.999003	0.0773049	6.9473	6.0995	6.1246	6.8358	6.7212	6.1102	6.8926	6.8904	6.9998	6.9358	6.9202	6.9582	6.9369	6.8183	6.8858	6.8129	6.9272	6.4941	6.7683	6.9771	6.7851	6.8569	6.9182	6.3375
sp|P62814|VATB2_MOUSE	N/A	23700000000	2200	56.55	33	0	33	323.31	85.3	85.3	33	85.3	sp|P62814|VATB2_MOUSE	N/A	1	0.286525	0.914316	0.999003	0.0737228	8.7573	8.8385	8.8614	8.8514	8.8539	8.8643	8.7894	8.8707	8.8256	8.8664	8.8689	8.8335	8.8034	8.9009	8.834	8.9233	8.8875	8.8913	8.9205	8.8419	8.8931	8.8726	8.889	8.8283
sp|P62821|RAB1A_MOUSE	N/A	3235600000	442	22.677	12	0	11	199.87	68.3	62.9	8	45.9	sp|P62821|RAB1A_MOUSE	N/A	1	0.764432	0.587197	0.999003	0.17515	8.0333	8	8.0667	7.9553	8.0048	8.0325	7.9616	8.0119	8.021	7.9303	8.0415	7.9831	7.9476	8.0805	7.8973	8.1116	7.9826	8.0786	8.0827	7.9893	8.0862	8.0235	8.0023	8.0847
sp|P62823|RAB3C_MOUSE	N/A	3536600000	301	25.872	9	0	9	280.48	49.8	49.8	6	39.6	sp|P62823|RAB3C_MOUSE	N/A	1	0.141773	0.980036	0.999003	0.0378894	8.0027	8.0322	7.9682	8.0919	7.9379	7.9515	8.0963	8.0581	8.0427	8.1476	8.1009	8.1156	8.1142	8.0004	8.1334	7.9482	8.0636	7.9855	7.9421	8.0276	8.0903	7.9712	7.9505	8.0918
sp|P62827|RAN_MOUSE;sp|Q61820|RANT_MOUSE	N/A	3114900000	277	24.423	11	0	11	52.753	45.4	45.4	11	45.4	sp|P62827|RAN_MOUSE	N/A	1	0.538311	0.744786	0.999003	0.13008	8.0398	7.9853	7.9487	8.0183	8.0369	8.0394	7.9855	7.9555	8.0523	8.0441	8.0185	8.0713	8.0269	7.9531	8.0537	7.9676	8.0143	7.9922	7.9553	8.0974	8.0001	7.9966	7.9918	8.0318
sp|P62830|RL23_MOUSE	N/A	845170000	237	14.865	4	0	4	16.532	37.9	37.9	4	37.9	sp|P62830|RL23_MOUSE	N/A	1	0.0795266	0.994612	0.999003	0.0216133	7.3885	7.3516	7.4178	7.3329	7.341	7.404	7.4352	7.3753	7.3962	7.3649	7.3626	7.3944	7.3773	7.3421	7.3279	7.4467	7.4143	7.4512	7.4842	7.4343	7.4016	7.3708	7.3589	7.3437
sp|P62835|RAP1A_MOUSE	N/A	466690000	179	20.987	10	0	4	30.764	59.8	29.3	4	29.3	sp|P62835|RAP1A_MOUSE	N/A	1	0.834626	0.542078	0.999003	0.188207	7.2321	7.0797	7.0917	7.0202	7.1506	7.2741	7.1908	6.9489	6.9545	7.0145	7.1765	7.0703	7.0642	6.9706	7.1224	7.047	7.1115	7.0646	7.1668	7.0407	6.8942	7.1437	7.088	7.005
sp|P62849|RS24_MOUSE	N/A	388750000	112	15.423	4	0	4	16.225	34.6	34.6	4	34.6	sp|P62849|RS24_MOUSE	N/A	1	0.701061	0.629806	0.999003	0.162997	7.096	7.0572	6.1392	7.1969	7.0724	7.1342	7.1571	7.0729	7.0717	7.199	7.1557	7.1282	6.9038	7.0607	6.3895	7.1523	7.1456	7.073	7.0025	7.114	6.9867	6.8712	7.2044	7.0149
sp|P62852|RS25_MOUSE	N/A	2432400000	95	13.742	4	0	4	10.79	24	24	4	24	sp|P62852|RS25_MOUSE	N/A	1	0.378657	0.856776	0.999003	0.0951721	7.9263	7.8665	7.8626	7.9458	7.8088	7.8876	7.9153	7.8614	8.0494	7.9435	7.8631	8.0606	8.0454	7.9345	7.9149	7.8707	7.8991	7.8622	7.8597	8.0579	7.8208	7.8616	7.8888	7.8968
sp|P62855|RS26_MOUSE	N/A	362420000	48	13.015	4	0	4	26.407	37.4	37.4	4	37.4	sp|P62855|RS26_MOUSE	N/A	1	1.27631	0.316844	0.999003	0.261737	6.4043	6.3723	6.1065	7.3291	7.2529	7.2203	6.1248	6.2946	7.2627	5.9667	6.2682	7.2601	5.9853	7.2307	7.1077	7.2643	7.1651	5.9444	7.1225	7.3349	6.2075	7.2171	7.1812	7.1918
sp|P62858|RS28_MOUSE	N/A	146880000	32	7.8409	2	0	2	12.308	30.4	30.4	2	30.4	sp|P62858|RS28_MOUSE	N/A	1	2.5118	0.0681306	0.999003	0.410976	6.7041	6.4935	6.7075	6.7549	6.2112	6.9277	6.0257	6.0784	6.0318	6.8976	6.8409	6.2125	5.9999	6.1741	7.1119	6.2974	6.944	6.8825	6.4185	6.4853	6.8508	7.017	6.1314	6.4824
sp|P62869|ELOB_MOUSE	N/A	285690000	100	13.17	7	0	7	28.397	60.2	60.2	7	60.2	sp|P62869|ELOB_MOUSE	N/A	1	0.651511	0.664159	0.999003	0.153242	6.9343	6.9545	6.9619	7.0205	6.8759	6.9965	6.9225	7.0675	6.9457	7.0128	6.9904	6.9899	7.09	6.8621	7.0902	6.8591	7.0025	6.9331	6.7727	7.0724	6.9679	7.0368	6.9025	6.9759
sp|P62874|GBB1_MOUSE	N/A	24222000000	950	37.377	16	0	16	323.31	69.4	69.4	9	39.1	sp|P62874|GBB1_MOUSE	N/A	1	0.163948	0.972622	0.999003	0.0435575	8.7832	8.8987	8.8608	8.8354	8.8857	8.9276	8.8585	8.8845	8.8487	8.9632	8.9271	8.9314	8.9103	8.8013	8.965	8.8455	8.8903	8.8193	8.7787	8.8039	8.804	8.8606	8.9074	8.7736
sp|P62878|RBX1_MOUSE	N/A	80189000	42	12.274	2	0	2	13.59	24.1	24.1	2	24.1	sp|P62878|RBX1_MOUSE	N/A	1	0.616329	0.688982	0.999003	0.146177	6.5686	6.1309	5.8251	6.4429	6.2874	6.5321	5.9999	6.4947	6.0028	6.5883	6.4617	6.561	6.0814	5.9047	6.5914	6.1795	6.5047	6.5347	6.2471	6.6032	6.3755	6.5283	6.4583	6.3864
sp|P62880|GBB2_MOUSE	N/A	5361900000	490	37.331	16	0	10	172.65	69.4	48.2	7	40.3	sp|P62880|GBB2_MOUSE	N/A	1	0.169729	0.97051	0.999003	0.0450242	8.1699	8.273	8.2577	8.1776	8.2656	8.2757	8.1866	8.2774	8.1711	8.2506	8.2243	8.1622	8.2042	8.2718	8.2413	8.2502	8.1954	8.2265	8.2614	8.1637	8.1953	8.247	8.2545	8.183
sp|P62881|GNB5_MOUSE	N/A	587640000	201	43.565	9	0	9	55.279	29.4	29.4	9	29.4	sp|P62881|GNB5_MOUSE	N/A	1	0.637214	0.674209	0.999003	0.150385	7.3029	7.2503	7.2076	7.2621	7.2143	7.194	7.2517	7.2285	7.2733	7.3362	7.2855	7.3546	7.3377	7.1666	7.4132	7.204	7.2813	7.1509	7.2319	7.289	7.222	7.3053	7.1982	7.2022
sp|P62889|RL30_MOUSE	N/A	532830000	114	12.784	5	0	5	18.681	51.3	51.3	5	51.3	sp|P62889|RL30_MOUSE	N/A	1	0.474262	0.790616	0.999003	0.116404	7.3039	7.2072	7.2206	7.2787	7.2272	7.2585	7.2494	7.2675	7.1425	7.2804	7.2283	7.1999	7.2809	7.2557	7.2652	7.2565	7.2239	7.2295	7.2641	7.3435	7.249	7.2871	7.2806	7.2108
sp|P62897|CYC_MOUSE;CON__P62894;sp|P00015|CYC2_MOUSE	N/A	6855900000	407	11.605	7	0	7	229.43	56.2	56.2	7	56.2	sp|P62897|CYC_MOUSE	N/A	1	0.401365	0.841479	0.999003	0.100307	8.0679	8.2691	8.2299	8.3523	8.2392	8.2999	8.2276	8.3106	8.225	8.3807	8.3614	8.2818	8.3015	8.2599	8.4197	8.2605	8.3222	8.255	8.1963	8.3882	8.3374	8.2899	8.3076	8.2103
sp|P62900|RL31_MOUSE	N/A	520190000	66	14.463	6	0	6	40.342	44.8	44.8	6	44.8	sp|P62900|RL31_MOUSE	N/A	1	0.454863	0.804348	0.999003	0.112177	7.2125	7.287	7.2615	7.2286	7.2263	7.2025	7.3011	7.2596	7.294	7.2272	7.1785	7.2538	7.4075	6.2896	7.2336	7.1752	7.1859	6.2908	6.6358	7.382	7.2649	7.2132	5.9818	7.2155
sp|P62908|RS3_MOUSE	N/A	1823100000	384	26.674	16	0	16	101.18	67.5	67.5	16	67.5	sp|P62908|RS3_MOUSE	N/A	1	0.379385	0.856291	0.999003	0.0953375	7.8458	7.6906	7.6848	7.8186	7.7505	7.731	7.7137	7.7222	7.7792	7.7769	7.7234	7.783	7.7975	7.738	7.736	7.748	7.7462	7.7533	7.7825	7.8566	7.6977	7.7593	7.6762	7.7561
sp|P62918|RL8_MOUSE	N/A	679030000	214	28.024	8	0	8	81.17	36.6	36.6	8	36.6	sp|P62918|RL8_MOUSE	N/A	1	0.35796	0.870399	0.999003	0.0904406	7.3781	7.2707	7.287	7.413	7.3163	7.3388	7.3787	7.3072	7.3128	7.4159	7.3643	7.3724	7.4267	7.278	7.3538	7.342	7.336	7.3002	7.2671	7.4835	7.3312	7.3284	7.3228	7.3114
sp|P62962|PROF1_MOUSE;CON__P02584	+	6840400000	591	14.957	10	0	10	175.66	90	90	10	90	sp|P62962|PROF1_MOUSE;CON__P02584	N/A	1	0.223115	0.947778	0.999003	0.0583594	8.1512	8.1794	8.2571	8.3077	8.2925	8.3884	8.2456	8.3255	8.2158	8.3456	8.3927	8.3417	8.271	8.218	8.3895	8.3439	8.3752	8.2729	8.2837	8.3282	8.3532	8.3631	8.3008	8.2782
sp|P62983|RS27A_MOUSE;sp|P0CG49|UBB_MOUSE;sp|P0CG50|UBC_MOUSE	N/A	6788800000	267	17.951	7	0	7	71.021	48.1	48.1	2	20.5	sp|P62983|RS27A_MOUSE;sp|P0CG49|UBB_MOUSE;sp|P0CG50|UBC_MOUSE	N/A	1	0.433473	0.819346	0.999003	0.107469	8.3833	8.3418	8.2608	8.3066	8.3614	8.3702	8.3368	8.3286	8.4341	8.3574	8.3647	8.3846	8.3793	8.3149	8.4133	8.377	8.3767	8.255	8.3828	8.4876	8.2991	8.4233	8.3937	8.2894
sp|P62996|TRA2B_MOUSE	N/A	59248000	31	33.665	3	0	3	14.889	12.8	12.8	3	12.8	sp|P62996|TRA2B_MOUSE	N/A	1	1.46257	0.250591	0.999003	0.288899	6.1038	6.4609	6.1521	6.404	6.7712	6.0684	6.1318	6.4208	6.0065	6.2318	6.3904	6.0656	6.4539	6.6094	6.5191	6.7258	6.1678	6.1847	6.2837	6.5805	6.6893	5.8898	6.6337	6.5779
sp|P63001|RAC1_MOUSE	N/A	3243200000	359	21.45	8	0	7	81.214	43.8	38	3	15.1	sp|P63001|RAC1_MOUSE	N/A	1	0.259347	0.929409	0.999003	0.0671997	8.0302	7.9993	7.9545	8.0429	7.9414	8.0147	8.0308	8.0218	8.0759	8.1012	8.0298	8.0212	8.082	7.9282	8.087	7.9068	7.9941	7.9229	7.8937	8.104	7.9454	8.0154	7.9374	8.0024
sp|P63005|LIS1_MOUSE	N/A	1684900000	515	46.67	20	0	20	196.97	54.9	54.9	20	54.9	sp|P63005|LIS1_MOUSE	N/A	1	2.17825	0.102186	0.999003	0.376974	7.7934	7.7399	7.7121	7.7508	7.7071	7.7707	7.7265	7.7002	7.6901	7.781	7.783	7.7632	7.7558	7.6942	7.7445	7.6962	7.7407	7.7023	7.7769	7.7762	7.6657	7.7558	7.7086	7.6911
sp|P63011|RAB3A_MOUSE	N/A	15836000000	472	24.97	8	0	6	166.36	45.9	39.1	5	30.5	sp|P63011|RAB3A_MOUSE	N/A	1	0.781962	0.575712	0.999003	0.17845	8.7414	8.6902	8.6806	8.6837	8.7291	8.7111	8.7129	8.6738	8.6317	8.7304	8.7131	8.6917	8.6749	8.6622	8.705	8.7431	8.7327	8.6292	8.7017	8.5782	8.7035	8.6983	8.6961	8.7464
sp|P63017|HSP7C_MOUSE	N/A	51843000000	2021	70.87	34	0	34	323.31	53.3	53.3	22	35.1	sp|P63017|HSP7C_MOUSE	N/A	1	1.19182	0.352116	0.999003	0.24872	9.1553	9.2	9.2	9.2164	9.1723	9.2466	9.2003	9.2693	9.1896	9.2351	9.2192	9.2373	9.2774	9.1716	9.3057	9.1468	9.2364	9.1695	9.1622	9.2933	9.2107	9.2444	9.1921	9.1891
sp|P63028|TCTP_MOUSE	N/A	898170000	133	19.462	5	0	5	50.509	33.1	33.1	5	33.1	sp|P63028|TCTP_MOUSE	N/A	1	2.30089	0.0879277	0.999003	0.389923	7.302	7.5276	7.5346	7.3784	7.5162	7.4731	7.5673	7.6327	7.4306	7.3272	7.335	7.3575	7.5108	7.513	7.5601	7.4186	7.3399	7.4725	7.4165	7.5325	7.4989	7.4821	7.4499	7.4979
sp|P63030|MPC1_MOUSE	N/A	114490000	42	12.454	4	0	4	5.6297	45	45	4	45	sp|P63030|MPC1_MOUSE	N/A	1	2.73296	0.052396	0.999003	0.431546	6.2339	6.3229	6.3474	6.5673	6.0102	5.8374	6.8046	6.176	6.9429	6.0429	6.3546	6.1424	6.962	6.1391	6.8498	6.7009	5.8144	6.0835	5.9601	5.939	6.2891	5.948	6.6725	6.8432
sp|P63034|CYH2_MOUSE	N/A	100640000	48	46.585	6	0	6	5.4813	19.8	19.8	4	12.5	sp|P63034|CYH2_MOUSE	N/A	1	0.908844	0.497034	0.999003	0.201569	6.7986	6.3535	6.4555	6.6178	6.3157	6.1241	6.1035	6.5928	6.7489	6.3727	6.6279	6.7139	6.5505	6.1769	6.5954	6.234	6.2416	6.5368	6.7586	6.108	6.0725	6.6619	6.7463	6.1919
sp|P63037|DNJA1_MOUSE	N/A	785120000	294	44.868	11	0	11	81.742	46.3	46.3	11	46.3	sp|P63037|DNJA1_MOUSE	N/A	1	0.218347	0.95003	0.999003	0.0571838	7.3753	7.4002	7.4429	7.404	7.3886	7.4808	7.3538	7.3916	7.3924	7.38	7.4189	7.4611	7.347	7.4292	7.3945	7.4393	7.4445	7.3864	7.5266	7.4195	7.4319	7.4876	7.4506	7.3651
sp|P63038|CH60_MOUSE	N/A	17248000000	2018	60.955	40	0	40	323.31	75.6	75.6	40	75.6	sp|P63038|CH60_MOUSE	N/A	1	0.846283	0.534816	0.999003	0.190335	8.6067	8.7056	8.6912	8.642	8.7159	8.7029	8.7121	8.7485	8.6314	8.6927	8.6834	8.7115	8.6651	8.6774	8.7564	8.7021	8.711	8.6789	8.6308	8.6692	8.775	8.6848	8.7036	8.7357
sp|P63040|CPLX1_MOUSE	N/A	251080000	106	15.122	5	0	4	19.803	51.5	43.3	4	43.3	sp|P63040|CPLX1_MOUSE	N/A	1	2.52156	0.0673383	0.999003	0.411915	6.1798	6.9422	6.7831	6.7302	6.7193	6.9584	7.089	6.9912	6.1667	5.888	6.844	6.0089	7.0633	6.7331	7.1551	6.5446	6.7565	6.6687	6.4855	6.7292	6.8267	6.999	6.7718	6.0253
sp|P63044|VAMP2_MOUSE	N/A	11179000000	512	12.691	5	0	5	235.72	59.5	59.5	2	38.8	sp|P63044|VAMP2_MOUSE	N/A	1	1.15541	0.368405	0.999003	0.242967	8.5857	8.4359	8.4438	8.4671	8.4342	8.4936	8.4797	8.4074	8.5198	8.4864	8.5331	8.5148	8.4605	8.4854	8.3935	8.5398	8.4874	8.5026	8.6008	8.4378	8.5196	8.5017	8.4933	8.5289
sp|P63046|ST4A1_MOUSE	N/A	586560000	249	33.053	9	0	9	54.735	43	43	9	43	sp|P63046|ST4A1_MOUSE	N/A	1	0.952199	0.472059	0.999003	0.209173	7.3087	7.2312	7.2399	7.3059	7.1716	7.2516	7.284	7.1952	7.2773	7.2544	7.2798	7.3121	7.3333	7.2493	7.3025	7.3264	7.2842	7.1916	7.2777	7.1688	7.1827	7.2589	7.281	7.2191
sp|P63054|PCP4_MOUSE	N/A	205780000	77	6.8073	3	0	3	41.848	43.5	43.5	3	43.5	sp|P63054|PCP4_MOUSE	N/A	1	0.978214	0.457556	0.999003	0.213667	6.4818	6.8668	6.1127	6.6494	6.7409	6.9566	6.8445	6.9295	6.8635	6.838	6.7883	5.7712	6.9268	6.8756	6.9	6.7746	6.7738	6.8905	6.7346	6.731	6.7016	6.8963	7.0442	6.2115
sp|P63073|IF4E_MOUSE	N/A	116030000	59	25.053	5	0	5	4.7353	21.7	21.7	5	21.7	sp|P63073|IF4E_MOUSE	N/A	1	1.94647	0.136218	0.999003	0.350939	6.2653	6.6216	6.7008	5.9351	6.66	6.7233	6.6208	6.6857	6.4351	6.7053	6.6036	6.8093	5.911	6.305	6.7296	6.1199	6.6898	6.3161	6.5699	6.8631	6.3012	6.7174	6.6529	5.8551
sp|P63080|GBRB3_MOUSE	N/A	273120000	123	54.165	10	0	5	51.426	27.1	16.5	5	16.5	sp|P63080|GBRB3_MOUSE	N/A	1	0.540859	0.742956	0.999003	0.130615	7.0001	6.861	6.9296	6.9566	6.904	6.9209	6.9418	6.8919	7.0291	6.9819	6.9795	7.0405	6.9003	6.9251	6.8829	6.9764	6.9988	7.0059	7.0039	6.977	6.9318	6.9969	6.914	6.9234
sp|P63082|VATL_MOUSE	N/A	1614300000	326	15.808	2	0	2	10.15	31.6	31.6	2	31.6	sp|P63082|VATL_MOUSE	N/A	1	1.09566	0.396609	0.999003	0.233335	7.0496	7.24	7.068	7.2016	7.3958	7.4996	7.4786	7.282	6.1018	7.4173	7.4108	7.2089	7.441	7.2386	7.5222	7.0936	7.1529	7.158	7.2097	7.0462	6.1392	7.1978	7.4166	6.5434
sp|P63085|MK01_MOUSE;sp|Q6P5G0|MK04_MOUSE;sp|Q61532|MK06_MOUSE	N/A	8392400000	1125	41.275	23	0	23	266.89	75.1	75.1	19	62.3	sp|P63085|MK01_MOUSE	N/A	1	0.425722	0.824735	0.999003	0.10575	8.4287	8.427	8.3642	8.4161	8.3738	8.4071	8.3498	8.3802	8.4534	8.4185	8.3981	8.5281	8.4844	8.3784	8.4301	8.3792	8.4236	8.3969	8.3466	8.4426	8.3725	8.3941	8.3972	8.4722
sp|P63087|PP1G_MOUSE	N/A	413480000	52	36.983	17	0	3	36.83	62.8	7.4	3	7.4	sp|P63087|PP1G_MOUSE	N/A	1	0.963915	0.465482	0.999003	0.211204	7.1441	7.1785	6.1944	7.1974	7.0983	7.2044	7.1693	7.1753	7.1966	7.2129	7.1345	7.1337	7.1117	7.1257	7.1045	7.0652	7.0841	7.1361	7.1347	7.203	7.1834	7.1647	7.0625	7.1595
sp|P63094|GNAS2_MOUSE;sp|Q6R0H7|GNAS1_MOUSE	N/A	1023700000	429	45.663	15	0	14	72.104	43.9	41.1	12	33.8	sp|P63094|GNAS2_MOUSE;sp|Q6R0H7|GNAS1_MOUSE	N/A	1	0.991122	0.450495	0.999003	0.215878	7.6426	7.5006	7.5458	7.5326	7.5061	7.5112	7.5175	7.4491	7.5486	7.531	7.526	7.5857	7.508	7.5445	7.4677	7.5688	7.5304	7.5429	7.5555	7.5018	7.4772	7.5151	7.4681	7.5633
sp|P63101|1433Z_MOUSE	N/A	71462000000	957	27.771	21	0	18	323.31	75.9	65.7	15	59.2	sp|P63101|1433Z_MOUSE	N/A	1	0.433773	0.819136	0.999003	0.107535	9.2902	9.4148	9.4096	9.378	9.319	9.3756	9.3846	9.3929	9.4022	9.3728	9.3416	9.384	9.4367	9.3376	9.4266	9.2223	9.3549	9.3257	9.2798	9.4156	9.3902	9.3683	9.3264	9.3999
sp|P63137|GBRB2_MOUSE	N/A	583210000	169	59.196	11	0	11	30.904	24.8	24.8	5	12.7	sp|P63137|GBRB2_MOUSE	N/A	1	1.10934	0.38999	0.999003	0.235561	7.3781	7.2136	7.2725	7.272	7.2871	7.2362	7.3385	7.2227	7.3236	7.3499	7.3253	7.3302	7.2849	7.2687	7.2783	7.2288	7.2973	7.2078	7.252	7.2982	7.2281	7.3208	7.2779	7.3042
sp|P63141|KCNA2_MOUSE	N/A	487270000	197	56.7	11	0	11	40.341	31.3	31.3	5	18.2	sp|P63141|KCNA2_MOUSE	N/A	1	1.56995	0.218787	0.999003	0.303668	7.3518	7.195	7.2037	7.1496	7.1444	7.1636	7.2361	7.096	7.3133	7.1781	7.224	7.2575	7.2448	7.2052	7.1314	7.2406	7.2652	7.1998	7.2438	7.2243	7.1954	7.2226	7.2602	7.2537
sp|P63158|HMGB1_MOUSE	N/A	568490000	196	24.893	7	0	7	43.259	38.6	38.6	6	33	sp|P63158|HMGB1_MOUSE	N/A	1	0.751334	0.595867	0.999003	0.172667	7.0021	7.3534	7.1417	7.2417	7.2508	7.2094	7.3846	7.3476	7.2583	7.3311	7.2196	7.2401	7.442	7.1738	7.468	6.9212	7.1784	7.0572	7.0252	7.3964	7.0904	7.1332	7.2417	7.1203
sp|P63213|GBG2_MOUSE	N/A	3366800000	278	7.8501	5	0	5	38.418	78.9	78.9	5	78.9	sp|P63213|GBG2_MOUSE	N/A	1	0.497319	0.774178	0.999003	0.121377	8.1194	8.0071	7.9474	8.027	7.9763	8.0699	8.0325	8.0087	8.0317	8.1268	8.1023	8.1475	8.1109	7.9701	8.0997	7.996	8.0718	7.9391	7.8368	8.067	7.9834	8.0664	7.9803	8.0193
sp|P63216|GBG3_MOUSE	N/A	1384900000	268	8.3047	6	0	6	32.367	81.3	81.3	6	81.3	sp|P63216|GBG3_MOUSE	N/A	1	0.450476	0.807437	0.999003	0.111216	7.7502	7.5315	7.4838	7.6628	7.6181	7.6609	7.593	7.5426	7.5679	7.7058	7.6646	7.6653	7.6744	7.4423	7.7306	7.5077	7.5273	7.4241	7.432	7.7059	7.4405	7.5736	7.5603	7.5237
sp|P63242|IF5A1_MOUSE	N/A	1012700000	260	16.832	8	0	8	122.91	63.6	63.6	5	39	sp|P63242|IF5A1_MOUSE	N/A	1	1.14526	0.373064	0.999003	0.241349	7.2746	7.6247	7.5234	7.4596	7.5735	7.5585	7.6509	7.6388	7.3969	7.436	7.401	7.372	7.4726	7.5469	7.6719	7.3657	7.4468	7.5038	7.4993	7.5045	7.5655	7.4467	7.554	7.562
sp|P63260|ACTG_MOUSE	N/A	282090000000	4995	41.792	23	0	23	323.31	74.1	74.1	1	4.5	sp|P63260|ACTG_MOUSE	N/A	1	0.738566	0.60439	0.999003	0.170233	9.889	9.8796	9.8794	9.8241	9.8838	9.9163	9.8873	9.8675	9.8881	9.891	9.8933	9.9053	9.9024	9.8634	9.917	9.8511	9.9027	9.8911	9.8905	9.8054	9.8887	9.8723	9.8845	9.9011
sp|P63276|RS17_MOUSE	N/A	978870000	307	15.524	7	0	7	70.877	56.3	56.3	7	56.3	sp|P63276|RS17_MOUSE	N/A	1	0.635453	0.67545	0.999003	0.150032	7.3714	7.3977	7.5442	7.4551	7.5223	7.4857	7.4541	7.4637	7.4709	7.3625	7.4113	7.4208	7.3935	7.4679	7.4303	7.4947	7.4604	7.5419	7.6124	7.4141	7.4749	7.3629	7.526	7.562
sp|P63318|KPCG_MOUSE	N/A	9863800000	1399	78.357	40	0	40	323.31	64.1	64.1	37	57.8	sp|P63318|KPCG_MOUSE	N/A	1	0.913173	0.494495	0.999003	0.202335	8.5616	8.4792	8.4962	8.5038	8.4844	8.502	8.5214	8.4378	8.4867	8.5389	8.5217	8.544	8.512	8.4335	8.4833	8.4991	8.5087	8.4362	8.488	8.4412	8.4683	8.5852	8.4886	8.4968
sp|P63321|RALA_MOUSE	N/A	1129300000	252	23.553	9	0	9	139.13	53.4	53.4	4	22.3	sp|P63321|RALA_MOUSE	N/A	1	0.18768	0.963498	0.999003	0.0495501	7.5976	7.4725	7.4758	7.5577	7.4388	7.5315	7.5155	7.4046	7.5911	7.5361	7.5168	7.6006	7.548	7.4321	7.5242	7.4448	7.4931	7.504	7.454	7.5297	7.478	7.4698	7.499	7.5346
sp|P63323|RS12_MOUSE	N/A	469830000	281	14.525	7	0	7	102.24	59.1	59.1	7	59.1	sp|P63323|RS12_MOUSE	N/A	1	1.27736	0.31643	0.999003	0.261895	6.8898	7.052	7.0486	7.0611	7.0378	7.1132	7.089	7.1889	6.8632	7.1607	6.8843	7.0125	6.9028	7.0835	7.2416	7.0032	7.0548	7.1613	6.9214	7.0626	7.1611	7.079	7.1322	7.0705
sp|P63325|RS10_MOUSE	N/A	997660000	194	18.916	8	0	8	32.485	47.9	47.9	8	47.9	sp|P63325|RS10_MOUSE	N/A	1	0.890638	0.507819	0.999003	0.198332	7.6411	7.4954	7.4661	7.5519	7.4858	7.4956	7.4496	7.472	7.5481	7.5252	7.5284	7.525	7.5352	7.5296	7.4297	7.5483	7.5151	7.5471	7.6322	7.6077	7.5326	7.5079	7.5807	7.5147
sp|P63328|PP2BA_MOUSE	N/A	21515000000	1027	58.643	24	0	24	227.83	66.2	66.2	16	49.7	sp|P63328|PP2BA_MOUSE	N/A	1	0.62451	0.683183	0.999003	0.14783	8.838	8.8376	8.8111	8.8289	8.7624	8.8038	8.8552	8.7921	8.8231	8.8545	8.8216	8.8742	8.8796	8.7286	8.8785	8.7083	8.8332	8.7655	8.6704	8.837	8.7968	8.8637	8.7734	8.8472
sp|P67778|PHB_MOUSE	N/A	4220000000	500	29.82	19	0	19	228.02	78.3	78.3	19	78.3	sp|P67778|PHB_MOUSE	N/A	1	2.30612	0.0873686	0.999003	0.390463	8.1497	8.1495	8.1508	8.1252	8.1541	8.1152	8.0958	8.1204	8.2099	8.1285	8.1259	8.1585	8.1645	8.1889	8.1336	8.1694	8.1858	8.1594	8.1458	8.1224	8.1701	8.1265	8.1542	8.1768
sp|P67871|CSK2B_MOUSE	N/A	524860000	154	24.942	7	0	7	139.78	45.6	45.6	7	45.6	sp|P67871|CSK2B_MOUSE	N/A	1	1.77659	0.168561	0.999003	0.330431	7.2401	7.2202	7.2452	7.2598	7.2045	7.2451	7.1846	7.2601	7.2069	7.3041	7.2197	7.2681	7.2779	7.1849	7.3004	7.1628	7.2238	7.1855	7.1977	7.2907	7.2409	7.2991	7.1309	7.2175
sp|P67984|RL22_MOUSE	N/A	354720000	80	14.759	5	0	5	48.436	53.9	53.9	5	53.9	sp|P67984|RL22_MOUSE	N/A	1	0.389922	0.849229	0.999003	0.0977266	6.3842	7.0596	7.0445	7.1517	7.2008	7.1226	7.2488	6.2089	7.1068	7.1939	6.1187	7.0939	6.9193	7.0652	7.1965	6.9509	6.3484	6.3929	6.2022	7.0528	7.1361	6.3026	5.9051	7.1396
sp|P68033|ACTC_MOUSE;sp|P68134|ACTS_MOUSE	N/A	25538000000	626	42.019	21	0	9	90.742	71.4	42.4	0	0	sp|P68033|ACTC_MOUSE;sp|P68134|ACTS_MOUSE	N/A	1	0.66566	0.654269	0.999003	0.156051	8.7956	8.6272	8.7107	7.9072	8.5407	8.82	8.7174	8.6423	8.2637	8.8569	9.0761	8.7236	8.6309	8.0593	8.6915	8.8702	8.9209	8.6738	9.0816	7.9198	8.4748	8.6631	8.8459	8.2612
sp|P68037|UB2L3_MOUSE	N/A	473740000	151	17.861	6	0	6	18.542	57.8	57.8	6	57.8	sp|P68037|UB2L3_MOUSE	N/A	1	1.1339	0.378343	0.999003	0.239528	6.7829	7.2108	7.2596	7.1697	7.1999	7.2361	7.2784	7.3389	7.1755	7.0906	7.2058	7.0648	7.0717	7.2388	7.2871	7.1593	7.1597	7.2337	7.1027	7.155	7.2643	7.1957	7.3302	7.1645
sp|P68040|RACK1_MOUSE	N/A	1350500000	363	35.076	17	0	17	175.71	75.4	75.4	17	75.4	sp|P68040|RACK1_MOUSE	N/A	1	0.334657	0.885307	0.999003	0.0850536	7.7155	7.5944	7.5739	7.5822	7.6977	7.7131	7.6177	7.6695	7.5877	7.6566	7.6512	7.6229	7.6462	7.6139	7.7317	7.6685	7.6625	7.6714	7.6933	7.6937	7.5415	7.5935	7.7246	7.5136
sp|P68181|KAPCB_MOUSE	N/A	702750000	69	40.707	12	0	4	9.5052	41.3	19.1	4	19.1	sp|P68181|KAPCB_MOUSE	N/A	1	1.5295	0.230266	0.999003	0.298177	6.1623	7.4639	7.3004	7.3978	7.4498	7.3145	7.3479	7.264	7.4611	7.3229	7.3509	7.4289	7.3114	7.3986	7.3314	7.5024	7.3396	7.4339	7.3773	7.3688	7.3584	7.3599	7.4581	7.3767
sp|P68254|1433T_MOUSE	N/A	12282000000	539	27.778	20	0	15	290.23	69	59.2	14	56.3	sp|P68254|1433T_MOUSE	N/A	1	1.99954	0.127494	0.999003	0.357091	8.6184	8.6405	8.6302	8.6256	8.5757	8.6312	8.6544	8.6311	8.5709	8.658	8.6241	8.6042	8.6833	8.5931	8.6668	8.4673	8.5827	8.6001	8.5545	8.5904	8.6007	8.6307	8.561	8.6278
sp|P68368|TBA4A_MOUSE	N/A	29201000000	329	49.924	27	0	6	57.27	77.2	27.7	6	27.7	sp|P68368|TBA4A_MOUSE	N/A	1	2.71915	0.0532544	0.999003	0.430303	9.0344	8.9632	9.0746	8.9591	8.9734	8.9941	8.9946	8.9875	9.0136	8.9917	9.0215	8.9548	8.9564	8.9545	9.0039	9.0188	9.0579	8.9854	9.1302	8.8714	8.9105	9.0323	9.001	8.9988
sp|P68369|TBA1A_MOUSE;sp|P05214|TBA3_MOUSE	N/A	284940000000	4761	50.135	29	0	29	323.31	76.9	76.9	1	3.1	sp|P68369|TBA1A_MOUSE;sp|P05214|TBA3_MOUSE	N/A	1	1.63379	0.201827	0.999003	0.312162	10.022	9.9726	9.9754	9.9046	9.9337	9.9854	9.9444	9.9288	9.9644	9.9348	9.9329	9.9284	9.9945	9.9501	9.961	9.9433	9.9585	9.9483	9.9419	9.9146	9.9102	9.9612	9.9369	9.9561
sp|P68372|TBB4B_MOUSE	N/A	276000000000	5122	49.83	29	0	29	323.31	82	82	1	2.7	sp|P68372|TBB4B_MOUSE	N/A	1	0.300909	0.905929	0.999003	0.0771381	9.8364	9.879	9.9112	9.8071	9.9256	9.9455	9.9328	9.8739	9.8194	9.8694	9.8704	9.8823	9.9318	9.8109	9.9273	9.8958	9.906	9.8288	9.8287	9.7519	9.7471	9.8639	9.9265	9.7212
sp|P68373|TBA1C_MOUSE	N/A	5848400000	69	49.909	29	0	2	65.639	77.3	8.5	1	5.3	sp|P68373|TBA1C_MOUSE	N/A	1	1.18796	0.353812	0.999003	0.248114	7.4582	8.3026	8.4491	8.2546	8.5453	8.4584	8.2388	8.2106	8.2202	8.1804	8.1959	8.162	8.3699	8.4932	8.2152	8.2281	8.232	8.4453	8.193	8.2489	8.3728	8.0935	8.3648	8.3174
sp|P68404|KPCB_MOUSE	N/A	3317300000	966	76.75	29	0	27	304.01	54.4	50.2	20	39.9	sp|P68404|KPCB_MOUSE	N/A	1	1.05897	0.414856	0.999003	0.227297	8.0514	7.9239	7.9117	7.9637	7.9534	7.9757	7.9874	7.8837	7.9716	8.0026	8.0233	7.9335	7.9453	7.8743	7.9901	7.8937	7.9377	7.9046	7.9646	7.9474	7.9043	8.0514	7.9433	7.9802
sp|P68433|H31_MOUSE	N/A	6839600000	230	15.404	4	0	4	23.099	40.4	40.4	1	23.5	sp|P68433|H31_MOUSE	N/A	1	0.392092	0.847765	0.999003	0.0982172	8.4154	8.3459	8.2942	8.438	8.3718	8.1879	8.3344	8.2724	8.4484	8.3492	8.304	8.4211	8.4034	8.3469	8.3404	8.3201	8.2807	8.4262	8.1723	8.4942	8.3876	8.219	8.3204	8.3581
sp|P68510|1433F_MOUSE	N/A	9842700000	372	28.211	17	0	12	323.31	67.9	54.9	12	54.9	sp|P68510|1433F_MOUSE	N/A	1	0.527775	0.75235	0.999003	0.12786	8.4535	8.5647	8.5426	8.5848	8.4681	8.5196	8.5162	8.5829	8.5236	8.5661	8.5068	8.5343	8.5676	8.4779	8.5799	8.4049	8.5112	8.4867	8.3867	8.5677	8.5194	8.5543	8.4505	8.5401
sp|P70168|IMB1_MOUSE	N/A	3426500000	799	97.183	29	0	29	323.31	46	46	29	46	sp|P70168|IMB1_MOUSE	N/A	1	0.83468	0.542044	0.999003	0.188217	7.9771	8.019	8.0438	8.0005	8.0942	8.0495	8.0483	8.0473	8.0113	7.9838	8.031	8.0499	7.9908	8.0108	8.0254	8.1133	8.0389	8.0178	8.0789	7.9701	8.0199	7.9993	8.0549	8.0449
sp|P70175|DLG3_MOUSE	N/A	889750000	345	93.481	28	0	25	146.74	43.5	39.8	25	39.8	sp|P70175|DLG3_MOUSE	N/A	1	2.28108	0.0900801	0.999003	0.387867	7.3973	7.4811	7.5145	7.4847	7.4143	7.4463	7.5107	7.4868	7.4431	7.4724	7.4419	7.5332	7.5117	7.4541	7.5402	7.3283	7.4783	7.4182	7.4179	7.4956	7.4777	7.5231	7.4349	7.3855
sp|P70188|KIFA3_MOUSE	N/A	100510000	87	91.29	8	0	8	156.68	12.4	12.4	8	12.4	sp|P70188|KIFA3_MOUSE	N/A	1	1.14834	0.371645	0.999003	0.24184	6.2337	6.5816	6.5816	6.5035	6.69	5.9776	6.6368	6.5985	6.4961	6.4399	6.6169	6.5605	6.4397	6.6416	6.4806	6.0114	6.5466	6.615	6.5153	6.3577	6.1094	6.492	6.6236	6.6017
sp|P70195|PSB7_MOUSE	N/A	212920000	68	29.891	7	0	7	15.083	38.6	38.6	7	38.6	sp|P70195|PSB7_MOUSE	N/A	1	0.569187	0.722627	0.999003	0.136522	5.9451	6.1372	6.115	6.8588	6.939	6.8226	6.6981	6.4059	6.6178	6.6172	6.7413	6.7537	6.4346	6.934	6.9407	6.1473	6.8203	6.064	6.8049	6.1148	6.9176	6.7115	6.9107	6.9579
sp|P70202|LXN_MOUSE	N/A	531050000	45	25.492	4	0	4	60.675	26.6	26.6	4	26.6	sp|P70202|LXN_MOUSE	N/A	1	1.35142	0.288311	0.999003	0.272936	7.2887	7.2636	7.2247	7.2472	7.2487	7.227	6.1187	7.325	7.2866	7.2929	7.2087	7.3274	7.2783	7.2141	7.2776	7.2793	7.2343	7.176	7.235	7.4005	7.2195	7.2241	7.2606	7.2471
sp|P70206|PLXA1_MOUSE;sp|P70208|PLXA3_MOUSE	N/A	205590000	161	211.1	30	0	22	35.754	21	15.6	22	15.6	sp|P70206|PLXA1_MOUSE	N/A	1	3.81678	0.0156251	0.868756	0.514614	6.9755	6.7551	6.9563	6.8734	6.756	6.8042	6.6835	6.7005	6.8535	6.891	6.8457	6.9129	6.8848	6.8491	6.7565	6.8791	6.8428	6.7983	6.8524	6.7551	6.812	6.7912	6.8227	6.9391
sp|P70232|NCHL1_MOUSE	N/A	144570000	93	135.07	15	0	15	45.228	16.4	16.4	15	16.4	sp|P70232|NCHL1_MOUSE	N/A	1	4.2739	0.00974011	0.781004	0.542794	6.8407	6.6541	6.6833	6.6656	6.6266	6.5553	6.6707	6.7153	6.3294	6.7317	6.6169	6.8396	6.7149	6.6769	6.7411	6.567	6.6687	6.6424	6.8114	6.7527	6.679	6.7356	6.6456	6.2138
sp|P70236|MP2K6_MOUSE;sp|O09110|MP2K3_MOUSE	N/A	115000000	59	37.432	7	0	7	24.3	28.1	28.1	7	28.1	sp|P70236|MP2K6_MOUSE	N/A	1	1.26774	0.320265	0.999003	0.260438	6.6446	6.62	6.582	6.6099	6.6251	6.63	6.6642	6.4844	6.5667	6.581	6.5731	6.6179	6.5317	6.6104	6.5964	6.1545	6.7282	6.6701	6.7272	6.4931	6.4461	6.6156	6.6958	6.499
sp|P70280|VAMP7_MOUSE	N/A	48277000	39	24.967	5	0	5	6.5837	20.5	20.5	5	20.5	sp|P70280|VAMP7_MOUSE	N/A	1	0.461669	0.799542	0.999003	0.113665	6.4283	6.298	6.359	6.3215	6.2681	6.2249	6.141	6.1254	6.2248	6.3903	6.4187	6.3497	6.3456	6.2031	6.3924	6.344	6.293	6.1675	6.3427	6.4826	6.411	6.45	6.0586	6.3965
sp|P70288|HDAC2_MOUSE;sp|O88895|HDAC3_MOUSE	N/A	98138000	49	55.302	5	0	5	7.4248	12.3	12.3	2	5.5	sp|P70288|HDAC2_MOUSE	N/A	1	0.492791	0.777414	0.999003	0.120405	6.6339	6.4549	6.5192	6.5474	6.4553	6.0781	6.5672	5.9605	6.6109	6.5099	6.6226	6.4174	6.5626	6.4991	6.1639	6.4864	6.5849	6.5627	6.6064	6.7008	6.5893	6.5803	6.0781	6.541
sp|P70290|EM55_MOUSE	N/A	142020000	75	52.227	7	0	7	16.273	18.9	18.9	7	18.9	sp|P70290|EM55_MOUSE	N/A	1	0.476593	0.788959	0.999003	0.11691	6.7337	6.6494	6.668	6.6363	6.5177	6.7349	6.6937	6.6986	6.5994	6.712	6.7644	6.6963	6.6472	6.6682	6.6671	6.8217	6.6295	6.7827	6.6937	6.6548	6.6324	6.6549	6.7089	6.6916
sp|P70296|PEBP1_MOUSE;sp|Q8VIN1|PEBP2_MOUSE	N/A	9212200000	575	20.83	14	0	14	141.86	92.5	92.5	14	92.5	sp|P70296|PEBP1_MOUSE	N/A	1	1.49892	0.239342	0.999003	0.293967	8.3165	8.5003	8.5467	8.3618	8.478	8.5553	8.5565	8.5917	8.2495	8.4315	8.3976	8.359	8.5526	8.4367	8.6667	8.3301	8.4329	8.4612	8.3881	8.4117	8.4411	8.4576	8.529	8.4178
sp|P70297|STAM1_MOUSE;sp|O88811|STAM2_MOUSE	N/A	220560000	114	59.771	10	0	10	59.492	24.3	24.3	10	24.3	sp|P70297|STAM1_MOUSE	N/A	1	1.0493	0.419785	0.999003	0.22569	6.8637	6.9188	6.957	6.8146	6.8271	6.8696	6.9456	6.9154	6.8415	6.8995	6.833	6.8541	6.9331	6.8629	6.9289	6.844	6.8803	6.8139	6.8541	6.9131	6.8924	6.8911	6.8495	6.8641
sp|P70318|TIAR_MOUSE	N/A	41447000	29	43.388	6	0	6	10.978	19.6	19.6	3	11.2	sp|P70318|TIAR_MOUSE	N/A	1	0.891276	0.507438	0.999003	0.198446	6.0067	6.142	6.482	6.0628	5.9481	6.1184	6.1119	6.2724	6.3911	5.9118	6.0981	6.1742	5.8537	6.2619	6.3882	6.1233	6.1649	6.1794	6.2635	5.8632	6.1653	6.1785	6.1944	6.4372
sp|P70333|HNRH2_MOUSE	N/A	310490000	131	49.279	11	0	5	39.867	33.4	16.7	5	16.7	sp|P70333|HNRH2_MOUSE	N/A	1	0.912557	0.494856	0.999003	0.202226	6.7604	6.8112	6.8599	6.7379	6.996	7.001	6.8816	6.9716	7.0115	7.0508	6.9778	6.9507	6.7867	7.0381	7.0244	7.0316	6.8978	7.0541	7.116	6.8637	7.1404	6.9263	7.0534	7.055
sp|P70336|ROCK2_MOUSE	N/A	1075500000	605	160.58	45	0	45	323.31	38.3	38.3	41	35	sp|P70336|ROCK2_MOUSE	N/A	1	0.780135	0.576903	0.999003	0.178108	7.654	7.5486	7.5409	7.618	7.4741	7.5502	7.5451	7.5177	7.5825	7.5861	7.5662	7.5568	7.5542	7.5413	7.5313	7.5217	7.5347	7.5316	7.5414	7.5761	7.5456	7.5801	7.5011	7.5961
sp|P70349|HINT1_MOUSE	N/A	2086300000	470	13.777	7	0	7	96.241	77.8	77.8	7	77.8	sp|P70349|HINT1_MOUSE	N/A	1	0.166471	0.971709	0.999003	0.0441982	7.7588	7.7872	7.8312	7.6887	7.7739	7.869	7.7928	7.8495	7.6591	7.7756	7.845	7.7801	7.7486	7.7881	7.8779	7.8322	7.816	7.7572	7.9017	7.693	7.8055	7.8298	7.906	7.7499
sp|P70372|ELAV1_MOUSE	N/A	308020000	122	36.169	8	0	8	29.974	32.5	32.5	8	32.5	sp|P70372|ELAV1_MOUSE	N/A	1	1.67818	0.190825	0.999003	0.317946	6.9055	7.0482	6.9551	6.9954	6.9967	6.9925	6.9832	7.0282	7.0425	6.9724	6.9926	7.0194	7.1222	7.0161	7.075	6.9626	6.898	6.9663	6.9951	7.0445	6.9426	6.9256	7.0416	6.9311
sp|P70398|USP9X_MOUSE	N/A	862440000	460	290.71	50	0	50	276.59	23.6	23.6	50	23.6	sp|P70398|USP9X_MOUSE	N/A	1	0.13844	0.981053	0.999003	0.0370316	7.5016	7.3914	7.424	7.4632	7.4373	7.4278	7.4555	7.3635	7.4311	7.4558	7.438	7.4852	7.4296	7.4541	7.4579	7.4856	7.4668	7.4665	7.5009	7.5194	7.4471	7.4238	7.4292	7.4534
sp|P70404|IDHG1_MOUSE	N/A	4494800000	695	42.785	14	0	14	98.656	54.5	54.5	14	54.5	sp|P70404|IDHG1_MOUSE	N/A	1	0.546672	0.738782	0.999003	0.131834	8.0338	8.0911	8.1123	8.1332	8.1477	8.1365	8.0733	8.1245	8.0962	8.1625	8.2154	8.0979	8.0425	8.1718	8.1449	8.2101	8.1563	8.1148	8.212	8.1226	8.1487	8.1763	8.2027	8.1135
sp|P70414|NAC1_MOUSE	N/A	1155800000	283	108.03	16	0	16	234.97	22.2	22.2	16	22.2	sp|P70414|NAC1_MOUSE	N/A	1	1.6153	0.206597	0.999003	0.309723	7.5862	7.5699	7.6003	7.5933	7.6302	7.5319	7.5462	7.5062	7.6276	7.5421	7.5907	7.5918	7.5173	7.633	7.5511	7.6555	7.5636	7.6075	7.7198	7.5413	7.6367	7.6123	7.6058	7.711
sp|P70441|NHRF1_MOUSE	N/A	209870000	98	38.6	10	0	10	15.605	32.4	32.4	10	32.4	sp|P70441|NHRF1_MOUSE	N/A	1	0.707017	0.625733	0.999003	0.164155	6.6878	6.9205	6.8907	6.8497	6.8123	6.8978	6.9625	7.0408	6.8155	6.8316	6.7157	6.6764	6.9695	6.7729	6.9746	6.418	6.7251	6.7893	6.5632	6.9985	5.8141	6.7901	6.74	6.7263
sp|P70663|SPRL1_MOUSE	N/A	144500000	75	72.286	7	0	7	8.4825	13.4	13.4	7	13.4	sp|P70663|SPRL1_MOUSE	N/A	1	0.223634	0.94753	0.999003	0.0584873	6.8642	6.7473	6.7342	6.6859	6.729	6.5136	6.7552	6.763	6.8588	6.6228	6.7055	6.749	6.6764	6.6668	6.7668	6.2531	6.0733	5.946	6.5309	5.965	6.0643	6.5915	6.752	6.7402
sp|P70670|NACAM_MOUSE;sp|Q60817|NACA_MOUSE	N/A	486140000	178	220.5	8	0	8	145.27	5.7	5.7	8	5.7	sp|P70670|NACAM_MOUSE;sp|Q60817|NACA_MOUSE	N/A	1	0.94023	0.478853	0.999003	0.207089	7.1527	7.2679	7.3364	7.1186	7.2324	7.2515	7.2944	7.3178	7.1079	7.0847	7.0716	7.0912	7.3405	7.1652	7.2687	6.9817	7.066	7.1347	7.0752	7.0889	7.1113	7.1321	7.1499	7.1168
sp|P70698|PYRG1_MOUSE	N/A	88134000	58	66.682	7	0	7	28.668	15.2	15.2	6	12.9	sp|P70698|PYRG1_MOUSE	N/A	1	1.08228	0.403182	0.999003	0.231143	6.2554	6.4288	6.4731	6.5055	6.4756	6.4131	6.4731	6.4756	6.5679	6.5265	6.4251	6.4255	6.4407	6.6197	6.5694	6.622	6.5202	6.4646	6.4755	6.4627	6.4307	5.9465	6.5266	6.6108
sp|P70704|AT8A1_MOUSE;sp|P98200|AT8A2_MOUSE;sp|Q148W0|AT8B1_MOUSE	N/A	1954800000	613	131.41	32	0	32	303.42	31.1	31.1	32	31.1	sp|P70704|AT8A1_MOUSE	N/A	1	0.463587	0.798186	0.999003	0.114083	7.8427	7.7899	7.7593	7.8544	7.7499	7.8211	7.8077	7.8259	7.8011	7.8213	7.8042	7.8798	7.8334	7.791	7.8129	7.7456	7.7985	7.8083	7.8062	7.8312	7.8038	7.8857	7.7568	7.8568
sp|P80313|TCPH_MOUSE	N/A	2434000000	827	59.652	29	0	29	304.96	63.8	63.8	29	63.8	sp|P80313|TCPH_MOUSE	N/A	1	0.148845	0.977793	0.999003	0.0397042	7.944	7.8976	7.9047	7.8798	7.9131	7.904	7.8793	7.8493	7.9033	7.8274	7.8834	7.8858	7.8263	7.9216	7.8479	7.8911	7.8924	7.9243	7.9252	7.8647	7.9187	7.8822	7.8492	7.9219
sp|P80314|TCPB_MOUSE	N/A	4605000000	979	57.477	29	0	29	323.31	74.4	74.4	29	74.4	sp|P80314|TCPB_MOUSE	N/A	1	0.152952	0.976437	0.999003	0.0407552	8.1175	8.1475	8.1816	8.172	8.1821	8.2326	8.1018	8.1735	8.1274	8.168	8.1914	8.1944	8.0761	8.2002	8.1823	8.2308	8.1812	8.2075	8.2243	8.1435	8.2327	8.189	8.1837	8.1667
sp|P80315|TCPD_MOUSE	N/A	3429800000	615	58.066	26	0	26	308.98	55.8	55.8	26	55.8	sp|P80315|TCPD_MOUSE	N/A	1	0.290412	0.912076	0.999003	0.0746482	8.0943	8.0634	8.069	8.0891	8.0187	8.0584	8.0665	8.0487	8.0679	8.0597	8.0529	8.074	8.0963	8.0589	8.0147	8.0162	8.0736	8.0785	8.0748	8.0984	8.0431	8.0725	8.024	8.1077
sp|P80316|TCPE_MOUSE	N/A	3059700000	704	59.623	29	0	29	168.86	67.8	67.8	29	67.8	sp|P80316|TCPE_MOUSE	N/A	1	0.702297	0.62896	0.999003	0.163238	7.9938	7.9532	7.975	8.0015	7.9671	7.9791	7.9443	7.9582	7.9888	7.9728	7.9739	8.0362	8.021	7.9326	8.0522	7.9751	8.0275	7.9464	7.9417	8.0497	7.9076	7.9916	7.9778	7.9394
sp|P80317|TCPZ_MOUSE;sp|Q61390|TCPW_MOUSE	N/A	3740600000	639	58.004	26	0	26	323.31	57.4	57.4	26	57.4	sp|P80317|TCPZ_MOUSE	N/A	1	0.561142	0.728396	0.999003	0.134853	7.9767	8.066	8.0992	8.1076	8.1412	8.1152	8.041	8.0842	8.1065	8.078	8.0649	8.0918	8.0276	8.0894	8.1079	8.099	8.1277	8.1531	8.0566	8.1419	8.153	8.0545	8.066	8.126
sp|P80318|TCPG_MOUSE	N/A	3168600000	693	60.629	31	0	31	167.43	63.7	63.7	31	63.7	sp|P80318|TCPG_MOUSE	N/A	1	1.04621	0.421373	0.999003	0.225174	7.9753	7.9765	7.9779	8.0192	7.9596	8.0662	7.9783	7.9986	8.0155	8.0175	8.0054	8.0208	8.033	8.0076	8.0095	7.9816	8.019	8.0203	8.0543	8.0328	8.0039	7.997	7.9701	7.9902
sp|P80560|PTPR2_MOUSE	N/A	90929000	67	111.5	6	0	6	7.6835	6.8	6.8	6	6.8	sp|P80560|PTPR2_MOUSE	N/A	1	0.309137	0.901018	0.999003	0.0790807	6.2829	6.4768	6.4484	6.521	6.4309	6.4668	6.47	6.4053	6.5969	6.5744	6.5378	6.5576	6.4635	6.6275	6.514	6.1003	6.4894	6.5351	6.0607	6.5045	6.3366	6.5118	6.4419	6.5045
sp|P83510|TNIK_MOUSE	N/A	78305000	61	150.37	19	0	10	26.941	15.3	8.6	10	8.6	sp|P83510|TNIK_MOUSE	N/A	1	0.825963	0.547518	0.999003	0.186618	6.632	6.2067	6.5372	6.5998	6.4132	6.2015	6.1105	6.4307	6.3669	6.4485	6.5521	6.5611	6.4753	6.3385	6.4278	5.8019	6.6018	5.7332	6.4459	6.1135	6.4605	6.6354	6.5773	6.513
sp|P83882|RL36A_MOUSE	N/A	132560000	46	12.441	2	0.00031046	2	2.5894	16	16	2	16	sp|P83882|RL36A_MOUSE	N/A	1	0.667684	0.652859	0.999003	0.156451	6.0791	6.6713	6.6894	6.7593	6.5882	6.3865	6.7583	6.6712	6.7669	6.7046	6.6402	6.7532	6.7167	6.5724	6.7531	6.4448	6.5758	6.3674	6.4246	6.9332	6.5961	6.566	6.623	6.497
sp|P83940|ELOC_MOUSE	N/A	191330000	104	12.473	4	0	4	62.127	48.2	48.2	4	48.2	sp|P83940|ELOC_MOUSE	N/A	1	1.76869	0.170246	0.999003	0.329446	6.7487	6.8478	6.7784	6.7616	6.6811	6.7986	6.8302	6.841	6.7316	6.8011	6.6998	6.7886	6.8257	6.717	6.9257	6.3046	6.7255	6.6802	6.6605	6.9401	6.82	6.8016	6.6712	6.7458
sp|P84075|HPCA_MOUSE	N/A	13407000000	671	22.427	14	0	14	323.31	68.9	68.9	5	26.4	sp|P84075|HPCA_MOUSE	N/A	1	3.93652	0.0137768	0.806305	0.522326	8.6468	8.584	8.6473	8.6537	8.5309	8.6779	8.6969	8.6334	8.5505	8.6367	8.6206	8.5892	8.6824	8.5468	8.6998	8.5236	8.6871	8.6388	8.6192	8.5624	8.6273	8.7193	8.5549	8.6614
sp|P84078|ARF1_MOUSE;sp|P61205|ARF3_MOUSE	N/A	6575700000	257	20.697	10	0	5	66.545	58.6	29.8	1	9.9	sp|P84078|ARF1_MOUSE;sp|P61205|ARF3_MOUSE	N/A	1	1.04211	0.423482	0.999003	0.224491	8.4276	8.2324	8.1984	8.2837	8.3617	8.3695	8.3614	8.3095	8.1025	8.3718	8.329	8.2169	8.2544	8.1431	8.4136	8.1768	8.2512	8.0854	8.0895	8.1562	8.1281	8.3093	8.2966	8.0186
sp|P84084|ARF5_MOUSE	N/A	14653000000	730	20.529	12	0	12	249.6	80	80	6	43.3	sp|P84084|ARF5_MOUSE	N/A	1	0.741823	0.602209	0.999003	0.170855	8.6903	8.6455	8.6164	8.6119	8.6966	8.6748	8.6684	8.6051	8.6544	8.674	8.6905	8.7213	8.6634	8.6705	8.6426	8.7716	8.6767	8.6337	8.6853	8.5936	8.6651	8.6748	8.6826	8.6905
sp|P84086|CPLX2_MOUSE	N/A	1874700000	211	15.394	7	0	7	107.41	48.5	48.5	6	40.3	sp|P84086|CPLX2_MOUSE	N/A	1	1.49421	0.240771	0.999003	0.293315	7.6484	7.8137	7.8241	7.6793	7.685	7.8065	7.8899	7.9292	7.6986	7.7525	7.7085	7.7098	7.7305	7.7158	7.9745	7.649	7.7786	7.752	7.8112	7.7406	7.8548	7.9114	7.799	7.832
sp|P84091|AP2M1_MOUSE	N/A	9480400000	1153	49.654	26	0	26	323.31	61.8	61.8	26	61.8	sp|P84091|AP2M1_MOUSE	N/A	1	0.113945	0.987722	0.999003	0.0306804	8.4521	8.4096	8.3874	8.4913	8.4141	8.4606	8.4519	8.3728	8.4607	8.4993	8.4589	8.4614	8.4705	8.3822	8.4682	8.3508	8.4196	8.3402	8.3329	8.4515	8.3635	8.4402	8.4257	8.4123
sp|P84096|RHOG_MOUSE	N/A	1221900000	142	21.308	9	0	9	141.53	68.1	68.1	8	62.3	sp|P84096|RHOG_MOUSE	N/A	1	2.28595	0.0895451	0.999003	0.388374	7.8287	7.5282	7.6441	7.6014	7.6203	7.6985	7.6379	7.5465	7.5167	7.6909	7.6395	7.4938	7.5467	7.4774	7.5631	7.5312	7.5884	7.6627	7.5314	7.6787	7.5162	7.6761	7.5151	7.5752
sp|P84099|RL19_MOUSE	N/A	431210000	118	23.466	5	0	5	31.309	25.5	25.5	5	25.5	sp|P84099|RL19_MOUSE	N/A	1	0.391289	0.848307	0.999003	0.0980358	7.0983	7.0596	7.0504	7.1719	6.9488	7.1	7.1324	7.0945	7.3594	7.1947	7.0992	7.2277	7.2718	6.9161	7.2762	7.0426	7.1649	7.0353	6.963	7.3834	7.0614	7.088	7.1024	7.1877
sp|P84228|H32_MOUSE	N/A	343250000	206	15.388	4	0	1	18.885	40.4	23.5	1	23.5	sp|P84228|H32_MOUSE	N/A	1	0.667603	0.652915	0.999003	0.156435	6.3468	7.0645	6.6311	7.0589	7.2902	6.3457	6.8514	6.8843	6.7702	6.7832	6.6175	6.5685	6.7874	6.7363	7.018	6.5256	6.2959	7.3686	6.0328	6.8971	7.2323	6.4376	6.4783	7.3274
sp|P84244|H33_MOUSE;sp|P02301|H3C_MOUSE	N/A	1273300000	133	15.328	4	0	1	17.318	40.4	23.5	1	23.5	sp|P84244|H33_MOUSE;sp|P02301|H3C_MOUSE	N/A	1	1.98727	0.129459	0.999003	0.355678	6.442	7.9183	7.3067	7.8411	8.0762	7.367	7.6637	7.6342	7.3744	6.2787	7.3135	7.4096	7.7	7.4897	7.8232	7.3587	7.0541	8.0069	6.3224	7.6825	7.8671	6.6854	7.24	7.9266
sp|P85094|ISC2A_MOUSE	N/A	311150000	140	22.417	6	0	6	128.25	51	51	6	51	sp|P85094|ISC2A_MOUSE	N/A	1	0.234026	0.942475	0.999003	0.0610393	6.8377	7.0558	7.0737	6.9958	7.2097	6.9952	6.9812	6.9459	6.9996	7.0116	7.0432	6.9465	6.9379	7.0883	6.913	7.2346	7.04	7.2195	7.1585	6.9388	7.0703	6.9956	7.1244	6.3544
sp|P97300|NPTN_MOUSE	N/A	4264800000	367	44.373	12	0	12	90.282	30.7	30.7	12	30.7	sp|P97300|NPTN_MOUSE	N/A	1	0.289292	0.912723	0.999003	0.0743818	8.2443	8.1352	8.0949	8.1688	8.0742	8.1626	8.1377	8.0681	8.1366	8.2092	8.1814	8.2197	8.1879	8.1373	8.1601	8.0698	8.1573	8.0712	8.135	8.2445	8.1366	8.2304	8.1724	8.1315
sp|P97315|CSRP1_MOUSE	N/A	1567100000	281	20.583	12	0	12	150.22	64.8	64.8	12	64.8	sp|P97315|CSRP1_MOUSE	N/A	1	0.882884	0.512465	0.999003	0.196946	7.7435	7.6592	7.7547	7.6918	7.6974	7.7546	7.6286	7.7335	7.6547	7.783	7.8283	7.6725	7.6453	7.6762	7.7393	7.7543	7.774	7.7456	7.7037	7.7885	7.7152	7.8008	7.7067	7.6451
sp|P97351|RS3A_MOUSE	N/A	1566100000	352	29.885	12	0	12	104.81	50.4	50.4	12	50.4	sp|P97351|RS3A_MOUSE	N/A	1	0.50775	0.766713	0.999003	0.123608	7.735	7.6372	7.624	7.75	7.6648	7.7584	7.7018	7.67	7.7002	7.7473	7.706	7.7668	7.8093	7.5925	7.7631	7.6576	7.6972	7.6299	7.5431	7.8055	7.6382	7.705	7.6729	7.6312
sp|P97355|SPSY_MOUSE	N/A	263030000	107	41.313	9	0	9	29.278	34.7	34.7	9	34.7	sp|P97355|SPSY_MOUSE	N/A	1	0.636943	0.6744	0.999003	0.150331	6.9433	7.0358	7.1149	6.8389	7.0553	6.9367	6.9374	6.8186	6.9049	6.9378	6.946	6.917	6.7868	7.0796	6.8191	7.1056	6.9746	7.0462	7.038	6.7803	6.9272	6.9032	6.9814	6.9831
sp|P97370|AT1B3_MOUSE	N/A	690400000	134	31.775	8	0	8	14.441	42.1	42.1	8	42.1	sp|P97370|AT1B3_MOUSE	N/A	1	1.51075	0.23579	0.999003	0.295602	7.4848	7.3199	7.4305	7.3375	7.3974	7.3547	7.3647	7.2954	7.3864	7.4199	7.4737	7.3198	7.3218	7.3732	7.3265	7.4756	7.3608	7.4759	7.4323	7.3301	7.2919	7.4152	7.3361	7.3362
sp|P97371|PSME1_MOUSE	N/A	173800000	79	28.673	6	0	6	38.505	27.3	27.3	6	27.3	sp|P97371|PSME1_MOUSE	N/A	1	1.07291	0.407839	0.999003	0.229602	6.6074	6.8526	6.8246	6.688	6.8097	6.7659	6.3178	6.7851	6.7751	6.7475	6.7351	6.7846	6.832	6.7835	6.7631	6.7219	6.0993	6.8749	6.7532	6.7863	6.7635	6.7414	6.7687	6.8726
sp|P97372|PSME2_MOUSE	N/A	100050000	62	27.057	5	0	5	15.593	29.7	29.7	5	29.7	sp|P97372|PSME2_MOUSE	N/A	1	0.997446	0.447069	0.999003	0.216957	6.2096	6.6436	6.5518	6.6051	6.7948	6.6466	6.5237	6.6491	6.473	5.9482	6.1652	6.2771	6.5764	6.6093	6.2909	6.5701	6.5911	6.8593	6.5018	6.1464	6.6797	6.5159	6.6721	6.7398
sp|P97379|G3BP2_MOUSE	N/A	290880000	137	54.087	10	0	10	63.285	25.5	25.5	9	23	sp|P97379|G3BP2_MOUSE	N/A	1	0.558851	0.730039	0.999003	0.134376	6.7835	7.0408	6.9845	6.8656	6.9655	6.9821	6.9276	6.9932	6.978	7.0259	6.9109	7.0817	6.9938	7.0186	7.0695	7.0038	7.0481	6.9538	6.9665	6.9232	7.0425	6.9591	7.0561	7.0138
sp|P97384|ANX11_MOUSE	N/A	439560000	201	54.079	13	0	13	97.054	31.6	31.6	13	31.6	sp|P97384|ANX11_MOUSE	N/A	1	0.407394	0.837364	0.999003	0.101661	7.0818	7.0325	7.139	7.2288	7.0507	7.1382	7.1349	7.1965	7.2033	7.1477	7.2113	7.144	7.1457	7.1301	7.1152	7.2103	7.2139	7.2621	7.227	7.1905	7.1982	7.2628	7.1328	7.1835
sp|P97390|VPS45_MOUSE	N/A	438130000	231	65.052	15	0	15	56.774	31.6	31.6	15	31.6	sp|P97390|VPS45_MOUSE	N/A	1	4.2666	0.00981235	0.781004	0.542369	7.2434	7.1741	7.1535	7.1828	7.1229	7.1724	7.1841	7.0981	7.199	7.1624	7.2	7.1643	7.184	7.1785	7.1064	7.2464	7.1718	7.141	7.227	7.1637	7.2001	7.1459	7.19	7.2247
sp|P97427|DPYL1_MOUSE	N/A	20445000000	1734	62.167	34	0	34	323.31	83.9	83.9	29	73.4	sp|P97427|DPYL1_MOUSE	N/A	1	0.399379	0.842829	0.999003	0.0998604	8.7362	8.7897	8.7886	8.8082	8.7971	8.847	8.767	8.7781	8.7544	8.8569	8.8314	8.8266	8.7914	8.7719	8.8457	8.8043	8.8433	8.7806	8.7546	8.755	8.8068	8.8369	8.7993	8.7512
sp|P97441|ZNT3_MOUSE	N/A	338820000	112	41.824	8	0	8	24.038	26.3	26.3	8	26.3	sp|P97441|ZNT3_MOUSE	N/A	1	0.562596	0.727353	0.999003	0.135155	7.1075	6.9085	6.8988	7.0464	7.0029	6.9113	6.9468	6.9276	6.9672	7.0413	7.099	7.3206	7.0027	6.9973	6.9967	7.0935	7.0844	6.9691	7.0562	7.0973	6.9793	7.14	6.9394	7.054
sp|P97445|CAC1A_MOUSE	N/A	43910000	41	267.64	10	0	8	13.533	5.5	4.6	8	4.6	sp|P97445|CAC1A_MOUSE	N/A	1	1.3199	0.299975	0.999003	0.268277	6.502	6.3918	6.4287	5.8688	6.205	6.2033	6.5295	6.323	6.574	6.4832	6.1739	6.4354	6.2664	6.5311	6.076	6.3585	6.359	6.0609	6.1605	6.0148	6.2181	6.4431	6.3952	6.1769
sp|P97447|FHL1_MOUSE	N/A	187200000	124	31.888	9	0	9	59.966	41.8	41.8	9	41.8	sp|P97447|FHL1_MOUSE	N/A	1	0.937915	0.480177	0.999003	0.206684	6.8065	6.6616	6.7633	6.7679	6.7284	6.7967	6.7278	6.7375	6.8057	6.9232	6.7841	6.876	6.8043	6.7063	6.8648	6.7916	6.8246	6.7554	6.8075	6.9364	6.7647	6.8173	6.7016	6.7068
sp|P97450|ATP5J_MOUSE	N/A	458250000	104	12.496	5	0	5	116.75	46.3	46.3	5	46.3	sp|P97450|ATP5J_MOUSE	N/A	1	1.51272	0.235203	0.999003	0.295873	7.0807	7.0539	7.0724	6.9536	7.0202	7.3195	7.1867	7.1974	7.1	7.0917	7.082	6.8684	7.182	7.0137	7.2434	7.1079	7.2307	7.1333	7.0538	7.1384	7.0504	7.2215	7.167	7.0541
sp|P97461|RS5_MOUSE	N/A	313140000	102	22.889	10	0	10	86.093	47.1	47.1	10	47.1	sp|P97461|RS5_MOUSE	N/A	1	1.14674	0.372383	0.999003	0.241585	7.1913	7.0497	7.0245	7.0107	7.1726	7.1579	7.083	7.0494	7.0925	7.0831	7.0571	7.0262	6.9702	6.3557	7.0353	7.1003	7.0936	5.997	7.1051	7.1307	5.9339	6.9878	7.0714	6.0357
sp|P97478|COQ7_MOUSE	N/A	45950000	28	24.041	4	0	4	9.7207	29	29	4	29	sp|P97478|COQ7_MOUSE	N/A	1	1.03648	0.426398	0.999003	0.223548	6.413	6.1559	6.3994	6.1395	6.1856	6.0168	6.246	6.3755	6.4186	6.5059	6.4208	6.3598	5.8354	6.4776	6.3036	6.3663	6.3967	6.6016	6.6195	5.9462	6.5402	6.3924	6.4725	6.5561
sp|P97492|RGS14_MOUSE	N/A	222220000	107	59.846	17	0	17	101.81	41.1	41.1	17	41.1	sp|P97492|RGS14_MOUSE	N/A	1	0.81845	0.552266	0.999003	0.185235	6.8393	6.8408	6.8501	6.8611	6.5022	6.9544	6.9341	6.9872	6.8589	6.9691	6.9318	6.9146	6.775	6.6833	6.8094	7.0035	6.975	6.8939	6.9679	6.7904	6.8919	6.8878	6.9579	6.897
sp|P97494|GSH1_MOUSE	N/A	104080000	61	72.571	11	0	11	18.23	24.3	24.3	11	24.3	sp|P97494|GSH1_MOUSE	N/A	1	0.617886	0.687877	0.999003	0.146492	6.6856	6.1081	6.5438	6.5448	6.2416	6.6091	6.6009	6.5038	6.2517	6.6948	6.5574	6.6606	6.5316	6.6407	6.5155	6.721	6.4469	6.0042	6.0445	6.5452	5.9233	6.6176	6.6461	6.5105
sp|P97765|WBP2_MOUSE	N/A	39389000	38	28.032	4	0	4	5.6321	13	13	4	13	sp|P97765|WBP2_MOUSE	N/A	1	0.552153	0.734847	0.999003	0.13298	6.2801	6.2867	6.2874	6.2981	6.2178	6.3699	6.379	6.396	6.3388	6.3811	6.3997	6.1547	6.3812	6.1037	5.8559	6.1364	6.1859	6.3418	6.2523	6.1018	6.3915	6.1582	6.219	6.3804
sp|P97772|GRM1_MOUSE	N/A	31206000	31	133.21	5	0.00032331	5	3.2491	3.8	3.8	5	3.8	sp|P97772|GRM1_MOUSE	N/A	1	0.111527	0.988301	0.999003	0.0300488	6.4257	6.4353	6.1958	6.3377	6.3307	6.0819	6.4506	6.2371	6.2003	6.2729	5.8777	6.3899	6.4121	6.3794	5.8928	6.4074	6.267	6.4419	6.321	6.0937	6.4521	6.3096	6.0848	6.3478
sp|P97797|SHPS1_MOUSE	N/A	2358200000	369	56.424	11	0	11	51.894	29.6	29.6	11	29.6	sp|P97797|SHPS1_MOUSE	N/A	1	0.875055	0.517188	0.999003	0.195541	7.9389	7.8614	7.8289	7.8726	7.8695	7.8731	7.8628	7.8156	7.9298	7.9374	7.9191	7.9269	7.9092	7.8803	7.8523	7.9611	7.8927	7.8458	7.9024	7.9132	7.9284	7.8943	7.8695	7.9018
sp|P97807|FUMH_MOUSE	N/A	4893500000	835	54.356	23	0	23	274.14	62.9	62.9	23	62.9	sp|P97807|FUMH_MOUSE	N/A	1	0.108953	0.988903	0.999003	0.0293756	8.0892	8.1268	8.1543	8.1401	8.1651	8.2404	8.1015	8.1915	8.1572	8.193	8.2155	8.1557	8.1335	8.1462	8.2431	8.2088	8.1904	8.1372	8.1476	8.1684	8.1591	8.1787	8.1926	8.1376
sp|P97823|LYPA1_MOUSE	N/A	152630000	89	24.687	5	0	5	26.676	31.3	31.3	5	31.3	sp|P97823|LYPA1_MOUSE	N/A	1	0.53127	0.749841	0.999003	0.128597	6.688	6.619	6.7384	6.7493	6.709	6.7105	6.5812	6.6743	6.7432	6.7171	6.7294	6.6735	6.7898	6.6379	6.7112	6.6773	6.6965	6.6116	6.6693	6.8334	6.6825	6.7358	6.6496	6.6935
sp|P97855|G3BP1_MOUSE	N/A	88400000	42	51.828	5	0	4	15.94	14.8	12.3	4	12.3	sp|P97855|G3BP1_MOUSE	N/A	1	1.06805	0.410276	0.999003	0.228799	6.2769	6.4609	5.708	6.4939	6.5729	6.5357	6.5239	6.692	6.6116	6.5759	6.509	6.5274	6.3762	5.8603	6.4373	6.1018	6.5455	6.6324	6.6561	6.6182	6.5742	6.4848	6.6256	6.4069
sp|P97952|SCN1B_MOUSE	N/A	185210000	81	24.65	4	0	4	64.906	17.9	17.9	4	17.9	sp|P97952|SCN1B_MOUSE	N/A	1	1.52041	0.232926	0.999003	0.296932	6.9236	6.9117	6.879	6.7887	6.7745	6.8466	6.8719	6.7532	6.2941	6.807	6.8743	6.73	6.1634	6.2171	6.675	6.9422	6.7547	6.842	6.9714	6.0013	6.8365	7.0228	6.8164	6.7826
sp|P99024|TBB5_MOUSE	N/A	15846000000	413	49.67	27	0	4	138.78	77.9	16	4	16	sp|P99024|TBB5_MOUSE	N/A	1	0.622399	0.684678	0.999003	0.147404	8.8997	8.7569	8.7217	8.4542	8.8599	8.7491	8.6263	8.6096	8.6048	8.6033	8.6806	8.604	8.668	8.7282	8.6632	8.6751	8.6481	8.5999	8.7401	8.5638	8.6159	8.6148	8.5925	8.568
sp|P99026|PSB4_MOUSE	N/A	611960000	277	29.116	8	0	8	152.37	48.5	48.5	8	48.5	sp|P99026|PSB4_MOUSE	N/A	1	0.599471	0.700973	0.999003	0.142749	7.2724	7.2648	7.2765	7.2481	7.2951	7.3599	7.262	7.3445	7.214	7.3214	7.3094	7.2568	7.3113	7.1966	7.3258	7.2893	7.3208	7.2573	7.0996	7.1576	7.2382	7.269	7.2766	7.2054
sp|P99027|RLA2_MOUSE	N/A	780630000	182	11.651	5	0	5	73.702	69.6	69.6	5	69.6	sp|P99027|RLA2_MOUSE	N/A	1	1.09795	0.395495	0.999003	0.233708	7.4369	7.4516	7.4811	7.3097	7.4077	7.4758	7.4963	7.5816	7.3316	7.3171	7.3018	7.1927	7.4875	7.468	7.4711	7.2235	7.3115	7.4291	7.2882	7.4233	7.3868	7.4138	7.4669	7.3864
sp|P99028|QCR6_MOUSE	N/A	1382400000	152	10.435	5	0	5	174.38	56.2	56.2	5	56.2	sp|P99028|QCR6_MOUSE	N/A	1	1.54839	0.224832	0.999003	0.300752	7.6323	7.6734	7.6969	7.6023	7.6425	7.7955	7.7174	7.7414	7.6709	7.5853	7.6638	7.542	7.6529	7.7474	7.7006	7.4774	7.602	7.6493	7.7511	7.6546	7.6892	7.7092	7.6947	7.594
sp|P99029|PRDX5_MOUSE	N/A	8201000000	658	21.897	13	0	13	152.81	57.6	57.6	13	57.6	sp|P99029|PRDX5_MOUSE	N/A	1	1.09099	0.39889	0.999003	0.232572	8.2771	8.4461	8.4586	8.4101	8.3796	8.4417	8.4634	8.5049	8.4255	8.431	8.3985	8.371	8.4117	8.4536	8.5228	8.4186	8.4295	8.4583	8.3755	8.4406	8.4362	8.4365	8.4535	8.3954
sp|Q00493|CBPE_MOUSE	N/A	1012700000	381	53.255	14	0	14	66.235	42.6	42.6	14	42.6	sp|Q00493|CBPE_MOUSE	N/A	1	0.115864	0.987251	0.999003	0.031181	7.6311	7.4911	7.5118	7.5271	7.5118	7.4935	7.4738	7.5818	7.4338	7.4815	7.5076	7.4711	7.4906	7.501	7.5394	7.527	7.48	7.4701	7.6023	7.5106	7.5598	7.5562	7.5771	7.5716
sp|Q00612|G6PD1_MOUSE;sp|P97324|G6PD2_MOUSE	N/A	337610000	165	59.262	17	0	17	82.449	38.6	38.6	17	38.6	sp|Q00612|G6PD1_MOUSE	N/A	1	1.60985	0.208026	0.999003	0.309001	7.0264	7.0515	7.0209	7.0653	7.0406	7.0131	7.0814	7.0494	7.0297	7.018	7.058	7.0694	6.9858	7.1214	7.0608	7.036	7.0189	7.0811	7.1876	7.1517	6.9545	7.0482	7.0775	7.0891
sp|Q00623|APOA1_MOUSE	N/A	238300000	87	30.615	10	0	10	27.083	35.6	35.6	10	35.6	sp|Q00623|APOA1_MOUSE	N/A	1	0.64063	0.671802	0.999003	0.15107	7.0275	6.7607	6.005	6.8367	6.879	7.0006	6.7832	7.1326	6.8162	6.8566	6.8746	6.8871	6.9046	6.8023	7.011	6.8303	7.0653	6.9685	6.9479	7.1523	6.9452	5.8966	7.0911	6.7396
sp|Q00896|A1AT3_MOUSE;sp|P07758|A1AT1_MOUSE;sp|Q00897|A1AT4_MOUSE;sp|Q00898|A1AT5_MOUSE	N/A	678070000	289	45.823	10	0	10	118.73	31.1	31.1	5	13.8	sp|Q00896|A1AT3_MOUSE;sp|P07758|A1AT1_MOUSE;sp|Q00897|A1AT4_MOUSE	N/A	1	0.117397	0.986869	0.999003	0.0315805	7.4239	7.2485	7.3421	7.2676	7.4129	7.3982	7.3875	7.4019	7.3045	7.1383	7.3572	7.2845	7.2425	7.3776	7.2476	7.3161	7.4971	7.5693	7.5919	7.5072	7.3573	7.1849	7.5023	7.2557
sp|Q00PI9|HNRL2_MOUSE	N/A	787020000	309	84.939	15	0	15	107.94	26.7	26.7	15	26.7	sp|Q00PI9|HNRL2_MOUSE	N/A	1	0.390221	0.849027	0.999003	0.0977944	7.462	7.4235	7.3464	7.43	7.4305	7.4132	7.4049	7.4053	7.4452	7.4388	7.4432	7.4558	7.4559	7.3914	7.4263	7.3782	7.4225	7.3551	7.3717	7.4189	7.3972	7.4082	7.4007	7.3934
sp|Q01063|PDE4D_MOUSE	N/A	62197000	47	84.562	6	0	6	52.446	13.5	13.5	3	8	sp|Q01063|PDE4D_MOUSE	N/A	1	0.43498	0.818295	0.999003	0.107802	6.5111	6.3578	6.3514	6.2617	6.2538	6.2529	6.3933	6.4752	6.38	6.3347	5.8974	6.3995	6.2805	6.4228	6.3731	6.424	6.0727	6.3164	6.5046	6.0087	5.9363	6.0911	6.5101	6.3001
sp|Q01065|PDE1B_MOUSE	N/A	305660000	192	61.225	16	0	14	23.991	40.7	38.1	14	38.1	sp|Q01065|PDE1B_MOUSE	N/A	1	0.188534	0.963147	0.999003	0.0497644	7.0291	6.9989	6.9008	6.9638	6.8725	6.9526	6.9644	6.9331	7.0801	7.0089	6.9738	7.0857	7.0355	6.9451	7.0115	7.0007	7.0497	7.0042	7.0083	7.0984	7.0106	6.8705	6.9446	6.9876
sp|Q01097|NMDE2_MOUSE	N/A	1167000000	455	165.96	29	0	29	91.263	26.4	26.4	27	25	sp|Q01097|NMDE2_MOUSE	N/A	1	1.53592	0.228403	0.999003	0.299055	7.6044	7.5857	7.5469	7.5743	7.5369	7.542	7.5658	7.5298	7.6087	7.5838	7.5957	7.5904	7.5736	7.5667	7.5752	7.6396	7.6517	7.5482	7.5785	7.5561	7.588	7.62	7.6122	7.5531
sp|Q01405|SC23A_MOUSE	N/A	246370000	115	86.161	15	0	15	66.496	25	25	11	18.6	sp|Q01405|SC23A_MOUSE	N/A	1	0.582136	0.713354	0.999003	0.139196	7.2013	6.4202	6.939	7.0639	6.3664	7.0579	6.9687	6.9104	6.8576	6.9398	7.0762	7.0289	7.0466	6.9388	6.8786	6.8452	6.9797	6.9846	7.0493	6.8991	6.8022	6.8439	6.8671	6.9004
sp|Q01768|NDKB_MOUSE	N/A	729280000	147	17.363	11	0	6	59.159	79.6	48.7	6	48.7	sp|Q01768|NDKB_MOUSE	N/A	1	0.67513	0.647684	0.999003	0.15792	7.1781	7.4647	7.4449	7.3158	7.386	7.4503	7.4926	7.4637	7.3459	7.4184	7.3342	7.4015	7.4474	7.1546	7.5651	7.084	7.2847	7.2258	7.1391	7.353	7.2717	7.3654	7.4369	7.2212
sp|Q01853|TERA_MOUSE	N/A	8952600000	1523	89.321	45	0	45	323.31	71.8	71.8	45	71.8	sp|Q01853|TERA_MOUSE	N/A	1	1.73729	0.177115	0.999003	0.3255	8.4212	8.4775	8.4671	8.3982	8.4789	8.4724	8.4385	8.5084	8.4523	8.4417	8.4225	8.4657	8.4642	8.434	8.5054	8.4493	8.4451	8.4245	8.4504	8.4846	8.46	8.4391	8.4293	8.4696
sp|Q02053|UBA1_MOUSE;sp|P31254|UBA1Y_MOUSE	N/A	11341000000	1580	117.81	45	0	45	323.31	60.8	60.8	45	60.8	sp|Q02053|UBA1_MOUSE	N/A	1	0.942675	0.477459	0.999003	0.207515	8.6108	8.5663	8.5849	8.5681	8.5951	8.5725	8.5686	8.5835	8.5589	8.5637	8.5609	8.5565	8.5516	8.5423	8.5364	8.5567	8.5557	8.565	8.57	8.5327	8.5338	8.5848	8.5488	8.5774
sp|Q02248|CTNB1_MOUSE	N/A	2567300000	779	85.47	32	0	32	323.31	56.1	56.1	28	51.6	sp|Q02248|CTNB1_MOUSE	N/A	1	0.401059	0.841687	0.999003	0.100238	8.0289	7.9062	7.8847	7.9392	7.9141	7.9085	7.9379	7.8934	7.9218	7.9153	7.9647	7.9866	7.9157	7.9398	7.8921	7.9338	7.9239	7.9118	7.983	7.9236	7.9057	7.9471	7.9012	7.9401
sp|Q03137|EPHA4_MOUSE;sp|P29319|EPHA3_MOUSE	N/A	749550000	313	109.81	22	0	22	278.47	33.8	33.8	19	30.3	sp|Q03137|EPHA4_MOUSE	N/A	1	1.09996	0.394518	0.999003	0.234036	7.4518	7.3854	7.3842	7.4218	7.3873	7.3716	7.4182	7.3991	7.4129	7.4045	7.4111	7.3713	7.4073	7.3946	7.3774	7.3549	7.3929	7.4068	7.4056	7.34	7.3832	7.4231	7.3695	7.435
sp|Q03265|ATPA_MOUSE	N/A	83920000000	2357	59.752	33	0	33	323.31	59.3	59.3	33	59.3	sp|Q03265|ATPA_MOUSE	N/A	1	1.01867	0.435725	0.999003	0.220555	9.3875	9.4419	9.4116	9.4517	9.4012	9.4469	9.4178	9.4188	9.4597	9.4226	9.4143	9.4282	9.4697	9.4427	9.4759	9.4107	9.4381	9.4385	9.3458	9.4349	9.4463	9.4003	9.4287	9.4088
sp|Q04447|KCRB_MOUSE	N/A	67563000000	2612	42.713	24	0	24	323.31	82.2	82.2	22	80.1	sp|Q04447|KCRB_MOUSE	N/A	1	0.679743	0.644487	0.999003	0.158828	9.2422	9.3573	9.3313	9.2204	9.3204	9.3124	9.3769	9.3182	9.2612	9.2654	9.2482	9.2497	9.3442	9.3053	9.3853	9.2067	9.2371	9.2633	9.2424	9.2279	9.2282	9.2465	9.3152	9.2498
sp|Q04690|NF1_MOUSE	N/A	299350000	136	319.59	20	0	20	61.582	8.8	8.8	20	8.8	sp|Q04690|NF1_MOUSE	N/A	1	1.33071	0.295925	0.999003	0.269882	6.854	7.0272	6.9566	6.9618	7.1761	6.8567	6.9423	6.918	7.1188	6.8451	6.7985	7.0221	6.8635	7.0911	6.9169	7.0109	7.0069	6.9981	6.9272	6.937	7.0201	6.8069	7.0202	7.0181
sp|Q04899|CDK18_MOUSE	N/A	34408000	37	51.847	6	0	5	112.05	16	14.2	4	11.5	sp|Q04899|CDK18_MOUSE	N/A	1	0.990956	0.450586	0.999003	0.21585	6.0662	6.1972	6.1998	6.1904	6.0452	6.1575	6.0901	6.1732	6.1743	6.2501	5.8867	6.1025	6.0971	6.2479	6.1007	6.1625	6.2667	6.1952	6.263	6.1767	6.2912	5.7882	6.1049	6.2781
sp|Q05512|MARK2_MOUSE	N/A	274300000	181	86.305	15	0	15	35.31	25.6	25.6	9	16.6	sp|Q05512|MARK2_MOUSE	N/A	1	1.42577	0.262512	0.999003	0.283692	6.8636	6.9133	6.9067	6.9998	6.8685	6.9577	6.9206	6.8519	6.9372	6.9488	6.9878	6.9308	6.8844	6.9408	6.9257	6.8851	6.8529	6.9084	6.9295	6.9524	6.8719	6.9538	6.95	6.9616
sp|Q05816|FABP5_MOUSE	N/A	757890000	258	15.137	7	0	7	106.26	57	57	7	57	sp|Q05816|FABP5_MOUSE	N/A	1	1.13452	0.378054	0.999003	0.239628	7.3415	7.318	7.3146	7.3008	7.339	7.4079	7.3375	7.5098	7.2672	7.4313	7.354	7.2952	7.4058	7.2835	7.5334	7.3505	7.3876	7.2816	7.3246	7.5902	7.3964	7.4544	7.3533	7.3092
sp|Q05920|PYC_MOUSE	N/A	2757400000	940	129.68	41	0	41	323.31	48	48	41	48	sp|Q05920|PYC_MOUSE	N/A	1	0.500358	0.772005	0.999003	0.122028	8.0143	7.9569	7.9236	7.9519	7.9509	7.9231	7.953	7.9384	7.9551	7.9733	7.9366	7.8853	7.9564	7.9586	7.9426	7.9111	7.9113	7.9164	7.9768	7.9609	7.9237	7.9311	7.9437	7.9418
sp|Q06138|CAB39_MOUSE	N/A	667500000	232	39.842	17	0	17	139.18	53.4	53.4	14	46.3	sp|Q06138|CAB39_MOUSE	N/A	1	0.775577	0.57988	0.999003	0.177251	7.3996	7.3273	7.2383	7.3219	7.3278	7.2727	7.3463	7.2744	7.3944	7.2775	7.3428	7.3988	7.3878	7.3207	7.3478	7.4348	7.3725	7.2984	7.4267	7.39	7.2883	7.3767	7.3359	7.3626
sp|Q06185|ATP5I_MOUSE	N/A	1965300000	130	8.2355	5	0	5	34.156	70.4	70.4	5	70.4	sp|Q06185|ATP5I_MOUSE	N/A	1	0.59288	0.705675	0.999003	0.141402	7.8611	7.7594	7.811	7.8815	7.7121	7.7957	7.7569	7.7789	7.8622	7.8914	7.8273	7.7916	7.7874	7.81	7.8223	7.7628	7.8	7.8138	7.7881	7.8522	7.8107	7.8536	7.7516	7.8849
sp|Q06890|CLUS_MOUSE	N/A	212690000	83	51.655	10	0	10	44.855	26.3	26.3	10	26.3	sp|Q06890|CLUS_MOUSE	N/A	1	2.86612	0.0448469	0.999003	0.443252	6.9199	6.2538	6.8517	6.7988	6.9092	6.7316	6.8429	7.1904	6.862	6.7466	6.8653	6.8753	6.9135	6.7517	6.8511	6.6694	6.8314	6.6915	6.697	7.1679	6.6783	6.7416	6.7945	6.8345
sp|Q07076|ANXA7_MOUSE	N/A	998970000	333	49.925	15	0	15	99.547	31.3	31.3	15	31.3	sp|Q07076|ANXA7_MOUSE	N/A	1	2.47586	0.0711349	0.999003	0.407492	7.487	7.474	7.4595	7.3975	7.5066	7.501	7.4718	7.53	7.4878	7.5067	7.4755	7.5977	7.576	7.4987	7.5611	7.4612	7.4941	7.4149	7.431	7.5392	7.4567	7.473	7.5304	7.5188
sp|Q07813|BAX_MOUSE	N/A	80868000	37	21.394	3	0	3	31.19	19.3	19.3	3	19.3	sp|Q07813|BAX_MOUSE	N/A	1	1.45165	0.254073	0.999003	0.287361	6.1778	6.5784	6.0895	6.5832	6.6647	6.5629	6.3646	6.509	6.3474	6.5744	6.542	5.8532	6.6224	6.2491	6.5524	6.1586	6.5759	6.183	6.4766	6.0759	6.1281	6.5097	5.9391	6.0568
sp|Q08331|CALB2_MOUSE	N/A	342800000	122	31.372	12	0	11	71.811	50.6	46.5	11	46.5	sp|Q08331|CALB2_MOUSE	N/A	1	1.18172	0.356567	0.999003	0.247133	7.0123	7.2953	7.1282	6.9238	7.0392	7.1136	7.1756	7.1995	6.9131	6.9173	6.8608	7.0649	7.2433	7.167	7.1573	5.832	6.6641	7.1894	6.7021	7.005	6.8958	6.9168	6.9731	7.1004
sp|Q08460|KCMA1_MOUSE	N/A	456010000	176	134.39	17	0	17	123.71	19.8	19.8	17	19.8	sp|Q08460|KCMA1_MOUSE	N/A	1	0.342088	0.880606	0.999003	0.0867785	7.2039	7.1956	7.2257	7.1093	7.1605	7.084	7.1936	7.1711	7.2236	7.1369	7.1305	7.253	7.1262	7.213	7.1688	7.1994	7.2571	7.204	7.2733	7.2779	7.2791	7.1804	7.2024	7.1922
sp|Q0GNC1|INF2_MOUSE	N/A	46320000	60	138.56	7	0	7	62.311	8	8	7	8	sp|Q0GNC1|INF2_MOUSE	N/A	1	2.57396	0.0632508	0.999003	0.416906	6.0471	6.3175	6.118	6.3927	6.6089	6.194	6.3121	6.2397	6.0391	6.252	6.4044	6.0677	6.2306	6.4093	6.1781	6.0393	6.2046	6.3993	6.3206	6.3657	6.4632	6.208	6.2662	6.0442
sp|Q0KL02|TRIO_MOUSE	N/A	627340000	398	347.86	42	0	42	156.15	17.8	17.8	30	13.8	sp|Q0KL02|TRIO_MOUSE	N/A	1	1.47626	0.246293	0.999003	0.290817	7.317	7.2882	7.2826	7.3406	7.3425	7.2827	7.3356	7.3029	7.3977	7.2578	7.2304	7.3408	7.306	7.3396	7.269	7.3607	7.3155	7.3393	7.371	7.3399	7.3321	7.2797	7.3024	7.3709
sp|Q0VBF8|STUM_MOUSE	N/A	611960000	94	15.005	3	0	3	26.631	27	27	3	27	sp|Q0VBF8|STUM_MOUSE	N/A	1	1.73558	0.177498	0.999003	0.325284	7.4146	7.2735	7.3499	7.388	7.2284	7.3427	7.287	7.2722	7.2778	7.3708	7.3615	7.357	7.326	7.3099	7.2456	7.2521	7.2792	7.2776	7.3282	7.1607	7.3454	7.3886	7.2631	7.3577
sp|Q0VE82|CPNE7_MOUSE	N/A	852460000	314	61.89	24	0	23	202.7	53.3	51.7	23	51.7	sp|Q0VE82|CPNE7_MOUSE	N/A	1	0.361259	0.86825	0.999003	0.091198	7.4609	7.4787	7.5273	7.5255	7.3709	7.4801	7.3889	7.4914	7.4193	7.4231	7.3797	7.4939	7.4997	7.4011	7.5142	7.3584	7.4175	7.4471	7.4151	7.3918	7.4287	7.4354	7.4228	7.4505
sp|Q11011|PSA_MOUSE	N/A	5117500000	1027	103.32	41	0	41	292.56	54.3	54.3	41	54.3	sp|Q11011|PSA_MOUSE	N/A	1	0.687495	0.63913	0.999003	0.160349	8.2922	8.1995	8.2084	8.2413	8.196	8.2172	8.2278	8.2159	8.2606	8.2229	8.2067	8.2702	8.2405	8.2131	8.2552	8.2342	8.2219	8.2252	8.1944	8.2909	8.1927	8.1888	8.2011	8.2397
sp|Q11136|PEPD_MOUSE	N/A	182170000	96	55.028	10	0	10	60.07	22.3	22.3	10	22.3	sp|Q11136|PEPD_MOUSE	N/A	1	0.86195	0.525165	0.999003	0.193178	6.6929	6.8137	6.7526	6.7351	6.7575	6.7888	6.7912	6.8747	6.8563	6.7319	6.7227	6.735	6.8186	6.8393	6.7936	6.8198	6.84	6.9076	6.8459	6.7926	6.8243	6.72	6.8146	6.8005
sp|Q148V7|RELCH_MOUSE	N/A	611240000	279	134.59	24	0	24	190.54	27.8	27.8	24	27.8	sp|Q148V7|RELCH_MOUSE	N/A	1	2.16585	0.103758	0.999003	0.375634	7.2483	7.3148	7.2608	7.2936	7.3725	7.255	7.323	7.279	7.3315	7.2073	7.3271	7.3178	7.2881	7.3467	7.2515	7.4177	7.3277	7.3388	7.3812	7.2365	7.3329	7.2855	7.3444	7.3457
sp|Q14BI2|GRM2_MOUSE;sp|Q68EF4|GRM4_MOUSE	N/A	288120000	146	95.886	15	0	13	38.531	17.3	14.8	13	14.8	sp|Q14BI2|GRM2_MOUSE	N/A	1	1.39274	0.273686	0.999003	0.278952	6.9675	6.9492	6.9056	7.0071	6.8944	6.9035	7.0421	6.8783	7.1575	6.9948	7.0408	6.8613	7.0272	6.9948	6.97	6.9651	6.9903	6.8534	7.0381	6.9926	7.0384	6.9431	7.044	6.9004
sp|Q2M3X8|PHAR1_MOUSE;sp|Q501J7|PHAR4_MOUSE	N/A	143740000	78	66.285	10	0	10	36.411	23.4	23.4	10	23.4	sp|Q2M3X8|PHAR1_MOUSE	N/A	1	0.890933	0.507643	0.999003	0.198385	6.7717	6.1673	6.6872	6.7119	6.645	6.7035	6.7462	6.2096	6.7431	6.6816	6.7289	6.7131	6.7253	6.8418	6.6821	6.0989	6.6607	6.7902	6.8364	6.5453	6.7815	6.7616	6.6441	6.7993
sp|Q2NL51|GSK3A_MOUSE	N/A	257720000	99	51.66	12	0	7	82.008	28.2	19.4	7	19.4	sp|Q2NL51|GSK3A_MOUSE	N/A	1	3.30035	0.0273684	0.999003	0.478287	7.0414	6.9542	6.9935	6.9509	6.9136	6.9312	6.8979	6.85	6.917	6.9478	6.9721	6.8938	6.9159	7.0325	6.9983	6.0631	6.9395	6.9134	7.054	7.0198	6.9968	7.0112	6.2904	6.9266
sp|Q2PFD7|PSD3_MOUSE	N/A	2404600000	432	114.72	23	0	23	167.28	20.5	20.5	23	20.5	sp|Q2PFD7|PSD3_MOUSE	N/A	1	0.0876422	0.993252	0.999003	0.0237665	7.8863	7.8758	7.8366	7.9594	7.8306	7.8924	7.8791	7.7882	7.9529	7.9305	7.8913	7.9356	7.9257	7.8421	7.927	7.8481	7.885	7.8197	7.7499	7.9826	7.8833	7.9071	7.8793	7.9103
sp|Q3B7Z2|OSBP1_MOUSE;sp|Q5QNQ6|OSBP2_MOUSE	N/A	177110000	108	88.796	10	0	10	23.143	16.4	16.4	10	16.4	sp|Q3B7Z2|OSBP1_MOUSE	N/A	1	1.07709	0.405757	0.999003	0.23029	6.8372	6.8442	6.7912	6.8019	6.8235	6.7571	6.8319	6.1416	6.5325	6.8472	6.7954	6.8034	6.8174	6.7327	6.7405	6.8697	6.8601	6.7756	6.873	6.7672	6.7631	6.7943	6.8477	5.9331
sp|Q3KNM2|MARH5_MOUSE	N/A	67413000	43	31.231	4	0	4	9.0656	18.7	18.7	4	18.7	sp|Q3KNM2|MARH5_MOUSE	N/A	1	2.64719	0.0579782	0.999003	0.423741	6.4698	5.9021	6.0833	6.5147	5.9779	6.5051	6.0142	6.0865	6.3836	6.6529	6.5141	5.9759	6.5266	6.752	5.8185	6.1442	6.441	6.6844	6.6954	6.1615	6.6702	6.1501	6.4845	6.4522
sp|Q3TBL6|TP8L3_MOUSE	N/A	156650000	115	23.242	5	0	5	131.92	28.4	28.4	5	28.4	sp|Q3TBL6|TP8L3_MOUSE	N/A	1	0.629892	0.679377	0.999003	0.148914	6.7276	6.6736	6.7777	6.6777	6.8416	6.6219	6.6815	6.7985	6.6492	6.7036	6.7329	6.0049	6.5977	6.7163	6.7383	6.738	6.6632	6.737	6.6972	6.5647	6.7182	6.6581	6.6897	6.8568
sp|Q3TC33|CC127_MOUSE	N/A	58836000	87	30.509	3	0	3	105.52	16.5	16.5	3	16.5	sp|Q3TC33|CC127_MOUSE	N/A	1	2.87309	0.0444852	0.999003	0.443852	6.3056	6.3116	6.3547	6.4028	6.3937	6.325	6.341	6.102	6.2878	6.3083	6.264	6.2622	6.3645	6.4295	6.3027	6.4609	6.2167	6.2051	6.103	6.2313	6.365	6.2504	6.5165	6.5698
sp|Q3TC72|FAHD2_MOUSE	N/A	537900000	163	34.69	8	0	8	48.648	39.9	39.9	8	39.9	sp|Q3TC72|FAHD2_MOUSE	N/A	1	1.55717	0.222349	0.999003	0.301943	7.3007	7.2473	7.2593	7.2429	7.2374	7.2237	7.2667	7.191	7.2037	7.2682	7.278	7.2726	7.2591	7.2674	7.281	7.2908	7.3089	7.2916	7.3293	7.1606	7.2412	7.2978	7.3322	7.1604
sp|Q3TDK6|ROGDI_MOUSE	N/A	797450000	316	32.1	15	0	15	199.8	65.9	65.9	15	65.9	sp|Q3TDK6|ROGDI_MOUSE	N/A	1	0.379553	0.856179	0.999003	0.0953757	7.5609	7.3991	7.366	7.4297	7.3898	7.4334	7.3977	7.3938	7.4118	7.3504	7.4552	7.4336	7.4344	7.4174	7.3983	7.4031	7.4253	7.3442	7.4616	7.4005	7.3612	7.4434	7.3646	7.4434
sp|Q3TDN2|FAF2_MOUSE	N/A	202920000	111	52.471	8	0	8	18.996	25.2	25.2	8	25.2	sp|Q3TDN2|FAF2_MOUSE	N/A	1	3.87275	0.0147293	0.839949	0.51825	6.7923	6.7899	6.8315	6.7819	6.8224	6.8192	6.7898	6.848	6.8625	6.7992	6.8111	6.892	6.8964	6.7519	6.7289	6.8675	6.8586	6.7753	6.7485	6.903	6.7809	6.748	6.7893	6.8371
sp|Q3TDQ1|STT3B_MOUSE	N/A	66209000	58	93.245	6	0	6	21.71	7.5	7.5	6	7.5	sp|Q3TDQ1|STT3B_MOUSE	N/A	1	1.16597	0.363613	0.999003	0.244644	6.4984	6.4271	6.4804	6.2669	6.4848	6.5315	6.5057	6.3898	6.2802	6.4732	6.4471	6.5423	5.8962	6.0088	5.9665	6.2045	6.1761	6.3555	6.5522	5.9756	6.0321	6.4414	6.4427	6.107
sp|Q3TEA8|HP1B3_MOUSE	N/A	395430000	171	60.866	11	0	11	28.206	25.3	25.3	11	25.3	sp|Q3TEA8|HP1B3_MOUSE	N/A	1	0.267932	0.924755	0.999003	0.06927	7.1628	7.2746	7.0379	7.1816	7.0664	7.0573	7.1217	7.0673	7.2525	7.2365	7.1205	7.0946	7.2032	7.0912	7.0733	7.0136	7.0536	7.1743	7.0335	7.1885	7.0621	7.0444	7.0217	7.0778
sp|Q3TES0|IQEC3_MOUSE	N/A	85864000	47	129.12	10	0	9	27.152	11.5	10.8	9	10.8	sp|Q3TES0|IQEC3_MOUSE	N/A	1	2.68473	0.05546	0.999003	0.427183	6.5037	5.9651	6.5439	6.4593	5.7644	6.4739	6.1573	6.1047	6.0192	6.5149	6.5442	6.2161	6.0826	6.6196	6.5579	6.5448	6.5634	6.1707	6.176	5.9435	6.3262	6.5305	6.4739	6.3271
sp|Q3THE2|ML12B_MOUSE	N/A	969530000	284	19.779	8	0	8	323.31	62.2	62.2	3	23.8	sp|Q3THE2|ML12B_MOUSE	N/A	1	1.68807	0.188457	0.999003	0.319222	7.2699	7.5044	7.5125	7.352	7.407	7.5304	7.6168	7.6077	7.3574	7.3311	7.4366	7.4533	7.5661	7.4475	7.6549	7.2301	7.4672	7.4051	7.3174	7.4292	7.4073	7.4205	7.4626	7.3749
sp|Q3THK7|GUAA_MOUSE	N/A	368030000	208	76.723	19	0	19	163.58	42.3	42.3	19	42.3	sp|Q3THK7|GUAA_MOUSE	N/A	1	0.865752	0.522841	0.999003	0.193865	6.7963	7.1285	7.0854	7.0573	7.1326	7.0128	7.023	7.1102	6.966	7.0889	7.0443	7.1081	7.1096	7.0707	7.1055	7.1708	7.0815	7.1068	7.119	7.1047	7.149	7.0718	7.1795	7.1361
sp|Q3THS6|METK2_MOUSE	N/A	426920000	165	43.688	11	0	11	26.82	39.5	39.5	9	31.6	sp|Q3THS6|METK2_MOUSE	N/A	1	3.00194	0.0383422	0.999003	0.454706	7.2811	7.1523	7.148	7.1804	7.1382	7.1418	7.1288	7.0778	7.1229	7.1853	7.2483	7.0995	7.1239	7.1975	7.0854	7.1377	7.1544	7.1748	7.2944	7.1329	7.1146	7.1794	7.1581	7.1463
sp|Q3THW5|H2AV_MOUSE;sp|P0C0S6|H2AZ_MOUSE	N/A	101010000	60	13.509	4	0	2	5.8992	31.2	18.8	2	18.8	sp|Q3THW5|H2AV_MOUSE;sp|P0C0S6|H2AZ_MOUSE	N/A	1	0.339861	0.882021	0.999003	0.0862622	6.4141	6.7021	6.5722	6.4365	6.5484	6.5316	6.6467	6.6723	6.8522	6.6911	6.5616	6.1142	6.2735	6.5403	6.7107	6.5888	6.0878	6.489	6.2216	6.8276	6.0839	6.5224	5.7452	6.5455
sp|Q3TMH2|SCRN3_MOUSE	N/A	156740000	68	47.661	7	0	7	22.45	24.4	24.4	7	24.4	sp|Q3TMH2|SCRN3_MOUSE	N/A	1	1.60629	0.208964	0.999003	0.308528	6.4771	6.0832	6.812	6.6874	6.69	6.7188	6.6808	6.2204	6.5675	6.712	6.7848	6.728	6.6037	6.8618	6.8552	6.8745	6.8066	6.8716	6.9043	6.3563	6.9631	6.8478	5.9296	6.1339
sp|Q3TPX4|EXOC5_MOUSE	N/A	273500000	148	81.737	14	0	14	30.217	26.1	26.1	14	26.1	sp|Q3TPX4|EXOC5_MOUSE	N/A	1	1.46924	0.248487	0.999003	0.289835	7.0069	6.8521	6.9552	6.9338	7.0064	6.9646	6.9096	6.8303	7.0274	6.9249	6.9546	6.9474	6.923	6.9054	6.9392	7.0374	6.9969	6.9015	7.0183	6.9682	6.8555	7.0208	6.9616	7.0059
sp|Q3TVI8|PBIP1_MOUSE	N/A	50427000	76	81.163	6	0	6	73.76	11.3	11.3	6	11.3	sp|Q3TVI8|PBIP1_MOUSE	N/A	1	1.4295	0.261279	0.999003	0.284224	6.0945	6.2486	6.2147	6.2628	6.4685	6.1275	6.2078	6.3441	6.2568	6.3356	6.0081	6.1575	6.1897	6.2502	6.0935	6.3819	5.9105	6.4079	6.3511	6.3677	6.4118	6.0608	6.3009	6.5164
sp|Q3TW96|UAP1L_MOUSE	N/A	52668000	54	56.613	5	0	5	44.397	11.4	11.4	4	8.9	sp|Q3TW96|UAP1L_MOUSE	N/A	1	3.15106	0.0323572	0.999003	0.46675	6.0492	6.0995	6.4799	6.022	6.3965	6.2948	6.1378	6.4346	6.4721	5.8629	6.2069	6.3725	6.319	6.2368	6.4098	6.495	6.3116	6.5005	6.3224	6.4684	6.274	6.3577	6.4289	6.4713
sp|Q3TXS7|PSMD1_MOUSE	N/A	840950000	402	105.73	25	0	25	192.52	39.6	39.6	25	39.6	sp|Q3TXS7|PSMD1_MOUSE	N/A	1	0.386285	0.851675	0.999003	0.0969036	7.5197	7.4406	7.4641	7.4308	7.5037	7.4556	7.4683	7.4325	7.3969	7.4415	7.4532	7.4025	7.4481	7.448	7.4064	7.511	7.4352	7.4342	7.4721	7.4561	7.4151	7.419	7.4601	7.3953
sp|Q3TXX4|VGLU1_MOUSE;sp|Q61983|NPT1_MOUSE;sp|Q5SZA1|NPT3_MOUSE;sp|Q8BFU8|VGLU3_MOUSE	N/A	3577600000	563	61.637	14	0	14	97.043	21.8	21.8	11	15.2	sp|Q3TXX4|VGLU1_MOUSE	N/A	1	0.162351	0.973193	0.999003	0.0431515	8.0626	8.0967	8.039	8.0677	7.9909	8.0173	8.0909	8.0647	8.0963	8.1028	8.0582	8.0737	8.1116	8.0493	8.0453	7.9826	8.0187	7.9937	8.0215	8.1068	8.0395	8.0878	8.0255	8.0446
sp|Q3U0V1|FUBP2_MOUSE	N/A	283140000	157	76.775	12	0	12	30.407	18.6	18.6	11	17.6	sp|Q3U0V1|FUBP2_MOUSE	N/A	1	0.604304	0.69753	0.999003	0.143735	6.8344	6.9599	6.879	6.9249	6.8753	6.9832	6.9334	6.9946	6.986	7.0266	6.9629	6.9835	7.0134	6.9137	7.1322	6.8578	6.9385	6.8676	6.7881	7.0755	6.9886	6.9616	7.0196	6.8235
sp|Q3U1J4|DDB1_MOUSE	N/A	949000000	495	126.85	37	0	37	144.92	35.4	35.4	37	35.4	sp|Q3U1J4|DDB1_MOUSE	N/A	1	0.463986	0.797903	0.999003	0.11417	7.5174	7.5086	7.4522	7.51	7.4866	7.4914	7.5116	7.4601	7.534	7.4647	7.4313	7.5222	7.5521	7.4907	7.5222	7.4471	7.4871	7.5105	7.4662	7.5264	7.4939	7.4468	7.4522	7.5001
sp|Q3UGC7|EI3JA_MOUSE;sp|Q66JS6|EI3JB_MOUSE	N/A	118530000	68	29.343	6	0	6	35.453	26.1	26.1	6	26.1	sp|Q3UGC7|EI3JA_MOUSE;sp|Q66JS6|EI3JB_MOUSE	N/A	1	2.04921	0.11986	0.999003	0.362743	6.0689	6.7514	6.6345	6.5384	6.7137	6.7178	6.7401	6.7747	6.5371	6.6118	6.5575	6.6096	6.6932	6.5738	6.6224	6.2429	5.8016	6.5586	6.2045	6.6051	6.6629	6.5368	6.4851	6.5977
sp|Q3UGR5|HDHD2_MOUSE	N/A	946200000	346	28.73	13	0	13	80.342	76.1	76.1	13	76.1	sp|Q3UGR5|HDHD2_MOUSE	N/A	1	1.02725	0.431213	0.999003	0.221999	7.4483	7.4742	7.5511	7.4718	7.5051	7.4279	7.447	7.4884	7.5417	7.4735	7.4591	7.4003	7.4033	7.5924	7.4701	7.6003	7.4788	7.6093	7.5807	7.4587	7.5504	7.4397	7.5175	7.5734
sp|Q3UGY8|BIG3_MOUSE	N/A	73766000	54	240.09	10	0	10	26.13	6.2	6.2	10	6.2	sp|Q3UGY8|BIG3_MOUSE	N/A	1	0.738234	0.604612	0.999003	0.170169	5.9971	6.5101	6.4896	6.41	5.9897	6.5239	6.5017	6.5199	6.6357	6.3131	6.2711	6.5247	6.5373	6.051	6.5142	6.6366	6.5419	6.511	6.6085	6.1612	6.3042	6.5658	6.531	6.1271
sp|Q3UHB1|NT5D3_MOUSE	N/A	1815700000	455	63.17	22	0	22	195.68	51.5	51.5	22	51.5	sp|Q3UHB1|NT5D3_MOUSE	N/A	1	2.10738	0.111523	0.999003	0.369238	7.7887	7.7387	7.7077	7.8219	7.7683	7.7315	7.7703	7.8443	7.8065	7.7472	7.7724	7.846	7.7619	7.706	7.7815	7.7296	7.805	7.7705	7.7071	7.8373	7.7622	7.7364	7.7604	7.8484
sp|Q3UHB8|CC177_MOUSE	N/A	101170000	79	79.856	7	0	7	37.531	14.2	14.2	7	14.2	sp|Q3UHB8|CC177_MOUSE	N/A	1	1.00887	0.440936	0.999003	0.218897	6.7707	6.6301	6.6283	6.5964	6.5198	6.5685	6.2231	6.5748	6.7088	6.624	6.5673	5.811	6.3037	6.6735	6.1399	6.5413	6.5436	6.6228	6.5362	6.6047	6.6023	6.6951	6.5615	6.5922
sp|Q3UHD6|SNX27_MOUSE	N/A	167470000	113	60.988	13	0	13	22.277	30.2	30.2	13	30.2	sp|Q3UHD6|SNX27_MOUSE	N/A	1	0.375541	0.858847	0.999003	0.0944629	6.8538	6.7468	6.6431	6.6106	6.6725	6.7088	6.7435	6.7096	6.6797	6.7402	6.8392	6.8563	6.8239	6.5841	6.79	6.8038	6.7802	6.7448	6.742	6.7796	6.6495	6.731	6.7109	6.7677
sp|Q3UHD9|AGAP2_MOUSE	N/A	647660000	318	124.51	18	0	18	165.37	22.2	22.2	17	21.5	sp|Q3UHD9|AGAP2_MOUSE	N/A	1	0.520139	0.757831	0.999003	0.126243	7.3364	7.2714	7.2725	7.3593	7.3195	7.3348	7.3489	7.2604	7.3344	7.3341	7.3819	7.3735	7.3564	7.2865	7.2721	7.3774	7.3674	7.2673	7.3986	7.2788	7.3608	7.3583	7.2712	7.3708
sp|Q3UHJ0|AAK1_MOUSE;sp|Q91Z96|BMP2K_MOUSE	N/A	3218100000	1110	103.35	35	0	35	323.31	64.7	64.7	35	64.7	sp|Q3UHJ0|AAK1_MOUSE	N/A	1	4.20909	0.0104016	0.781004	0.538999	8.1005	8.0531	8.0554	8.0569	7.9803	8.008	8.0339	8.0138	7.9939	8.0331	8.0158	7.9844	8.0147	8.0168	8.0176	7.9888	8.0202	8.0459	8.0388	7.9587	8.0208	8.052	7.9858	8.0609
sp|Q3UHK1|MYCT_MOUSE	N/A	112130000	135	69.062	8	0	8	106.71	16.3	16.3	8	16.3	sp|Q3UHK1|MYCT_MOUSE	N/A	1	0.920608	0.490158	0.999003	0.203647	6.623	6.5789	6.5565	6.632	6.5658	6.5092	6.5144	6.5641	6.6071	6.441	6.5515	6.5254	6.6263	6.6031	6.5533	6.5909	6.5511	6.6019	6.5331	6.5013	6.6083	6.6114	6.5558	6.6414
sp|Q3UHL1|CAMKV_MOUSE	N/A	6256700000	735	54.819	22	0	22	323.31	48	48	22	48	sp|Q3UHL1|CAMKV_MOUSE	N/A	1	0.327887	0.889541	0.999003	0.0834768	8.3803	8.3067	8.2835	8.3168	8.3105	8.3048	8.3174	8.2672	8.288	8.3371	8.3314	8.4053	8.3285	8.2656	8.3012	8.3317	8.3311	8.2411	8.2954	8.2587	8.307	8.3501	8.3067	8.3337
sp|Q3UHX2|HAP28_MOUSE	N/A	72905000	56	20.605	5	0	5	58.83	22.7	22.7	5	22.7	sp|Q3UHX2|HAP28_MOUSE	N/A	1	2.45196	0.0732117	0.999003	0.405151	6.2251	6.4964	6.5118	6.5198	6.4295	6.4393	6.2451	6.6167	6.359	6.4227	6.4173	6.3896	6.4471	6.4008	6.6081	6.1963	6.3515	6.6545	6.1082	6.52	6.4094	6.5551	6.2422	6.0687
sp|Q3UIU2|NDUB6_MOUSE	N/A	410390000	138	15.515	6	0	6	5.4547	42.2	42.2	6	42.2	sp|Q3UIU2|NDUB6_MOUSE	N/A	1	1.09505	0.396906	0.999003	0.233235	7.2173	7.0567	7.065	7.0566	7.1414	7.187	7.1541	7.0052	7.0219	7.1462	7.1876	7.2024	7.1215	7.0552	7.1398	7.2394	7.1288	7.0487	6.0231	6.9887	7.0216	7.1175	7.1826	7.2287
sp|Q3UJU9|RMD3_MOUSE	N/A	311260000	128	52.028	12	0	12	177.17	38.1	38.1	12	38.1	sp|Q3UJU9|RMD3_MOUSE	N/A	1	1.36666	0.282831	0.999003	0.275167	7.0667	7.1351	5.8515	7.0631	7.1221	7.0094	7.0433	6.9715	7.0422	7.0187	6.9229	7.0007	6.9751	7.0798	7.0374	7.0561	6.8399	7.0545	7.1148	7.0088	7.1624	6.939	6.936	7.1257
sp|Q3ULD5|MCCB_MOUSE	N/A	124360000	83	61.378	14	0	14	31.1	34.5	34.5	14	34.5	sp|Q3ULD5|MCCB_MOUSE	N/A	1	1.01571	0.437293	0.999003	0.220055	6.8804	6.6787	6.7067	6.6788	6.6314	6.6491	6.5893	6.6277	6.5652	6.5652	6.64	6.6107	6.6419	6.6641	6.5947	6.2893	6.5762	6.6268	6.6725	6.1113	6.5229	6.2819	6.6507	6.656
sp|Q3ULJ0|GPD1L_MOUSE;sp|Q6NXY9|RPC7_MOUSE	N/A	1399800000	378	38.225	20	0	18	130.88	70.4	65.2	18	65.2	sp|Q3ULJ0|GPD1L_MOUSE	N/A	1	0.3072	0.902181	0.999003	0.078624	7.6672	7.6842	7.6764	7.7144	7.6216	7.6708	7.6454	7.6526	7.6814	7.7001	7.6863	7.6906	7.7136	7.6437	7.7102	7.6265	7.6711	7.6217	7.5931	7.7488	7.6875	7.6759	7.6388	7.6638
sp|Q3UM45|PP1R7_MOUSE	N/A	1746900000	511	41.291	19	0	19	323.31	68.4	68.4	19	68.4	sp|Q3UM45|PP1R7_MOUSE	N/A	1	2.0273	0.123166	0.999003	0.360262	7.8674	7.7339	7.7613	7.6788	7.6917	7.7479	7.7299	7.7195	7.6619	7.7502	7.7463	7.7386	7.7296	7.7001	7.8061	7.6913	7.7504	7.6763	7.6832	7.6606	7.7167	7.7972	7.7295	7.7554
sp|Q3UMR5|MCU_MOUSE	N/A	1349200000	246	39.681	10	0	10	69.222	34.9	34.9	10	34.9	sp|Q3UMR5|MCU_MOUSE	N/A	1	0.869035	0.520841	0.999003	0.194457	7.4059	7.6553	7.674	7.6777	7.7277	7.6442	7.6443	7.6724	7.7126	7.6921	7.6228	7.6903	7.6277	7.7036	7.6376	7.7343	7.6714	7.7117	7.6445	7.6466	7.7034	7.6315	7.6482	7.688
sp|Q3UNH4|GRIN1_MOUSE	N/A	493830000	218	95.495	21	0	21	48.567	30.3	30.3	21	30.3	sp|Q3UNH4|GRIN1_MOUSE	N/A	1	0.699271	0.631032	0.999003	0.162649	7.135	7.2351	7.1769	7.277	7.1019	7.1808	7.1932	7.206	7.2003	7.306	7.2577	7.2643	7.2199	7.1795	7.3383	7.0848	7.2142	7.1909	7.064	7.1823	7.2137	7.1993	7.1449	7.1565
sp|Q3UPL0|SC31A_MOUSE	N/A	329280000	227	133.57	22	0	22	93.118	24.1	24.1	22	24.1	sp|Q3UPL0|SC31A_MOUSE	N/A	1	1.68496	0.189198	0.999003	0.318822	6.8968	7.0514	6.9518	6.9787	7.0501	6.9292	6.9427	7.0286	6.9715	6.9254	6.9949	6.9632	7.0016	6.9959	7.0245	6.9963	6.917	7.0513	7.0202	6.9872	6.9949	6.8215	6.9518	6.9688
sp|Q3UQ44|IQGA2_MOUSE	N/A	509710000	295	180.53	31	0	31	207.37	28	28	30	27.4	sp|Q3UQ44|IQGA2_MOUSE	N/A	1	1.20948	0.344455	0.999003	0.251479	7.2647	7.2122	7.242	7.1963	7.1082	7.1949	7.2336	7.2429	7.2154	7.2087	7.2612	7.2515	7.189	7.2404	7.206	7.2832	7.3299	7.2685	7.3049	7.1411	7.2518	7.3168	7.1839	7.2467
sp|Q3USB7|PLCL1_MOUSE	N/A	94023000	56	122.67	11	0	11	21.256	16.7	16.7	11	16.7	sp|Q3USB7|PLCL1_MOUSE	N/A	1	0.402978	0.84038	0.999003	0.100669	6.6584	6.2101	6.1522	6.141	6.2933	6.68	6.6394	6.5837	6.1555	6.0126	6.662	6.583	6.5327	6.3597	6.016	6.7025	6.6021	6.6643	6.6407	6.5528	6.6388	6.6526	6.2882	6.3375
sp|Q3UTH8|ARHG9_MOUSE;sp|Q7TNR9|ARHG4_MOUSE;sp|Q5DU57|SPT13_MOUSE	N/A	203390000	51	60.926	4	0	4	7.3532	8.3	8.3	4	8.3	sp|Q3UTH8|ARHG9_MOUSE	N/A	1	2.72768	0.0527226	0.999003	0.431071	6.9405	6.8849	6.9025	6.8688	6.8214	6.8788	6.8621	6.8934	5.6788	6.8204	6.8647	6.1575	6.8503	6.8875	6.9018	6.1658	6.8729	6.8951	6.9474	6.7232	6.3239	6.8532	6.5212	6.8675
sp|Q3UTJ2|SRBS2_MOUSE	N/A	143630000	88	132.35	9	0	9	32.054	10.4	10.4	9	10.4	sp|Q3UTJ2|SRBS2_MOUSE	N/A	1	0.516619	0.760356	0.999003	0.125496	6.5973	6.3212	6.7296	6.6459	6.1122	6.7125	6.7021	6.6329	6.7358	6.82	6.8398	6.8251	6.6651	6.7586	6.7556	6.757	6.8195	6.7815	6.9057	6.7049	6.8296	6.6694	6.0479	6.7506
sp|Q3UU96|MRCKA_MOUSE	N/A	69450000	53	195.53	10	0	8	64.438	7.7	6.6	8	6.6	sp|Q3UU96|MRCKA_MOUSE	N/A	1	0.483707	0.783895	0.999003	0.118448	6.1073	6.4576	6.2878	6.427	6.5034	6.5412	6.3517	6.0553	6.4773	6.4112	6.3713	6.4016	5.9961	6.6791	6.0074	6.6996	6.5157	6.4576	6.416	6.4268	6.6829	6.5569	6.5278	6.2909
sp|Q3UUG6|TBC24_MOUSE	N/A	303670000	138	63.235	14	0	14	44.466	29.6	29.6	14	29.6	sp|Q3UUG6|TBC24_MOUSE	N/A	1	1.32197	0.299194	0.999003	0.268586	7.0281	6.911	6.9427	7.0361	6.9773	7.0006	7.006	6.9001	7.0746	7.0256	6.9998	7.0339	7.025	7.0754	7.058	7.0317	7.0014	6.9843	6.9883	7.0429	7.068	7.0177	7.0462	7.0072
sp|Q3UUI3|THEM4_MOUSE	N/A	547110000	147	26.031	7	0	7	75.773	32.6	32.6	7	32.6	sp|Q3UUI3|THEM4_MOUSE	N/A	1	2.43493	0.0747305	0.999003	0.403473	7.2057	7.2005	7.2741	7.1908	7.232	7.2278	7.133	7.231	7.2805	7.2107	7.1782	7.218	7.1992	7.2954	7.2164	7.2614	7.2285	7.3067	7.2426	7.2147	7.3048	7.2027	7.288	7.3476
sp|Q3UVL4|VPS51_MOUSE	N/A	309240000	197	86.186	14	0	14	55.163	23	23	14	23	sp|Q3UVL4|VPS51_MOUSE	N/A	1	1.46274	0.250539	0.999003	0.288922	6.9941	7.053	6.9529	7.0219	7.0046	6.9646	6.9908	6.8862	7.0087	6.9731	7.026	7.0008	6.9547	7.0019	6.9719	7.1142	7.089	7.1449	7.0749	6.9794	7.0204	6.9884	7.0145	7.056
sp|Q3UVX5|GRM5_MOUSE	N/A	361460000	205	131.86	21	0	21	72.737	21	21	21	21	sp|Q3UVX5|GRM5_MOUSE	N/A	1	0.833309	0.542902	0.999003	0.187966	7.1298	7.0672	6.9904	7.1551	6.9752	6.997	7.0287	7.0257	7.0746	7.0903	7.1074	7.0652	7.134	6.9957	7.0852	6.9385	7.0899	7.0294	6.9936	7.0226	6.9865	7.0834	6.9329	7.107
sp|Q3UYC0|PPM1H_MOUSE;sp|Q8BU27|PPM1M_MOUSE;sp|Q149T7|PPM1J_MOUSE	N/A	543560000	250	56.379	14	0	14	41.034	35.1	35.1	14	35.1	sp|Q3UYC0|PPM1H_MOUSE	N/A	1	1.72216	0.180525	0.999003	0.323583	7.2157	7.2134	7.2831	7.1677	7.2447	7.2931	7.24	7.2356	7.332	7.2179	7.2174	7.1612	7.1422	7.2849	7.1553	7.2688	7.3268	7.2652	7.3961	7.1798	7.3048	7.2532	7.3968	7.3327
sp|Q3V0K9|PLSI_MOUSE	N/A	12522000	55	70.407	7	0	4	5.0519	14.9	9.4	4	9.4	sp|Q3V0K9|PLSI_MOUSE	N/A	1	0.85766	0.527795	0.999003	0.192401	6.5242	5.8071	5.8352	5.5759	5.9666	5.8675	5.8711	6.3897	5.8417	5.7265	6.289	6.2026	5.6547	5.9718	5.6798	6.273	6.0103	5.9724	5.8875	6.4588	6.278	6.3618	5.9111	6.3279
sp|Q3V3R1|C1TM_MOUSE	N/A	332720000	142	105.73	13	0	13	56.946	16.9	16.9	13	16.9	sp|Q3V3R1|C1TM_MOUSE	N/A	1	1.22033	0.339824	0.999003	0.253164	7.1299	7.0765	7.0432	7.0614	6.9748	6.9924	7.0674	6.9428	7.0117	7.0237	7.0762	7.0369	6.9449	7.125	7.0528	7.0353	7.0775	7.1311	7.154	7.0435	7.1272	6.966	7.0248	7.0513
sp|Q3V3V9|CARL2_MOUSE	N/A	85080000	45	141.37	7	0	7	10.034	7.6	7.6	7	7.6	sp|Q3V3V9|CARL2_MOUSE	N/A	1	0.68314	0.642137	0.999003	0.159495	6.3195	6.5105	6.5786	6.4746	6.2978	6.4234	6.6025	6.5933	6.6336	6.459	6.0791	6.4893	6.5341	6.458	6.5145	6.4377	6.434	6.0215	6.3826	6.5521	6.5347	6.5519	6.4742	6.694
sp|Q4ACU6|SHAN3_MOUSE	N/A	529060000	309	185.39	28	0	27	79.987	23.5	23	27	23	sp|Q4ACU6|SHAN3_MOUSE	N/A	1	1.25443	0.32565	0.999003	0.258409	7.3176	7.2076	7.2276	7.2496	7.2769	7.1956	7.2439	7.1881	7.2423	7.2519	7.2674	7.2412	7.2054	7.3239	7.2214	7.3387	7.2881	7.2354	7.3577	7.0374	7.1539	7.3261	7.2568	7.2824
sp|Q4KML4|ABRAL_MOUSE	N/A	368230000	103	9.0303	3	0	3	37.383	46.9	46.9	3	46.9	sp|Q4KML4|ABRAL_MOUSE	N/A	1	1.24207	0.330723	0.999003	0.256516	6.3779	7.0185	6.9837	6.9146	7.186	7.1203	7.1143	7.1298	6.8915	6.8929	6.9582	6.6604	6.8963	6.9926	7.1046	6.6911	6.8664	7.0217	6.8982	6.7598	6.9359	7.0384	7.0919	6.8419
sp|Q4KMM3|OXR1_MOUSE	N/A	2419400000	709	95.911	33	0	33	323.31	46.7	46.7	33	46.7	sp|Q4KMM3|OXR1_MOUSE	N/A	1	0.649715	0.665418	0.999003	0.152884	7.938	7.9646	7.9209	7.8781	7.8525	7.8943	7.9444	7.9138	7.8902	7.8986	7.8842	7.8765	7.972	7.8601	7.973	7.7505	7.8564	7.8256	7.833	7.897	7.8838	7.8922	7.8447	7.9167
sp|Q4KUS2|UN13A_MOUSE;sp|Q9Z1N9|UN13B_MOUSE	N/A	646780000	307	193.78	30	0	30	111.01	23.9	23.9	27	21.8	sp|Q4KUS2|UN13A_MOUSE	N/A	1	1.50622	0.237142	0.999003	0.294978	7.2516	7.3668	7.3361	7.3582	7.3323	7.2218	7.3031	7.3172	7.3271	7.3331	7.2753	7.3429	7.3317	7.3251	7.288	7.4346	7.2995	7.3462	7.38	7.2821	7.3619	7.3125	7.328	7.4145
sp|Q4VAE3|TMM65_MOUSE	N/A	303430000	99	24.918	5	0	5	10.109	24.8	24.8	5	24.8	sp|Q4VAE3|TMM65_MOUSE	N/A	1	0.648127	0.666532	0.999003	0.152568	7.1545	6.9934	7.0094	7.037	6.9082	6.9268	7.0061	6.9184	7.0593	7.0182	7.0469	6.9834	7.0639	6.9606	6.9887	7.0054	6.9534	6.9477	6.9499	7.0865	7.0006	6.9502	6.9701	7.0238
sp|Q501J6|DDX17_MOUSE	N/A	1032000000	340	72.399	23	0	23	91.316	40.5	40.5	15	27.4	sp|Q501J6|DDX17_MOUSE	N/A	1	0.90922	0.496813	0.999003	0.201636	7.5012	7.4697	7.4559	7.5027	7.48	7.5054	7.4931	7.4632	7.5211	7.5405	7.5339	7.5429	7.497	7.5161	7.4771	7.4824	7.4627	7.4742	7.5113	7.5474	7.4731	7.5077	7.4312	7.4174
sp|Q505F5|LRC47_MOUSE	N/A	183470000	116	63.589	13	0	13	18.283	28.9	28.9	13	28.9	sp|Q505F5|LRC47_MOUSE	N/A	1	0.353419	0.873342	0.999003	0.0893959	6.7923	6.7882	6.3928	6.8225	6.798	6.8077	6.7907	6.7979	6.7752	6.8613	6.7621	6.8703	6.9228	6.2435	6.8622	6.8495	6.8453	6.811	6.6355	6.8473	6.7576	6.555	6.6657	6.8727
sp|Q56A07|SCN2B_MOUSE	N/A	153640000	77	24.227	5	0	5	6.0907	27	27	5	27	sp|Q56A07|SCN2B_MOUSE	N/A	1	2.24776	0.0938262	0.999003	0.38438	7.0102	6.854	6.756	6.7811	6.6967	6.785	6.0447	5.9615	5.96	6.3851	6.7593	6.1252	6.7427	6.7736	6.655	6.8696	6.7944	6.7357	6.7926	6.0708	6.7447	6.8341	6.8481	6.7838
sp|Q5DQR4|STB5L_MOUSE	N/A	542190000	279	131.84	21	0	20	231.35	26.1	25.4	20	25.4	sp|Q5DQR4|STB5L_MOUSE	N/A	1	0.372898	0.860599	0.999003	0.0938604	7.2724	7.2456	7.2594	7.2281	7.2109	7.2282	7.2767	7.2789	7.2372	7.1909	7.2393	7.2248	7.2772	7.2984	7.2495	7.2194	7.3346	7.2523	7.249	7.2565	7.2214	7.2719	7.273	7.261
sp|Q5DTL9|S4A10_MOUSE	N/A	1092100000	372	125.82	21	0	20	144.91	21.9	21.1	16	17.4	sp|Q5DTL9|S4A10_MOUSE	N/A	1	2.82491	0.0470493	0.999003	0.439681	7.4877	7.5334	7.5523	7.4896	7.6539	7.5436	7.569	7.5272	7.6653	7.5189	7.5494	7.5028	7.4954	7.6392	7.5399	7.6463	7.4468	7.59	7.5318	7.608	7.5868	7.4802	7.595	7.5861
sp|Q5DTT2|PSD1_MOUSE	N/A	63371000	46	109.69	7	0	7	5.3181	8.9	8.9	7	8.9	sp|Q5DTT2|PSD1_MOUSE	N/A	1	0.605637	0.696581	0.999003	0.144006	6.5507	6.4012	6.3184	6.5191	6.3133	6.3907	6.4451	5.9362	5.7996	5.9328	6.4587	6.4683	6.0003	6.4583	5.8649	6.3628	6.4644	6.4727	6.3461	6.4946	6.5014	6.5336	6.3152	6.0707
sp|Q5DTY9|KCD16_MOUSE	N/A	96837000	60	48.972	11	0	10	18.113	25.8	24.1	10	24.1	sp|Q5DTY9|KCD16_MOUSE	N/A	1	1.49504	0.240516	0.999003	0.293431	6.6682	6.6447	6.2126	6.2319	6.1288	5.8071	6.5757	6.2028	6.6301	6.7418	6.293	6.7919	6.678	6.5567	6.7334	6.5498	6.6621	6.5809	6.5779	5.8825	5.9506	6.6517	6.6282	6.4184
sp|Q5DU25|IQEC2_MOUSE	N/A	401940000	249	161.78	29	0	24	241.94	25.6	22.8	24	22.8	sp|Q5DU25|IQEC2_MOUSE	N/A	1	0.889366	0.508579	0.999003	0.198105	7.0202	7.1402	7.0764	7.155	7.2187	7.0775	7.1438	7.0618	7.1373	7.1568	7.096	7.0694	7.0915	7.2049	7.0649	7.2167	7.1263	7.0806	7.2288	7.1193	7.1616	7.1045	7.0878	7.1869
sp|Q5EBJ4|ERMIN_MOUSE	N/A	128260000	58	32.148	5	0	5	23.029	25.3	25.3	5	25.3	sp|Q5EBJ4|ERMIN_MOUSE	N/A	1	3.01402	0.0378151	0.999003	0.455702	6.8334	6.851	6.9015	6.0906	6.782	6.8004	6.9688	6.2352	6.2529	6.7025	6.5924	5.9882	6.7716	6.1313	6.8066	5.975	6.2865	6.6123	6.1508	5.923	6.2119	6.7928	6.113	6.154
sp|Q5EG47|AAPK1_MOUSE	N/A	54100000	39	63.928	7	0	7	10.107	18.1	18.1	6	15	sp|Q5EG47|AAPK1_MOUSE	N/A	1	1.57398	0.217674	0.999003	0.304211	6.5638	6.3356	6.3571	6.4407	6.5364	6.396	6.3811	6.4141	6.1241	6.4693	5.9682	6.103	6.4779	6.0084	6.4627	5.9927	6.5489	6.6144	6.4939	6.0616	6.4103	6.5531	6.3051	6.4131
sp|Q5F285|TM256_MOUSE	N/A	140030000	52	11.655	2	0	2	7.6994	31.9	31.9	2	31.9	sp|Q5F285|TM256_MOUSE	N/A	1	2.22741	0.0961957	0.999003	0.38223	6.7329	6.02	6.1721	6.6792	6.7306	6.6715	6.4794	6.5956	6.1038	6.0369	5.9268	6.6769	6.6994	6.5037	6.6983	6.7895	6.7616	6.8	5.8848	6.751	6.7962	6.2305	6.7969	6.7087
sp|Q5F2E8|TAOK1_MOUSE;sp|Q8BYC6|TAOK3_MOUSE	N/A	85038000	70	116.05	13	0	13	43.628	17	17	10	13.1	sp|Q5F2E8|TAOK1_MOUSE	N/A	1	1.7198	0.181063	0.999003	0.323283	6.1816	6.4513	6.0123	6.6006	6.3606	6.4727	6.52	6.4895	6.4755	6.3938	6.4719	6.5132	5.9239	6.4981	6.3801	6.5347	6.4236	6.4513	6.5395	6.4831	6.514	6.486	6.4992	6.4036
sp|Q5FWK3|RHG01_MOUSE	N/A	1066600000	340	50.41	17	0	17	48.014	56.7	56.7	17	56.7	sp|Q5FWK3|RHG01_MOUSE	N/A	1	1.79424	0.164859	0.999003	0.332622	7.2832	7.4789	7.4837	7.4613	7.4938	7.4786	7.4717	7.4861	7.488	7.3653	7.4066	7.4082	7.4055	7.5464	7.3752	7.5434	7.4596	7.5394	7.5704	7.4528	7.6236	7.4963	7.495	7.6881
sp|Q5H8C4|VP13A_MOUSE	N/A	159330000	60	359.4	13	0	12	13.772	4.9	4.7	12	4.7	sp|Q5H8C4|VP13A_MOUSE	N/A	1	0.290629	0.91195	0.999003	0.0746997	6.8989	6.7084	6.1145	6.7867	6.7215	6.8059	6.7456	6.7881	6.7658	6.7286	6.7963	6.7539	6.8368	6.4849	6.7031	6.8312	6.8799	6.7424	6.1992	6.8264	6.74	6.0437	6.1736	6.7946
sp|Q5HZI9|S2551_MOUSE	N/A	128360000	94	33.689	5	0	5	78.208	20.8	20.8	5	20.8	sp|Q5HZI9|S2551_MOUSE	N/A	1	1.1492	0.37125	0.999003	0.241978	6.5925	6.7548	6.5779	6.6397	6.7418	6.5569	6.6508	6.6542	6.7525	6.6128	6.5367	6.7212	6.6284	6.0315	6.5724	6.6301	6.611	6.6849	6.1734	6.632	6.6997	6.6471	6.6541	6.7792
sp|Q5M8N0|CNRP1_MOUSE	N/A	2406600000	228	18.612	8	0	8	70.967	71.3	71.3	8	71.3	sp|Q5M8N0|CNRP1_MOUSE	N/A	1	0.499213	0.772824	0.999003	0.121783	7.7642	7.893	7.9833	7.885	7.97	7.9294	7.8294	7.9355	7.8639	7.9061	7.8985	7.8652	7.85	7.9506	7.9373	7.9446	7.8817	7.9065	7.9484	7.9088	7.96	7.8802	7.9777	7.9388
sp|Q5M8N4|D39U1_MOUSE	N/A	101490000	75	32.994	7	0	7	31.051	30.5	30.5	7	30.5	sp|Q5M8N4|D39U1_MOUSE	N/A	1	1.58026	0.215953	0.999003	0.305054	6.6337	6.5474	6.5861	6.6227	6.2733	6.5517	6.3955	6.584	6.7631	6.6125	6.0505	6.739	6.7937	6.494	6.6665	6.6902	6.2842	6.3984	6.3428	6.7277	6.5639	6.1616	6.6215	6.6701
sp|Q5PR73|DIRA2_MOUSE	N/A	1446900000	218	22.498	8	0	8	118.98	53.8	53.8	8	53.8	sp|Q5PR73|DIRA2_MOUSE	N/A	1	4.55693	0.00734618	0.781004	0.558658	7.8174	7.6346	7.672	7.7058	7.6274	7.6763	7.7086	7.5956	7.6673	7.7348	7.7566	7.6438	7.7116	7.6769	7.7118	7.6289	7.7288	7.69	7.6455	7.589	7.658	7.7446	7.6442	7.7085
sp|Q5RJI5|BRSK1_MOUSE	N/A	154250000	124	85.154	11	0	11	68.036	19.4	19.4	9	17.4	sp|Q5RJI5|BRSK1_MOUSE	N/A	1	1.38222	0.277339	0.999003	0.27743	6.8345	6.6666	6.6676	6.776	6.6761	6.7154	6.6741	6.6837	6.8072	6.6782	6.7708	6.7051	6.667	6.6851	6.6415	6.7544	6.7001	6.7701	6.744	6.6538	6.7882	6.7758	6.7861	6.7505
sp|Q5SQX6|CYFP2_MOUSE	N/A	8143100000	1597	145.66	59	0	59	323.31	53.6	53.6	37	33.1	sp|Q5SQX6|CYFP2_MOUSE	N/A	1	0.960213	0.467553	0.999003	0.210563	8.4002	8.3738	8.3646	8.4567	8.3955	8.3781	8.4038	8.3724	8.4572	8.3915	8.4192	8.4502	8.4115	8.3823	8.3925	8.4094	8.4415	8.3968	8.3554	8.4425	8.4108	8.4109	8.4254	8.4456
sp|Q5SRX1|TM1L2_MOUSE	N/A	896320000	325	55.662	18	0	18	121.66	45	45	18	45	sp|Q5SRX1|TM1L2_MOUSE	N/A	1	3.16619	0.0318091	0.999003	0.467943	7.4042	7.4097	7.4169	7.403	7.4184	7.4488	7.4324	7.3942	7.4864	7.4092	7.3545	7.4667	7.3757	7.4062	7.474	7.484	7.3782	7.424	7.5115	7.3737	7.4392	7.4254	7.4817	7.5232
sp|Q5SSL4|ABR_MOUSE	N/A	1314100000	526	97.666	26	0	26	120.86	42	42	24	39.9	sp|Q5SSL4|ABR_MOUSE	N/A	1	0.632863	0.677278	0.999003	0.149512	7.6947	7.6363	7.6481	7.6323	7.6846	7.6344	7.6522	7.6565	7.662	7.6291	7.6306	7.6462	7.6421	7.6269	7.6078	7.6253	7.6532	7.5931	7.6698	7.5943	7.6387	7.6511	7.6265	7.6575
sp|Q5SSM3|RHG44_MOUSE;sp|Q3UIA2|RHG17_MOUSE	N/A	263050000	170	88.993	13	0	13	85.685	22.7	22.7	13	22.7	sp|Q5SSM3|RHG44_MOUSE	N/A	1	1.01822	0.435964	0.999003	0.220479	6.9603	6.8764	6.9809	7.0196	6.9523	6.9182	6.8636	6.9226	6.8407	6.9411	7.0013	6.9479	6.8992	6.9294	6.8138	7.0306	6.9488	6.9767	7.0387	7.0378	6.9915	6.9317	6.9731	6.9395
sp|Q5SUR0|PUR4_MOUSE	N/A	89284000	72	144.63	7	0	7	9.8254	7.4	7.4	7	7.4	sp|Q5SUR0|PUR4_MOUSE	N/A	1	2.33218	0.0846394	0.999003	0.39314	6.6357	6.4842	6.5492	6.5243	5.7673	6.5429	6.4812	6.431	6.4563	6.5817	6.581	6.5085	6.6204	6.5059	6.5505	6.0856	6.5366	6.6004	6.5735	6.1326	6.1308	6.5275	6.0815	6.5659
sp|Q5SVL6|RPGP2_MOUSE	N/A	90747000	76	78.253	7	0	6	78.157	13.8	12.5	6	12.5	sp|Q5SVL6|RPGP2_MOUSE	N/A	1	0.626292	0.681922	0.999003	0.148189	6.3239	6.4657	6.5216	6.5702	6.5316	5.7924	6.425	6.5156	6.557	6.388	6.4199	6.5486	6.4143	6.7139	6.5021	6.5207	6.4559	6.3294	6.4072	6.5991	6.5666	6.5546	6.5138	6.6068
sp|Q5SYD0|MYO1D_MOUSE;sp|Q5SUA5|MYO1G_MOUSE	N/A	270750000	182	116.08	24	0	24	55.16	27.8	27.8	24	27.8	sp|Q5SYD0|MYO1D_MOUSE	N/A	1	1.71998	0.181021	0.999003	0.323306	7.0984	6.8259	7.1171	7.0034	7.0833	7.0636	7.0501	6.7732	7.0135	7.0011	7.0776	6.5458	6.7295	7.019	6.9611	7.0899	6.9642	7.1402	6.9961	6.8556	6.0979	7.0564	6.984	7.1166
sp|Q5U3K5|RABL6_MOUSE	N/A	125460000	109	79.83	7	0	7	9.0521	11.7	11.7	7	11.7	sp|Q5U3K5|RABL6_MOUSE	N/A	1	0.920986	0.489938	0.999003	0.203714	6.7763	6.7176	6.5636	6.1598	6.5768	6.679	6.535	6.5311	6.7105	6.5691	6.5229	6.7057	6.5714	6.7108	6.6598	6.6826	6.6528	6.1347	6.638	6.6375	6.5747	6.623	6.6455	6.6133
sp|Q5U458|DJC11_MOUSE	N/A	417790000	175	63.232	14	0	14	79.898	34.9	34.9	14	34.9	sp|Q5U458|DJC11_MOUSE	N/A	1	1.41766	0.265215	0.999003	0.282533	7.1906	7.1442	7.1228	7.1451	7.1312	7.1047	7.1716	7.0684	7.1931	7.1384	7.1842	7.1366	7.0677	7.1903	7.1189	7.2554	7.1209	7.1695	7.2738	7.0082	7.2154	7.0896	7.0961	7.1315
sp|Q5XJY5|COPD_MOUSE	N/A	195720000	81	57.229	10	0	10	33.837	26.4	26.4	10	26.4	sp|Q5XJY5|COPD_MOUSE	N/A	1	1.14915	0.371275	0.999003	0.241969	6.8459	6.7354	6.7565	6.8415	6.7291	6.8606	6.839	6.7609	6.8697	6.6945	6.7483	6.8458	6.8113	6.8355	6.8107	6.8432	6.8299	6.8063	6.7511	6.873	6.8652	6.804	6.864	6.7392
sp|Q60597|ODO1_MOUSE	N/A	7197600000	1347	116.45	47	0	47	323.31	53.1	53.1	47	53.1	sp|Q60597|ODO1_MOUSE	N/A	1	1.16429	0.364372	0.999003	0.244378	8.4049	8.3296	8.3406	8.3297	8.3188	8.3071	8.3708	8.3152	8.3829	8.3624	8.3578	8.3679	8.3594	8.3853	8.3819	8.4103	8.3792	8.3608	8.4188	8.3406	8.3823	8.3579	8.3599	8.3712
sp|Q60598|SRC8_MOUSE	N/A	318470000	145	61.249	11	0	11	98.741	18.9	18.9	11	18.9	sp|Q60598|SRC8_MOUSE	N/A	1	1.33592	0.293992	0.999003	0.270652	6.6437	7.1641	7.0966	6.9462	6.9148	7.1343	7.2729	7.2447	6.9101	6.8833	6.9897	6.7759	7.1592	6.9872	7.1904	6.0073	6.9276	6.964	6.5353	7.058	6.9002	7.0665	6.9647	6.9168
sp|Q60605|MYL6_MOUSE;sp|Q8CI43|MYL6B_MOUSE	N/A	727460000	207	16.93	8	0	8	90.871	55.6	55.6	8	55.6	sp|Q60605|MYL6_MOUSE	N/A	1	1.98371	0.130034	0.999003	0.355268	7.16	7.3866	7.3612	7.1504	7.2052	7.3977	7.4097	7.4698	7.3184	7.2406	7.2102	7.1587	7.4282	7.3326	7.5054	6.9846	7.2178	7.3442	7.15	7.3395	7.3282	7.298	7.2639	7.257
sp|Q60625|ICAM5_MOUSE	N/A	2141800000	665	96.944	29	0	29	186.8	36.9	36.9	29	36.9	sp|Q60625|ICAM5_MOUSE	N/A	1	0.31766	0.895848	0.999003	0.0810842	7.8062	7.8385	7.8259	7.844	7.7842	7.8149	7.796	7.8386	7.8837	7.8612	7.8364	7.864	7.8366	7.8408	7.8376	7.8419	7.8519	7.8703	7.806	7.8009	7.8738	7.8253	7.7832	7.8816
sp|Q60631|GRB2_MOUSE	N/A	318330000	155	25.238	12	0	12	51.265	64.5	64.5	12	64.5	sp|Q60631|GRB2_MOUSE	N/A	1	1.21716	0.341174	0.999003	0.252671	6.6772	7.0802	7.0101	6.9347	6.8931	7.0291	7.1467	7.1774	6.9911	6.9464	6.9257	7.0279	7.1384	6.9999	7.2403	6.818	6.9122	6.9655	6.8198	7.0972	6.9151	6.8458	7.0234	6.8722
sp|Q60634|FLOT2_MOUSE	N/A	1138600000	362	47.037	19	0	19	188.78	51.2	51.2	19	51.2	sp|Q60634|FLOT2_MOUSE	N/A	1	0.993196	0.449369	0.999003	0.216232	7.7459	7.607	7.5622	7.5314	7.5553	7.6005	7.5825	7.5144	7.537	7.5835	7.5733	7.6176	7.545	7.6393	7.4976	7.6304	7.5655	7.5935	7.702	7.4549	7.6135	7.5774	7.5227	7.5371
sp|Q60668|HNRPD_MOUSE	N/A	1771300000	218	38.354	10	0	10	75.666	24.8	24.8	9	22.5	sp|Q60668|HNRPD_MOUSE	N/A	1	0.641778	0.670995	0.999003	0.151299	7.5349	7.6844	7.6536	7.7102	7.6404	7.7506	7.6431	7.753	7.7141	7.7434	7.7104	7.7368	7.6892	7.6823	7.8042	7.7088	7.6851	7.6842	7.5905	7.7505	7.6865	7.6519	7.737	7.6634
sp|Q60676|PPP5_MOUSE	N/A	598880000	242	56.876	14	0	14	145.88	35.1	35.1	14	35.1	sp|Q60676|PPP5_MOUSE	N/A	1	2.06605	0.117381	0.999003	0.364637	7.4089	7.2753	7.3091	7.3144	7.2501	7.3365	7.317	7.2131	7.1879	7.2625	7.3263	7.3039	7.2813	7.3927	7.2583	7.3311	7.3056	7.2065	7.256	7.1674	7.3231	7.2867	7.2837	7.273
sp|Q60692|PSB6_MOUSE	N/A	569830000	226	25.378	7	0	7	23.122	41.2	41.2	7	41.2	sp|Q60692|PSB6_MOUSE	N/A	1	0.595521	0.703791	0.999003	0.141942	7.3266	7.2845	7.2147	7.2716	7.1759	7.2742	7.1941	7.2739	7.2234	7.3248	7.2761	7.3255	7.3584	7.1312	7.4175	7.1454	7.3292	7.163	7.1613	7.3765	7.2782	7.2598	7.2472	7.2336
sp|Q60737|CSK21_MOUSE	N/A	1741000000	458	45.133	17	0	17	194.28	51.7	51.7	17	51.7	sp|Q60737|CSK21_MOUSE	N/A	1	1.22039	0.339802	0.999003	0.253172	7.8325	7.7542	7.8042	7.7343	7.744	7.7565	7.7786	7.7109	7.7733	7.7552	7.7621	7.7683	7.7617	7.7629	7.6596	7.7867	7.7684	7.7299	7.8918	7.7231	7.7783	7.776	7.7461	7.7545
sp|Q60738|ZNT1_MOUSE	N/A	94053000	65	54.716	4	0	4	26.932	12.3	12.3	4	12.3	sp|Q60738|ZNT1_MOUSE	N/A	1	1.80907	0.161814	0.999003	0.334451	6.5426	6.4659	6.4333	6.3915	6.1257	6.5708	6.5094	5.8271	6.5279	6.4891	6.474	6.5947	6.5633	6.6302	6.2334	6.7054	6.4838	6.5361	6.7365	6.549	6.5772	6.4957	6.5986	6.5553
sp|Q60749|KHDR1_MOUSE	N/A	319980000	63	48.37	3	0	3	18.047	9.7	9.7	2	7.7	sp|Q60749|KHDR1_MOUSE	N/A	1	0.608592	0.694479	0.999003	0.144607	6.8202	7.0006	7.0849	7.074	6.9944	6.9818	7.0492	7.0119	7.0773	7.0249	7.0686	7.1157	7.0195	7.1371	7.0319	7.1041	7.0479	7.011	6.4907	6.9378	7.0764	6.9533	7.018	6.9856
sp|Q60770|STXB3_MOUSE	N/A	46618000	70	67.942	9	0	9	41.338	18.2	18.2	9	18.2	sp|Q60770|STXB3_MOUSE	N/A	1	2.26855	0.0914699	0.999003	0.38656	6.4265	6.1767	6.4814	6.0977	6.6673	6.0613	6.1226	5.9545	6.2437	6.2267	5.8262	6.5291	5.9509	6.0996	6.2971	5.9299	6.2885	6.1248	6.4241	6.423	6.1175	6.0123	6.0813	6.1843
sp|Q60771|CLD11_MOUSE	N/A	7166300000	331	22.114	6	0	6	53.83	30.4	30.4	6	30.4	sp|Q60771|CLD11_MOUSE	N/A	1	0.811891	0.556434	0.999003	0.184023	8.4685	8.1844	8.3846	8.3048	8.2942	8.4898	8.3515	8.2865	8.2975	8.3769	8.3903	8.0517	8.3898	8.2241	8.2715	8.2935	8.3217	8.4464	8.1365	8.4083	8.166	8.2815	8.249	8.4288
sp|Q60780|GAS7_MOUSE	N/A	111750000	60	48.173	5	0	5	8.4817	14.5	14.5	5	14.5	sp|Q60780|GAS7_MOUSE	N/A	1	1.37258	0.280728	0.999003	0.27603	6.6542	6.6143	6.4926	6.6878	6.4984	6.5853	6.4519	6.5939	6.279	6.6877	6.5868	6.666	6.5978	5.858	6.7126	6.6701	6.606	6.3678	6.2792	6.5479	5.9745	6.623	6.6564	6.105
sp|Q60854|SPB6_MOUSE	N/A	348630000	190	42.598	14	0	14	231.92	42.9	42.9	14	42.9	sp|Q60854|SPB6_MOUSE	N/A	1	0.478447	0.78764	0.999003	0.117311	6.9667	6.977	7.0399	7.0019	7.082	7.0645	6.9559	6.9698	7.0374	7.008	6.9653	7.0593	7.1106	6.9881	7.1132	7.1155	7.0627	6.94	7.1085	6.9968	6.923	6.9636	7.1181	6.982
sp|Q60864|STIP1_MOUSE	N/A	2271700000	549	62.581	26	0	26	288.22	48.8	48.8	26	48.8	sp|Q60864|STIP1_MOUSE	N/A	1	1.60706	0.208761	0.999003	0.308631	7.7506	7.8577	7.86	7.846	7.7629	7.8857	7.8934	7.9605	7.841	7.8098	7.8194	7.8477	7.9123	7.8303	8.0182	7.686	7.8567	7.8147	7.7512	7.9569	7.8675	7.8854	7.831	7.8249
sp|Q60865|CAPR1_MOUSE	N/A	181500000	137	78.168	7	0	7	50.563	14	14	7	14	sp|Q60865|CAPR1_MOUSE	N/A	1	1.25359	0.325993	0.999003	0.25828	6.7173	6.8112	6.808	6.7666	6.8902	6.7747	6.8601	6.8978	6.7839	6.7348	6.7616	6.7243	6.7695	6.8241	6.8502	6.0781	6.7	6.8913	6.1753	6.7629	6.8894	6.7044	6.6655	6.7724
sp|Q60870|REEP5_MOUSE	N/A	442460000	77	21.05	2	0	2	19.75	10.3	10.3	2	10.3	sp|Q60870|REEP5_MOUSE	N/A	1	0.921775	0.48948	0.999003	0.203853	7.1753	6.9945	7.0156	7.1597	7.0036	7.1744	7.0917	7.0768	7.0359	7.1247	7.0602	7.2045	7.2085	6.9449	7.143	7.0034	7.1221	6.9841	6.8747	7.1933	7.0074	7.094	7.0385	6.9833
sp|Q60875|ARHG2_MOUSE	N/A	980410000	377	111.97	31	0	31	118.35	42.1	42.1	31	42.1	sp|Q60875|ARHG2_MOUSE	N/A	1	0.87551	0.516912	0.999003	0.195622	7.5442	7.4843	7.5034	7.5252	7.4515	7.4451	7.5251	7.4537	7.589	7.5071	7.5195	7.5654	7.5025	7.5274	7.4864	7.5298	7.5633	7.5014	7.5659	7.4599	7.5633	7.5013	7.4822	7.5263
sp|Q60902|EP15R_MOUSE	N/A	207410000	139	99.307	18	0	18	117.32	25.8	25.8	18	25.8	sp|Q60902|EP15R_MOUSE	N/A	1	0.201034	0.957855	0.999003	0.0528894	6.84	6.9049	6.9148	6.7758	6.7892	6.7356	6.9135	6.8228	6.8742	6.7687	6.7708	6.9576	6.9931	6.86	6.9229	6.6601	6.672	6.3494	6.7406	6.797	6.7472	6.825	6.8721	6.8555
sp|Q60930|VDAC2_MOUSE	N/A	11114000000	562	31.732	17	0	17	172.56	70.5	70.5	17	70.5	sp|Q60930|VDAC2_MOUSE	N/A	1	0.157237	0.974982	0.999003	0.0418491	8.5119	8.5414	8.5557	8.5533	8.5318	8.6082	8.4824	8.5605	8.5404	8.5946	8.6174	8.5616	8.5044	8.5762	8.5652	8.6215	8.6142	8.5571	8.6219	8.5871	8.5901	8.6351	8.5897	8.542
sp|Q60931|VDAC3_MOUSE	N/A	7589700000	456	30.752	12	0	12	281.15	49.5	49.5	12	49.5	sp|Q60931|VDAC3_MOUSE	N/A	1	0.698182	0.631779	0.999003	0.162437	8.4206	8.3863	8.4279	8.3931	8.4167	8.4093	8.3756	8.3737	8.4206	8.3864	8.4117	8.3804	8.3648	8.4157	8.3639	8.4458	8.4029	8.425	8.4808	8.4137	8.4139	8.4009	8.4174	8.3917
sp|Q60932|VDAC1_MOUSE	N/A	33384000000	1178	32.351	19	0	19	323.31	68.9	68.9	19	68.9	sp|Q60932|VDAC1_MOUSE	N/A	1	0.203824	0.956632	0.999003	0.053584	8.8678	8.9572	9.0034	8.9838	8.9734	9.0606	8.9128	9.045	8.9627	9.0663	9.0906	8.9959	8.9168	9.045	9.0119	9.1426	9.0761	9.0513	9.1275	9.0483	9.0975	9.0714	9.0721	9.0117
sp|Q60960|IMA5_MOUSE	N/A	140910000	104	60.182	9	0	9	63.5	24.7	24.7	4	12.6	sp|Q60960|IMA5_MOUSE	N/A	1	1.15215	0.369894	0.999003	0.242449	6.933	6.6068	6.6968	6.635	6.7429	6.6157	6.57	6.6028	6.5463	6.684	6.675	6.7307	6.6004	6.6176	6.6607	6.7492	6.6913	6.4644	6.7917	6.7082	6.6403	6.7917	6.6177	6.6927
sp|Q60972|RBBP4_MOUSE	N/A	120330000	51	47.655	7	0	7	20.751	14.8	14.8	2	6.1	sp|Q60972|RBBP4_MOUSE	N/A	1	1.55609	0.222652	0.999003	0.301797	6.7611	6.69	6.6397	5.7564	6.6512	6.5283	6.7005	6.7213	6.1722	6.6282	6.6114	6.6844	6.722	5.9508	6.7247	6.2357	6.7313	6.2204	6.2755	6.601	5.8917	6.6014	6.6045	6.6368
sp|Q60996|2A5G_MOUSE	N/A	606730000	246	60.824	14	0	12	154.17	36.6	31.5	12	31.5	sp|Q60996|2A5G_MOUSE	N/A	1	1.81686	0.160237	0.999003	0.335409	7.1254	7.3524	7.2671	7.301	7.3827	7.3148	7.339	7.3118	7.2963	7.2814	7.2735	7.3208	7.2602	7.3133	7.3097	7.3262	7.2301	7.3127	7.2625	7.2488	7.2756	7.2105	7.3073	7.3052
sp|Q61016|GBG7_MOUSE	N/A	565890000	85	7.4796	6	0	6	13.685	83.8	83.8	6	83.8	sp|Q61016|GBG7_MOUSE	N/A	1	4.67133	0.00656904	0.781004	0.564762	7.3142	7.2132	7.1816	7.3314	7.0914	7.295	7.323	7.1337	5.8156	7.4976	7.4405	7.4063	7.3329	7.2097	7.4712	7.1314	7.3147	7.167	7.1622	7.3361	7.1654	7.3443	7.0106	6.2358
sp|Q61024|ASNS_MOUSE	N/A	153520000	90	64.282	11	0	11	62.001	23.4	23.4	11	23.4	sp|Q61024|ASNS_MOUSE	N/A	1	0.54029	0.743364	0.999003	0.130496	6.776	6.6913	6.7286	6.6831	6.6562	6.6838	6.5871	6.5942	6.8348	6.6895	6.6911	6.6733	6.659	6.6692	6.5996	6.7498	6.6542	6.7834	6.8366	7.0588	6.7443	6.6696	6.7155	6.7627
sp|Q61035|SYHC_MOUSE;sp|Q99KK9|SYHM_MOUSE	N/A	574490000	254	57.432	17	0	17	93.686	38.1	38.1	17	38.1	sp|Q61035|SYHC_MOUSE	N/A	1	0.907737	0.497685	0.999003	0.201373	7.3011	7.2328	7.2661	7.3308	7.2881	7.2686	7.2629	7.2707	7.2724	7.2909	7.2574	7.2939	7.2374	7.2638	7.2253	7.2547	7.3163	7.2757	7.3027	7.3526	7.3119	7.265	7.2429	7.3333
sp|Q61081|CDC37_MOUSE	N/A	611990000	182	44.593	9	0	9	200.02	26.9	26.9	9	26.9	sp|Q61081|CDC37_MOUSE	N/A	1	0.656389	0.660743	0.999003	0.154213	7.3993	7.2414	7.3609	7.2953	7.3281	7.2856	7.2591	7.3135	7.2752	7.2182	7.3449	7.1961	7.1838	7.3718	7.1804	7.4019	7.3033	7.3434	7.5126	7.1472	7.2429	7.3956	7.2235	7.3629
sp|Q61097|KSR1_MOUSE	N/A	136350000	83	96.754	11	0	11	15.486	16.4	16.4	11	16.4	sp|Q61097|KSR1_MOUSE	N/A	1	2.05499	0.119003	0.999003	0.363394	6.1642	6.6809	6.6278	6.6277	6.6431	6.7262	6.6207	6.66	6.7863	6.5798	6.6595	6.6806	6.6114	6.6561	6.6201	6.7164	6.6464	6.7783	6.7577	6.7197	6.6459	6.7122	6.6997	6.6741
sp|Q61102|ABCB7_MOUSE	N/A	143880000	113	82.58	9	0	9	87.973	17.4	17.4	9	17.4	sp|Q61102|ABCB7_MOUSE	N/A	1	0.563973	0.726366	0.999003	0.135441	6.5562	6.7481	6.6797	6.7813	6.7729	6.6674	6.6653	6.667	6.654	6.6501	6.6226	6.6972	6.722	6.6734	6.7297	6.7403	6.7055	6.6631	6.5238	6.546	6.7014	6.1331	6.6473	6.5771
sp|Q61137|ASTN1_MOUSE	N/A	194470000	130	144.88	11	0	11	100.16	15.2	15.2	11	15.2	sp|Q61137|ASTN1_MOUSE	N/A	1	0.985518	0.45355	0.999003	0.21492	6.4813	6.9354	6.8777	6.8435	6.9226	6.743	6.8888	6.8755	6.781	6.6837	6.6639	6.7751	6.7314	6.9067	6.7795	6.8738	6.7756	6.8774	6.6783	6.8158	6.9665	6.6811	6.8115	6.9746
sp|Q61151|2A5E_MOUSE	N/A	1063100000	367	54.713	19	0	19	243.25	42.4	42.4	15	33.4	sp|Q61151|2A5E_MOUSE	N/A	1	0.194889	0.960496	0.999003	0.0513556	7.571	7.5379	7.5471	7.5955	7.5134	7.5243	7.555	7.4961	7.6013	7.5676	7.5046	7.5248	7.5963	7.5142	7.5681	7.4803	7.5267	7.5405	7.4885	7.5756	7.523	7.5219	7.4568	7.5973
sp|Q61165|SL9A1_MOUSE	N/A	65719000	45	91.467	6	0	6	7.5151	10	10	6	10	sp|Q61165|SL9A1_MOUSE	N/A	1	1.26497	0.32138	0.999003	0.260016	6.5949	6.3179	6.4862	6.2483	6.4144	6.4689	6.4699	6.4538	5.9718	6.1307	6.0391	6.4432	6.0093	5.8535	6.4043	6.4794	6.0573	6.2361	6.291	6.2478	6.109	6.5271	6.4212	6.0344
sp|Q61166|MARE1_MOUSE	N/A	424910000	181	30.016	12	0	10	161.77	54.1	50.4	10	50.4	sp|Q61166|MARE1_MOUSE	N/A	1	2.57315	0.063312	0.999003	0.416829	7.0984	7.1493	7.0572	7.1613	7.0981	7.1726	7.1335	7.1876	7.0925	7.1559	7.1505	7.1545	7.199	7.1551	7.2026	7.0482	7.0659	7.075	7.1016	7.2813	7.1417	7.1165	7.0829	7.127
sp|Q61171|PRDX2_MOUSE	N/A	6940300000	402	21.778	11	0	11	68.982	70.2	70.2	11	70.2	sp|Q61171|PRDX2_MOUSE	N/A	1	0.77715	0.578851	0.999003	0.177547	8.3299	8.4129	8.4283	8.3009	8.3613	8.3789	8.4075	8.4116	8.3363	8.295	8.3197	8.3543	8.3611	8.3822	8.4358	8.3057	8.3301	8.3651	8.4253	8.3038	8.3818	8.3544	8.3686	8.3435
sp|Q61187|TS101_MOUSE	N/A	116390000	56	44.123	9	0	9	14.789	25.6	25.6	9	25.6	sp|Q61187|TS101_MOUSE	N/A	1	2.57499	0.0631732	0.999003	0.417003	6.7843	6.6846	6.7237	6.7306	6.4676	6.6421	6.7406	6.6587	6.7309	6.6744	6.3526	6.7399	6.7927	6.7344	6.0383	5.897	6.7105	6.1259	6.6963	6.6815	6.5894	6.0027	6.3594	6.7428
sp|Q61206|PA1B2_MOUSE	N/A	1245600000	202	25.581	9	0	9	76.376	68.6	68.6	9	68.6	sp|Q61206|PA1B2_MOUSE	N/A	1	0.85199	0.531286	0.999003	0.191373	7.4436	7.715	7.7107	7.5057	7.7045	7.6036	7.7322	7.696	7.5904	7.4863	7.5099	7.5622	7.6261	7.7013	7.6652	7.6256	7.5557	7.6524	7.6321	7.5046	7.5603	7.601	7.6951	7.6153
sp|Q61207|SAP_MOUSE	N/A	1887000000	308	61.422	10	0	10	118.59	19.2	19.2	10	19.2	sp|Q61207|SAP_MOUSE	N/A	1	2.68821	0.0552326	0.999003	0.4275	7.5616	7.7568	7.6448	7.5644	7.7798	7.7407	7.772	7.7605	7.7676	7.638	7.5597	7.6797	7.7747	7.7246	7.8359	7.6384	7.586	7.6487	7.6123	7.7238	7.6353	7.6569	7.8282	7.6895
sp|Q61233|PLSL_MOUSE	N/A	22179000	39	70.148	10	0	5	11.346	19	10.8	5	10.8	sp|Q61233|PLSL_MOUSE	N/A	1	1.00138	0.444949	0.999003	0.217626	6.6007	6.0842	6.3705	6.143	6.3676	5.9598	5.9373	6.21	5.9037	5.9039	6.0393	6.1163	6.2213	6.3732	5.7874	6.331	6.3329	6.4253	6.0904	6.4912	6.5481	6.0862	6.3029	5.9644
sp|Q61234|SNTA1_MOUSE	N/A	210540000	134	53.664	9	0	9	54.711	26.2	26.2	8	24.9	sp|Q61234|SNTA1_MOUSE	N/A	1	0.536818	0.745858	0.999003	0.129766	6.6985	6.8659	6.8653	6.831	6.8991	6.826	6.8818	6.9063	6.8734	6.8207	6.8187	6.7925	6.7903	6.9191	6.7891	6.9287	6.8595	6.9281	6.9839	6.8042	6.8921	6.8109	6.8708	6.8282
sp|Q61239|FNTA_MOUSE	N/A	56975000	104	44.013	5	0	5	120.36	18.6	18.6	5	18.6	sp|Q61239|FNTA_MOUSE	N/A	1	0.682847	0.64234	0.999003	0.159438	6.4163	6.3548	6.3724	6.2588	6.5075	6.1646	6.3531	6.3447	6.2279	6.1556	6.1008	6.0279	6.2887	6.5042	6.1818	6.4336	6.2268	6.3923	5.9647	6.1571	6.39	6.1849	6.2795	6.3858
sp|Q61290|CAC1E_MOUSE	N/A	245920000	124	257.23	18	0	18	77.606	9.6	9.6	16	8.7	sp|Q61290|CAC1E_MOUSE	N/A	1	0.412673	0.833744	0.999003	0.102842	6.9885	6.8818	6.8513	6.9457	6.8854	6.8889	6.9398	6.7896	6.9133	6.897	6.9774	6.9446	6.9086	6.8698	6.8941	6.86	6.9436	6.8924	6.7752	6.9182	6.8624	6.9661	6.8422	6.9308
sp|Q61292|LAMB2_MOUSE	N/A	80576000	46	196.58	10	0	10	28.186	7.1	7.1	10	7.1	sp|Q61292|LAMB2_MOUSE	N/A	1	2.07891	0.115524	0.999003	0.366076	6.5877	6.4012	6.3416	6.5215	6.6449	6.5803	6.3925	6.569	6.4039	6.5391	6.0095	6.2192	6.3823	6.5582	6.2028	5.9751	6.2545	6.179	6.0773	6.2384	6.607	6.2465	6.3651	5.9844
sp|Q61301|CTNA2_MOUSE;REV__sp|Q9JMB1|THEG_MOUSE	N/A	3237700000	1162	105.28	43	0	43	323.31	59.8	59.8	35	49.9	sp|Q61301|CTNA2_MOUSE	N/A	1	1.68274	0.189729	0.999003	0.318535	8.0774	8.0032	7.9893	7.9809	7.9974	7.99	8.0072	7.9329	7.9847	8.0164	8.0347	8.0379	8.0018	7.9598	8.0223	8.051	8.0131	7.9707	8.0281	7.9145	7.9843	8.0115	8.052	8.0198
sp|Q61316|HSP74_MOUSE	N/A	7213900000	1077	94.132	42	0	42	323.31	64.3	64.3	39	59.8	sp|Q61316|HSP74_MOUSE	N/A	1	1.34375	0.291109	0.999003	0.271808	8.4035	8.3444	8.367	8.3836	8.346	8.3893	8.3678	8.37	8.3356	8.3649	8.3947	8.337	8.3542	8.3868	8.3498	8.3628	8.3565	8.3549	8.4434	8.3558	8.3744	8.4069	8.3455	8.3813
sp|Q61330|CNTN2_MOUSE	N/A	128750000	96	113.22	11	0	11	43.563	14.7	14.7	11	14.7	sp|Q61330|CNTN2_MOUSE	N/A	1	1.60834	0.208424	0.999003	0.3088	6.7827	6.6232	6.659	6.5874	6.6314	6.6749	6.7343	6.6548	6.638	6.703	6.739	6.1915	5.949	6.7418	6.6739	6.7041	6.6617	6.7035	6.662	6.6762	6.3079	6.7594	6.6383	6.6744
sp|Q61335|BAP31_MOUSE	N/A	77019000	37	27.956	5	0	5	5.6314	24.1	24.1	5	24.1	sp|Q61335|BAP31_MOUSE	N/A	1	0.511283	0.764182	0.999003	0.124361	6.5731	5.9258	6.4464	6.5294	6.428	6.5577	6.4139	6.4695	6.5457	6.5346	6.4959	6.565	6.2341	6.2869	6.5389	6.4513	6.2198	6.5206	6.269	6.2147	6.2081	5.8211	6.4325	6.5067
sp|Q61361|PGCB_MOUSE	N/A	2611800000	524	95.814	29	0	29	227.24	41.8	41.8	29	41.8	sp|Q61361|PGCB_MOUSE	N/A	1	1.76205	0.171675	0.999003	0.328615	7.988	7.9429	7.9196	7.8357	7.9535	7.9041	7.944	7.9324	7.9087	7.961	7.9153	7.9365	7.9001	7.8873	7.9622	7.8538	7.904	7.8794	7.8365	7.8861	7.8134	7.9233	7.9388	7.9252
sp|Q61411|RASH_MOUSE	N/A	1468100000	227	21.298	10	0	10	63.264	66.7	66.7	2	11.1	sp|Q61411|RASH_MOUSE	N/A	1	0.596414	0.703153	0.999003	0.142125	7.5901	7.6967	7.7543	7.6824	7.7773	7.6616	7.6693	7.6647	7.6776	7.634	7.6767	7.5961	7.5402	7.7377	7.6382	7.7082	7.6182	7.7762	7.5372	7.5627	7.7455	7.6451	7.6752	7.8596
sp|Q61423|KCNA4_MOUSE	N/A	73619000	72	73.469	5	0	3	17.171	9	5.4	3	5.4	sp|Q61423|KCNA4_MOUSE	N/A	1	0.528032	0.752166	0.999003	0.127914	6.4662	6.3177	6.5	6.4887	5.7295	5.9241	6.4765	6.46	6.4386	6.3887	6.5637	6.4546	6.3859	6.3744	6.3954	6.4879	6.4279	6.1686	6.5158	6.4297	6.4881	6.4264	5.8022	6.4557
sp|Q61425|HCDH_MOUSE	N/A	318750000	259	34.463	8	0	8	76.787	39.5	39.5	8	39.5	sp|Q61425|HCDH_MOUSE	N/A	1	0.588272	0.708967	0.999003	0.140457	6.8574	7.0124	6.9294	7.0113	7.1173	7.0834	6.8942	7.07	6.8812	7.0023	6.9642	6.9417	6.8621	7.0528	7.0225	7.109	6.9647	7.1962	7.0516	7.0391	7.1166	6.8761	7.0063	7.1444
sp|Q61481|PDE1A_MOUSE	N/A	1009500000	419	64.528	22	0	22	146.73	53.5	53.5	19	46.9	sp|Q61481|PDE1A_MOUSE	N/A	1	0.750678	0.596303	0.999003	0.172543	7.6261	7.5553	7.5156	7.5928	7.5177	7.486	7.4823	7.5331	7.5398	7.5314	7.4976	7.5861	7.5229	7.4992	7.5419	7.5308	7.4934	7.4999	7.4808	7.5555	7.555	7.4865	7.4621	7.5251
sp|Q61490|CD166_MOUSE	N/A	1258200000	324	65.091	16	0	16	117.01	36.7	36.7	16	36.7	sp|Q61490|CD166_MOUSE	N/A	1	2.35089	0.0827354	0.999003	0.395048	7.6091	7.6282	7.6066	7.6702	7.6167	7.6016	7.497	7.5925	7.6277	7.609	7.6673	7.7033	7.5813	7.67	7.5721	7.6822	7.5882	7.6215	7.6418	7.5766	7.7029	7.5833	7.6206	7.6714
sp|Q61543|GSLG1_MOUSE	N/A	161300000	73	133.73	14	0	14	94.647	14.8	14.8	14	14.8	sp|Q61543|GSLG1_MOUSE	N/A	1	1.06389	0.41237	0.999003	0.228111	6.1546	6.8448	6.079	6.775	6.7974	6.8095	6.1764	6.2393	6.9033	6.7248	6.8844	6.773	6.808	5.8095	6.7796	6.7491	6.7409	6.8261	6.7986	6.7495	6.4124	6.7644	6.8976	6.464
sp|Q61548|AP180_MOUSE	N/A	13709000000	1300	91.85	26	0	26	323.31	35.7	35.7	24	33.5	sp|Q61548|AP180_MOUSE	N/A	1	0.677133	0.646295	0.999003	0.158315	8.6571	8.6265	8.6198	8.6502	8.5684	8.648	8.6514	8.6293	8.6334	8.6533	8.6279	8.6158	8.6394	8.6059	8.6289	8.6023	8.6027	8.6057	8.5573	8.6229	8.659	8.6221	8.6326	8.6691
sp|Q61553|FSCN1_MOUSE	N/A	4012400000	671	54.507	25	0	25	323.31	60.9	60.9	25	60.9	sp|Q61553|FSCN1_MOUSE	N/A	1	0.619118	0.687003	0.999003	0.146741	8.1017	8.1376	8.108	8.1356	8.0592	8.1682	8.1007	8.1071	8.1783	8.1913	8.1269	8.2167	8.1615	8.093	8.1661	8.0937	8.1124	8.0782	7.9687	8.2647	8.1175	8.0896	8.1128	8.0848
sp|Q61584|FXR1_MOUSE	N/A	147600000	76	76.221	6	0	6	14.072	12.1	12.1	5	10.9	sp|Q61584|FXR1_MOUSE	N/A	1	0.514242	0.76206	0.999003	0.124991	6.7718	6.6535	6.5961	6.6718	6.6149	6.6927	6.6761	6.7675	6.7759	6.6959	6.696	6.0744	6.7729	6.7117	6.784	6.649	6.7583	6.6362	6.6169	6.8337	6.6973	6.6531	6.6864	6.6978
sp|Q61598|GDIB_MOUSE	N/A	12879000000	1221	50.537	35	0	35	323.31	80.7	80.7	28	65.6	sp|Q61598|GDIB_MOUSE	N/A	1	0.68859	0.638375	0.999003	0.160563	8.6369	8.5864	8.5975	8.5738	8.6068	8.5849	8.5933	8.6074	8.5955	8.5838	8.6019	8.6094	8.6072	8.6233	8.5751	8.6591	8.6034	8.6208	8.6337	8.622	8.5739	8.6162	8.6166	8.6146
sp|Q61644|PACN1_MOUSE	N/A	4821500000	736	50.575	24	0	24	320.75	61.9	61.9	23	60.1	sp|Q61644|PACN1_MOUSE	N/A	1	1.48651	0.243125	0.999003	0.292245	8.2026	8.2201	8.2027	8.1157	8.1187	8.2089	8.2379	8.2085	8.0993	8.1828	8.1715	8.1886	8.2261	8.103	8.3155	7.9959	8.1339	8.0689	8.0359	8.1682	8.1618	8.2229	8.1458	8.133
sp|Q61656|DDX5_MOUSE	N/A	867420000	307	69.289	23	0	15	46.625	42.3	28.5	15	28.5	sp|Q61656|DDX5_MOUSE	N/A	1	0.265168	0.926265	0.999003	0.0686045	7.4488	7.4147	7.4507	7.4919	7.3856	7.4487	7.4127	7.4371	7.526	7.5009	7.4711	7.5642	7.448	7.4678	7.5196	7.5236	7.4824	7.4729	7.4112	7.5153	7.3952	7.45	7.4493	7.3634
sp|Q61696|HS71A_MOUSE;sp|P17879|HS71B_MOUSE	N/A	643490000	286	70.078	22	0	19	75.8	48.2	40.7	12	28.2	sp|Q61696|HS71A_MOUSE;sp|P17879|HS71B_MOUSE	N/A	1	0.685372	0.640595	0.999003	0.159933	7.1571	7.3051	7.3623	7.2165	7.2426	7.4055	7.3138	7.3037	7.2903	7.2849	7.3507	7.2887	7.2171	7.2642	7.3454	7.3383	7.3978	7.3836	7.4518	7.2427	7.3328	7.3892	7.3724	7.2835
sp|Q61699|HS105_MOUSE	N/A	4730700000	1032	96.406	40	0	38	323.31	59.8	57.2	38	57.2	sp|Q61699|HS105_MOUSE	N/A	1	1.99971	0.127468	0.999003	0.35711	8.1503	8.1539	8.2047	8.1939	8.1819	8.2133	8.2189	8.2355	8.1369	8.1118	8.2064	8.2091	8.1867	8.1327	8.2015	8.1609	8.1965	8.1401	8.196	8.2696	8.1921	8.2301	8.1438	8.1821
sp|Q61701|ELAV4_MOUSE	N/A	144200000	66	42.368	9	0	9	29.715	27.3	27.3	2	6.8	sp|Q61701|ELAV4_MOUSE	N/A	1	0.342632	0.880261	0.999003	0.0869044	6.833	6.7357	6.7843	6.7689	6.7078	6.0403	6.7093	6.1754	6.7731	6.1387	6.2157	6.7561	6.7689	6.7606	6.6344	6.7484	6.7003	6.6741	6.7312	6.6926	6.7432	6.7561	6.795	6.7467
sp|Q61735|CD47_MOUSE	N/A	1299900000	175	33.097	5	0	5	111.82	16.8	16.8	5	16.8	sp|Q61735|CD47_MOUSE	N/A	1	0.724633	0.613768	0.999003	0.167559	7.5705	7.5607	7.5536	7.5303	7.5857	7.6245	7.4988	7.4054	7.6032	7.565	7.6019	7.5972	7.4659	7.7262	7.5664	7.6741	7.5263	7.5949	7.7359	7.5933	7.5762	7.6917	7.6888	7.5789
sp|Q61753|SERA_MOUSE	N/A	1581700000	309	56.585	16	0	16	130.28	34.5	34.5	16	34.5	sp|Q61753|SERA_MOUSE	N/A	1	1.18732	0.354092	0.999003	0.248014	7.7876	7.6963	7.7454	7.7157	7.6564	7.7343	7.6467	7.7009	7.7142	7.7629	7.7499	7.7398	7.7249	7.6895	7.7668	7.7006	7.745	7.7184	7.6609	7.7747	7.6955	7.7586	7.6961	7.7295
sp|Q61768|KINH_MOUSE	N/A	289550000	207	109.55	28	0	17	101.43	37.5	24.1	17	24.1	sp|Q61768|KINH_MOUSE	N/A	1	2.0929	0.11354	0.999003	0.367633	7.1012	6.9492	7.0455	7.016	7.0416	6.9852	6.9573	6.9793	6.9788	7.0021	6.897	6.9734	7.0118	7.0428	6.8839	6.9787	6.9433	6.9675	6.9037	7.0056	6.9906	7.0191	6.9396	6.9125
sp|Q61792|LASP1_MOUSE	N/A	424840000	158	29.994	11	0	10	136.52	43.3	39.5	10	39.5	sp|Q61792|LASP1_MOUSE	N/A	1	0.59553	0.703784	0.999003	0.141944	7.0533	7.0635	7.0612	7.099	7.0217	7.1884	7.0304	7.1395	7.1403	7.2162	7.1415	7.2524	7.1045	7.0636	7.3204	7.0804	7.1789	7.0272	6.9197	7.2214	7.1384	7.1772	7.1401	7.0403
sp|Q61831|MK10_MOUSE	N/A	581770000	160	52.532	11	0	11	113.18	36.9	36.9	5	21.6	sp|Q61831|MK10_MOUSE	N/A	1	0.526904	0.752976	0.999003	0.127675	7.2419	7.2504	7.2325	7.2579	7.2852	7.2568	7.2944	7.2181	7.3044	7.3071	7.2786	7.3342	7.2826	7.2216	7.3544	7.294	7.2439	7.2541	7.326	7.2505	7.2656	7.2544	7.2336	7.3067
sp|Q61838|PZP_MOUSE;sp|Q6GQT1|A2MG_MOUSE	N/A	485300000	215	165.85	28	0	28	61.404	27.4	27.4	28	27.4	sp|Q61838|PZP_MOUSE	N/A	1	0.669312	0.651727	0.999003	0.156773	7.4405	7.1334	7.0936	7.1112	7.2758	7.138	7.1958	7.3074	7.1314	7.2505	7.2703	7.1504	6.8978	7.2212	6.9973	7.1745	7.4207	7.3927	7.4103	7.2792	7.1999	7.1135	7.5017	6.9379
sp|Q61879|MYH10_MOUSE	N/A	6675100000	1988	228.99	98	0	98	323.31	55.3	55.3	77	44.6	sp|Q61879|MYH10_MOUSE	N/A	1	1.05377	0.4175	0.999003	0.226434	8.4263	8.3109	8.3304	8.3443	8.304	8.3381	8.3413	8.3254	8.3488	8.3436	8.3826	8.3413	8.3085	8.3269	8.2818	8.3549	8.3404	8.3223	8.3884	8.3116	8.3444	8.3746	8.3061	8.3418
sp|Q61885|MOG_MOUSE	N/A	4713300000	408	28.271	10	0	10	115.3	35.4	35.4	10	35.4	sp|Q61885|MOG_MOUSE	N/A	1	2.69612	0.0547191	0.999003	0.42822	8.4748	8.1047	8.299	8.1589	8.0713	8.3046	8.2381	8.1292	8.2382	8.2396	8.2551	7.989	8.1506	8.101	8.147	8.1951	8.2017	8.2958	8.0624	8.1601	8.0014	8.2792	8.0961	8.2969
sp|Q61937|NPM_MOUSE	N/A	390840000	157	32.56	8	0	8	84.192	34.2	34.2	8	34.2	sp|Q61937|NPM_MOUSE	N/A	1	1.23547	0.333462	0.999003	0.255501	6.3654	7.1862	7.1441	6.1092	7.2924	7.0565	7.1731	7.2135	7.0062	6.9811	6.9177	6.9319	7.2615	7.0976	7.2645	6.9526	6.8749	6.9742	6.9815	7.0352	7.0408	6.9643	7.1872	7.0854
sp|Q61941|NNTM_MOUSE	N/A	891090000	410	113.84	25	0	25	151.13	33.8	33.8	25	33.8	sp|Q61941|NNTM_MOUSE	N/A	1	1.49382	0.240887	0.999003	0.293262	7.5677	7.4444	7.4407	7.4638	7.4312	7.443	7.4437	7.4345	7.5045	7.4683	7.5059	7.487	7.4664	7.4472	7.4329	7.545	7.4507	7.5133	7.4948	7.4269	7.4954	7.4541	7.4926	7.4891
sp|Q61990|PCBP2_MOUSE	N/A	1610500000	229	38.221	12	0	9	40.069	46.1	37.6	7	30.4	sp|Q61990|PCBP2_MOUSE	N/A	1	1.68948	0.188122	0.999003	0.319404	7.7603	7.7189	7.7417	7.7617	7.7009	7.7033	7.6607	7.6936	7.7385	7.7828	7.7366	7.8043	7.7502	7.6631	7.7186	7.7383	7.7351	7.7119	7.7054	7.7378	7.6866	7.7355	7.7652	7.7305
sp|Q62048|PEA15_MOUSE	N/A	2408400000	331	15.054	8	0	8	159.66	77.7	77.7	8	77.7	sp|Q62048|PEA15_MOUSE	N/A	1	1.77816	0.168229	0.999003	0.330626	7.5624	7.9912	7.9177	7.7314	7.9766	7.9565	7.9647	7.9953	7.8629	7.7423	7.7477	7.7761	7.9933	7.9794	7.9921	7.7129	7.7809	7.8871	7.7723	7.8243	7.9067	7.7971	8.0361	7.9343
sp|Q62059|CSPG2_MOUSE	N/A	909750000	309	366.78	13	0	13	89.253	5.2	5.2	13	5.2	sp|Q62059|CSPG2_MOUSE	N/A	1	0.526921	0.752964	0.999003	0.127679	7.5137	7.5116	7.5323	7.413	7.5086	7.55	7.5518	7.5132	7.4396	7.3962	7.4445	7.4071	7.4596	7.4934	7.5396	7.4334	7.4573	7.459	7.4631	7.3989	7.409	7.4622	7.4843	7.4602
sp|Q62108|DLG4_MOUSE	N/A	4295100000	1041	80.471	35	0	35	249.95	56.1	56.1	30	48.8	sp|Q62108|DLG4_MOUSE	N/A	1	0.52544	0.754026	0.999003	0.127366	8.0972	8.1895	8.1518	8.1177	8.0843	8.1316	8.1758	8.129	8.141	8.1447	8.1371	8.145	8.1814	8.1548	8.1947	8.0591	8.1045	8.0662	8.0645	8.1349	8.1287	8.1672	8.143	8.1222
sp|Q62165|DAG1_MOUSE	N/A	97491000	51	96.904	3	0	3	12.335	4.4	4.4	3	4.4	sp|Q62165|DAG1_MOUSE	N/A	1	0.815221	0.554315	0.999003	0.184639	6.6499	6.52	6.5493	6.5703	6.5522	6.1404	6.6719	6.5754	6.3789	6.7024	6.5516	6.4345	6.3341	6.7032	6.2363	6.6347	6.6357	6.0532	5.8843	6.5097	6.6323	6.5566	6.6059	6.4856
sp|Q62167|DDX3X_MOUSE;sp|P16381|DDX3L_MOUSE	N/A	1188700000	395	73.101	22	0	21	256.41	42	40.3	4	11.3	sp|Q62167|DDX3X_MOUSE;sp|P16381|DDX3L_MOUSE	N/A	1	1.67907	0.190611	0.999003	0.318061	7.5096	7.5842	7.5872	7.5516	7.6129	7.582	7.5248	7.6159	7.6528	7.5488	7.5744	7.6148	7.548	7.6551	7.5213	7.6907	7.5992	7.6654	7.7042	7.6263	7.6551	7.5657	7.6454	7.6065
sp|Q62186|SSRD_MOUSE	N/A	156630000	72	18.936	5	0	5	13.212	36.6	36.6	5	36.6	sp|Q62186|SSRD_MOUSE	N/A	1	0.595884	0.703531	0.999003	0.142016	6.7197	5.9824	6.6499	6.8034	6.7603	6.7011	6.8154	6.7665	6.7187	6.7415	6.7427	6.7412	6.6048	6.7489	6.7317	6.8088	6.3224	6.7615	6.9264	6.7262	6.7283	6.8235	6.6814	6.8373
sp|Q62188|DPYL3_MOUSE	N/A	3401900000	751	61.936	25	0	19	255.96	65.6	54.2	19	54.2	sp|Q62188|DPYL3_MOUSE	N/A	1	1.72072	0.180853	0.999003	0.3234	8.0419	8.0232	8.0143	8.0111	7.9921	8.0907	7.9849	8.0083	7.9108	8.1123	8.0837	8.0022	7.9916	7.9903	8.1346	8.0218	8.0511	8.0148	8.0391	8.0124	7.9913	8.0505	8.0284	7.9322
sp|Q62189|SNRPA_MOUSE;sp|Q9CQI7|RU2B_MOUSE	N/A	92698000	42	31.835	5	0	5	15.717	19.2	19.2	5	19.2	sp|Q62189|SNRPA_MOUSE	N/A	1	0.0534126	0.997889	0.999003	0.0146199	6.2187	6.5699	6.473	6.1627	6.5284	6.5638	6.5223	5.9046	6.6979	6.667	6.2812	6.7351	5.8766	6.5387	6.661	6.4836	6.5182	6.6382	6.5607	6.6834	6.6233	5.9695	6.5261	6.1409
sp|Q62205|SCN9A_MOUSE	N/A	30762000	51	225.81	8	0	1	91.801	4.9	1	1	1	sp|Q62205|SCN9A_MOUSE	N/A	1	1.06054	0.414059	0.999003	0.227558	6.8141	6.2318	6.2811	6.2386	6.3232	6.5619	6.0996	5.9522	6.0849	6.1106	6.4184	5.9935	6.1643	6.146	5.8952	6.2777	5.9197	6.2951	6.3625	6.0336	6.3777	6.0981	6.1423	6.2668
sp|Q62261|SPTB2_MOUSE	N/A	41832000000	5678	274.22	146	0	146	323.31	70	70	140	67.4	sp|Q62261|SPTB2_MOUSE	N/A	1	0.737745	0.60494	0.999003	0.170076	9.224	9.1064	9.0944	9.1242	9.092	9.1422	9.1368	9.0782	9.1187	9.1593	9.1469	9.1417	9.1558	9.0921	9.1509	9.0908	9.1052	9.0684	9.0711	9.0896	9.0638	9.1264	9.1	9.1042
sp|Q62277|SYPH_MOUSE	N/A	9904700000	499	34.024	8	0	8	143.6	27.7	27.7	8	27.7	sp|Q62277|SYPH_MOUSE	N/A	1	0.076605	0.995061	0.999003	0.0208358	8.4799	8.4611	8.3477	8.5207	8.4606	8.4494	8.4393	8.4265	8.4188	8.4559	8.4033	8.4745	8.4593	8.4097	8.4966	8.3125	8.4077	8.4258	8.3026	8.4224	8.4511	8.3909	8.3837	8.6136
sp|Q62318|TIF1B_MOUSE	N/A	481250000	314	88.846	19	0	19	102.35	34.8	34.8	19	34.8	sp|Q62318|TIF1B_MOUSE	N/A	1	1.41511	0.26607	0.999003	0.282169	7.3547	7.1816	7.1923	7.208	7.2242	7.1933	7.1948	7.2402	7.1887	7.2375	7.2125	7.2581	7.2197	7.2213	7.1631	7.1911	7.1865	7.1893	7.299	7.154	7.1883	7.1719	7.1589	7.1689
sp|Q62348|TSN_MOUSE	N/A	450040000	139	26.201	6	0	6	26.167	33.3	33.3	6	33.3	sp|Q62348|TSN_MOUSE	N/A	1	0.782039	0.575663	0.999003	0.178465	7.2723	7.1855	7.1481	7.0963	7.1815	7.1836	7.1418	7.1128	7.1695	7.2016	7.2341	7.144	7.0692	7.2743	7.1076	7.2983	7.175	7.2795	7.2817	7.1023	7.2088	7.2253	7.2553	7.1804
sp|Q62351|TFR1_MOUSE	N/A	146740000	87	85.73	14	0	14	24.425	21.4	21.4	14	21.4	sp|Q62351|TFR1_MOUSE	N/A	1	1.78241	0.167332	0.999003	0.331155	6.1316	6.6842	6.7425	6.7994	5.8483	6.185	6.8014	5.9085	6.7811	6.7462	6.6896	6.7078	6.7062	6.8094	6.5862	6.766	6.8046	6.7202	6.8754	6.7264	6.7961	6.79	6.7872	6.8487
sp|Q62393|TPD52_MOUSE	N/A	123250000	48	24.313	6	0	6	18.647	29.5	29.5	6	29.5	sp|Q62393|TPD52_MOUSE	N/A	1	0.779431	0.577362	0.999003	0.177975	6.831	6.6697	6.6319	6.5102	6.5082	6.6693	6.7675	6.779	6.6275	6.4732	6.4869	6.511	6.6954	6.5742	6.7284	6.1204	6.5712	6.5649	6.5542	6.5124	6.5912	6.6409	6.6069	6.6413
sp|Q62417|SRBS1_MOUSE	N/A	91310000	44	143.07	11	0	11	16.614	10.9	10.9	11	10.9	sp|Q62417|SRBS1_MOUSE	N/A	1	1.69098	0.187767	0.999003	0.319596	6.3538	6.072	6.1001	6.6135	6.5731	6.3857	6.6002	6.713	6.4706	6.5146	5.9285	6.5109	6.4364	6.2415	6.6657	6.3396	6.0457	6.1695	6.6897	6.5386	6.5568	6.6591	5.8542	6.0174
sp|Q62418|DBNL_MOUSE	N/A	438570000	140	48.699	13	0	13	181.05	40.6	40.6	13	40.6	sp|Q62418|DBNL_MOUSE	N/A	1	0.282768	0.916464	0.999003	0.0728263	6.9956	7.2578	7.2659	6.966	7.1422	7.1926	7.2531	7.2463	7.0761	7.1089	7.0849	7.0906	7.1845	7.1569	7.3178	7.107	7.0823	6.9743	7.1754	7.0768	7.1343	7.159	7.1824	7.1161
sp|Q62419|SH3G1_MOUSE	N/A	165790000	101	41.518	13	0	9	71.359	46.5	37.5	9	37.5	sp|Q62419|SH3G1_MOUSE	N/A	1	1.56459	0.220273	0.999003	0.302946	6.792	6.7859	6.809	6.8134	6.0613	6.728	6.7923	6.7514	6.3587	6.8197	6.7622	6.7414	6.7572	6.3317	6.8484	6.0447	6.737	6.6334	6.8593	6.6354	6.8344	6.8971	6.7999	6.7293
sp|Q62420|SH3G2_MOUSE	N/A	5340400000	878	39.955	17	0	17	215.85	55.4	55.4	13	46	sp|Q62420|SH3G2_MOUSE	N/A	1	1.27051	0.319158	0.999003	0.260857	8.2246	8.219	8.2263	8.1495	8.151	8.2667	8.2548	8.2167	8.1281	8.2027	8.2136	8.2205	8.265	8.1288	8.3494	8.1225	8.2095	8.1263	8.1149	8.1058	8.1443	8.2536	8.1968	8.1725
sp|Q62421|SH3G3_MOUSE	N/A	69339000	34	38.934	4	0	4	22.06	17.6	17.6	4	17.6	sp|Q62421|SH3G3_MOUSE	N/A	1	3.10741	0.0339967	0.999003	0.46328	6.5934	6.4578	6.5344	5.9127	6.0088	6.5731	6.5385	6.4734	6.4441	6.5846	6.0623	5.9793	6.1511	6.0386	6.5217	6.2071	6.4983	6.5389	6.177	6.3072	6.0111	6.4822	5.9525	6.491
sp|Q62425|NDUA4_MOUSE	N/A	5237200000	127	9.3267	6	0	6	20.008	56.1	56.1	6	56.1	sp|Q62425|NDUA4_MOUSE	N/A	1	0.668056	0.6526	0.999003	0.156525	8.4389	8.219	8.2242	8.2516	8.2918	8.312	8.3243	8.1818	8.2495	8.3365	8.3261	8.33	8.2701	8.1674	8.3187	8.2261	8.2814	6.3068	8.1619	8.2667	7.5061	8.2809	8.2798	6.2352
sp|Q62433|NDRG1_MOUSE	N/A	167470000	67	43.008	7	0	7	16.319	27.9	27.9	7	27.9	sp|Q62433|NDRG1_MOUSE	N/A	1	1.46304	0.250442	0.999003	0.288965	6.8195	6.7303	6.7962	6.2286	6.8835	6.8598	6.8293	6.7364	6.1678	6.8247	6.7659	6.5902	6.7036	6.8139	6.7585	6.6664	6.6692	6.8566	6.668	6.717	6.733	6.7564	6.7152	6.7333
sp|Q62442|VAMP1_MOUSE	N/A	446900000	153	12.89	3	0	2	204.39	33.9	28	2	28	sp|Q62442|VAMP1_MOUSE	N/A	1	4.19293	0.0105741	0.781004	0.538043	7.1866	7.0078	7.0552	7.0484	7.0399	7.1047	7.1399	6.8609	6.9595	7.0842	7.1166	6.9206	7.0291	7.0488	7.0734	7.149	7.147	7.109	7.2867	6.8409	7.0217	7.1696	7.0448	7.0608
sp|Q62443|NPTX1_MOUSE	N/A	713760000	219	47.117	13	0	13	100.36	35.6	35.6	13	35.6	sp|Q62443|NPTX1_MOUSE	N/A	1	1.32013	0.299886	0.999003	0.268312	7.3344	7.3138	7.3337	7.3766	7.2499	7.4008	7.3901	7.419	7.4049	7.3828	7.3028	7.5167	7.4133	7.3247	7.4067	7.315	7.4435	7.3883	7.2699	7.4673	7.3355	7.4667	7.3678	7.4094
sp|Q62446|FKBP3_MOUSE	N/A	227080000	87	25.147	6	0	6	32.913	40.2	40.2	6	40.2	sp|Q62446|FKBP3_MOUSE	N/A	1	0.2195	0.949489	0.999003	0.0574682	6.8124	6.755	6.8014	6.9088	6.7382	6.7707	6.7755	6.8061	6.6797	6.9821	6.8729	6.9614	6.8878	6.831	7.0057	6.8942	6.9081	6.7224	6.8975	6.8741	6.7924	6.9297	6.8192	6.8999
sp|Q62448|IF4G2_MOUSE	N/A	171420000	126	102.1	11	0	11	50.418	13	13	11	13	sp|Q62448|IF4G2_MOUSE	N/A	1	2.26093	0.0923265	0.999003	0.385763	6.7184	6.635	6.7465	6.7547	6.8049	6.7209	6.69	6.6955	6.798	6.6344	6.6673	6.8251	6.781	6.7319	6.6574	6.9746	6.7878	6.7697	6.8446	6.8155	6.7439	6.759	6.8039	6.8163
sp|Q62465|VAT1_MOUSE	N/A	604500000	216	43.096	13	0	13	84.111	42.9	42.9	13	42.9	sp|Q62465|VAT1_MOUSE	N/A	1	0.651513	0.664157	0.999003	0.153243	7.3707	7.1879	7.2618	7.2208	7.392	7.2919	7.2649	7.2543	7.1688	7.2453	7.2518	7.1763	7.292	7.215	7.2341	7.1435	7.1926	7.2823	7.0915	7.1785	7.1958	7.1315	7.1734	7.3245
sp|Q63739|TP4A1_MOUSE	N/A	69708000	28	19.815	5	0	5	11.838	33.5	33.5	2	16.2	sp|Q63739|TP4A1_MOUSE	N/A	1	0.668129	0.65255	0.999003	0.156539	6.337	6.6275	6.1392	6.0967	6.4026	6.1963	6.5103	6.5634	6.6363	6.591	6.5774	6.6374	6.6083	6.1289	6.1309	6.2352	5.9356	6.1799	6.1486	6.5256	6.3031	6.704	6.2315	6.496
sp|Q63810|CANB1_MOUSE	N/A	3949400000	394	19.3	12	0	12	192.38	73.5	73.5	11	68.8	sp|Q63810|CANB1_MOUSE	N/A	1	0.528741	0.751657	0.999003	0.128064	8.0766	8.1623	8.1809	7.9726	8.1323	8.0738	8.1278	8.1006	7.9426	8.0469	8.078	8.0439	8.0233	8.1556	8.1588	8.0357	8.0941	8.0958	8.1935	7.936	8.197	8.2196	8.1282	8.2424
sp|Q63844|MK03_MOUSE	N/A	730420000	256	43.066	15	0	11	23.81	49.2	37.1	11	37.1	sp|Q63844|MK03_MOUSE	N/A	1	1.1962	0.350203	0.999003	0.249406	7.4825	7.4044	7.3656	7.3831	7.3182	7.3574	7.3061	7.3758	7.3623	7.3851	7.3737	7.4636	7.3863	7.4146	7.295	7.4045	7.3957	7.4249	7.4591	7.3163	7.3996	7.3258	7.3254	7.377
sp|Q63912|OMGP_MOUSE	N/A	1404400000	195	49.283	7	0	7	56.611	19.1	19.1	7	19.1	sp|Q63912|OMGP_MOUSE	N/A	1	0.969392	0.462433	0.999003	0.212149	7.6966	7.6109	7.6016	7.6684	7.6186	7.6686	7.6569	7.628	7.7356	7.7512	7.6427	7.7084	7.6872	7.6223	7.7273	7.5429	7.677	7.6009	7.3895	7.767	7.6033	7.6422	7.6337	7.659
sp|Q63932|MP2K2_MOUSE	N/A	77420000	38	44.402	12	0	5	31.685	39.4	22.7	5	22.7	sp|Q63932|MP2K2_MOUSE	N/A	1	1.1692	0.362158	0.999003	0.245156	6.1796	5.8921	6.0088	6.6494	6.1444	6.7565	6.1093	6.256	6.1711	5.9305	6.3205	6.2463	6.2522	6.1268	6.6224	6.5995	6.2689	6.7402	6.7723	6.1285	6.7128	6.6381	5.771	6.732
sp|Q64010|CRK_MOUSE	N/A	175040000	69	33.814	8	0	8	13.256	34.5	34.5	8	34.5	sp|Q64010|CRK_MOUSE	N/A	1	0.939845	0.479073	0.999003	0.207021	6.462	6.955	7.0125	6.6831	6.8965	6.8012	6.9055	7.0214	6.8	5.8087	6.6765	6.0196	6.8698	6.6963	6.9374	6.5914	6.2614	6.0882	6.6615	6.7247	6.9326	6.0109	6.8753	6.7422
sp|Q640R3|HECAM_MOUSE	N/A	1219200000	320	46.366	9	0	9	75.946	30.4	30.4	9	30.4	sp|Q640R3|HECAM_MOUSE	N/A	1	0.69239	0.635758	0.999003	0.161306	7.7084	7.5649	7.6274	7.5897	7.659	7.6043	7.5925	7.6596	7.6146	7.6183	7.6168	7.5553	7.4996	7.6217	7.515	7.6877	7.5998	7.6421	7.7105	7.5281	7.5853	7.6163	7.5871	7.6227
sp|Q64105|SPRE_MOUSE	N/A	833720000	281	27.883	13	0	13	157.52	62.1	62.1	13	62.1	sp|Q64105|SPRE_MOUSE	N/A	1	2.21637	0.0975079	0.999003	0.381057	7.5004	7.4171	7.4612	7.4384	7.3918	7.4209	7.391	7.4433	7.3737	7.4788	7.5019	7.3145	7.3471	7.4872	7.4186	7.4736	7.466	7.4964	7.5684	7.3348	7.4664	7.4794	7.352	7.4607
sp|Q64133|AOFA_MOUSE	N/A	718870000	224	59.601	12	0	12	65.951	31.6	31.6	12	31.6	sp|Q64133|AOFA_MOUSE	N/A	1	2.52704	0.0668983	0.999003	0.41244	7.4853	7.333	7.3671	7.3563	7.3506	7.3056	7.3434	7.3506	7.4466	7.363	7.3855	7.4479	7.3597	7.3741	7.3565	7.4486	7.3882	7.3937	7.4426	7.4254	7.308	7.3022	7.4055	7.4178
sp|Q64152|BTF3_MOUSE	N/A	46389000	36	22.031	2	0	2	10.046	20.1	20.1	2	20.1	sp|Q64152|BTF3_MOUSE	N/A	1	0.998419	0.446544	0.999003	0.217122	6.1681	6.2785	6.469	6.3184	6.5864	5.937	6.613	6.3599	6.2326	6.3424	6.3982	6.3123	6.2623	6.4865	6.5036	6.32	6.3914	6.3051	6.058	6.1209	6.0989	6.3039	6.441	6.4955
sp|Q641P0|ARP3B_MOUSE	N/A	1629800000	381	47.579	16	0	12	71.722	48.3	37.3	12	37.3	sp|Q641P0|ARP3B_MOUSE	N/A	1	0.879709	0.514376	0.999003	0.196376	7.6925	7.731	7.7333	7.7062	7.829	7.6647	7.7477	7.7064	7.7279	7.6911	7.7952	7.7109	7.687	7.7642	7.6845	7.8154	7.7485	7.7705	7.8273	7.6587	7.7398	7.737	7.7471	7.7651
sp|Q64310|SURF4_MOUSE	N/A	158660000	65	30.381	6	0	6	37.81	35.3	35.3	6	35.3	sp|Q64310|SURF4_MOUSE	N/A	1	1.4139	0.266476	0.999003	0.281996	6.1231	6.195	6.7474	6.6624	6.746	6.8623	6.2131	6.6547	6.7762	6.644	6.7016	6.7817	6.7019	6.7209	6.7158	6.8341	6.8647	6.786	6.7014	6.6593	6.771	6.6044	6.8909	6.9669
sp|Q64314|CD34_MOUSE	N/A	63250000	51	40.982	3	0	3	4.5973	10.2	10.2	3	10.2	sp|Q64314|CD34_MOUSE	N/A	1	0.595256	0.703979	0.999003	0.141888	6.3958	6.1651	5.9338	6.4056	6.6105	6.4411	6.5557	6.3244	6.1887	6.4008	6.5103	6.2664	6.1427	6.0535	6.4822	6.4101	6.2398	6.2415	6.3036	6.4075	6.5507	6.4623	6.5289	6.1296
sp|Q64331|MYO6_MOUSE	N/A	263780000	114	146.41	19	0	19	49.211	18.3	18.3	19	18.3	sp|Q64331|MYO6_MOUSE	N/A	1	0.852452	0.531001	0.999003	0.191457	7.061	6.9481	6.8391	6.8618	7.0283	6.9818	6.9506	6.8813	6.985	6.9607	6.9824	6.9518	6.9243	6.8892	6.9069	6.9735	6.9145	6.9764	6.9424	7.0805	6.8341	6.8903	6.9699	6.9743
sp|Q64332|SYN2_MOUSE	N/A	29000000000	1890	63.372	31	0	27	323.31	63.1	58.9	26	57.5	sp|Q64332|SYN2_MOUSE	N/A	1	0.175079	0.968491	0.999003	0.0463775	8.7878	8.916	8.8941	8.9211	8.9011	8.9611	8.8977	8.9574	8.8667	8.9732	8.9625	8.981	8.9131	8.878	8.9585	8.9193	8.964	8.8697	8.8266	8.8869	8.9135	8.9502	8.9521	8.8685
sp|Q64433|CH10_MOUSE	N/A	1916900000	172	10.963	7	0	7	39.566	57.8	57.8	7	57.8	sp|Q64433|CH10_MOUSE	N/A	1	1.70407	0.18469	0.999003	0.321277	7.4156	7.8235	7.8371	7.6912	7.6825	7.9056	7.8901	7.9816	7.8058	7.6561	7.6475	7.5449	7.8861	7.8547	7.9952	7.5984	7.7471	7.8098	7.5989	7.7624	7.867	7.7313	7.9061	7.7224
sp|Q64487|PTPRD_MOUSE;sp|A2A8L5|PTPRF_MOUSE	N/A	282140000	190	214.41	25	0	16	70.075	18.5	12.4	16	12.4	sp|Q64487|PTPRD_MOUSE	N/A	1	1.78297	0.167215	0.999003	0.331224	6.9451	6.8935	6.9701	6.9953	6.8602	6.8713	6.8553	6.9447	7.034	6.9337	6.9505	6.919	6.8063	6.8153	6.8855	6.8768	6.9185	6.9205	6.8462	6.9532	6.9489	6.8471	6.9374	6.9326
sp|Q64514|TPP2_MOUSE	N/A	1123700000	650	139.88	40	0	40	241.88	41.5	41.5	40	41.5	sp|Q64514|TPP2_MOUSE	N/A	1	0.195516	0.96023	0.999003	0.0515123	7.6288	7.5163	7.5517	7.5909	7.5145	7.5317	7.6011	7.5781	7.5858	7.5752	7.5911	7.5557	7.6089	7.5811	7.5063	7.5738	7.5637	7.6039	7.654	7.6077	7.5524	7.6154	7.5429	7.5863
sp|Q64516|GLPK_MOUSE;sp|Q9WU65|GLPK2_MOUSE	N/A	1054600000	420	61.227	23	0	23	83.289	58.5	58.5	23	58.5	sp|Q64516|GLPK_MOUSE	N/A	1	3.01384	0.0378227	0.999003	0.455687	7.6917	7.5352	7.6084	7.5336	7.5614	7.5429	7.544	7.4871	7.5351	7.5703	7.5956	7.4819	7.5005	7.5515	7.4939	7.563	7.5532	7.5645	7.5769	7.4946	7.5056	7.5798	7.4957	7.5672
sp|Q64520|KGUA_MOUSE	N/A	74554000	53	21.918	6	0	6	10.542	46	46	6	46	sp|Q64520|KGUA_MOUSE	N/A	1	0.0879867	0.993191	0.999003	0.0238577	6.5148	6.1807	6.4407	6.5049	6.4789	6.408	6.2478	6.2507	6.1212	6.1195	5.8916	6.2782	5.7142	6.5236	6.1382	6.1126	6.1488	6.4826	6.4113	6.0835	6.6151	6.0521	6.4376	6.2637
sp|Q64521|GPDM_MOUSE	N/A	9211700000	1626	80.953	47	0	47	323.31	76.1	76.1	47	76.1	sp|Q64521|GPDM_MOUSE	N/A	1	1.82281	0.159043	0.999003	0.336138	8.4695	8.4553	8.4551	8.4419	8.4525	8.4564	8.4253	8.4098	8.42	8.4804	8.4756	8.4552	8.4273	8.433	8.4294	8.4701	8.4708	8.4049	8.4559	8.4043	8.4529	8.4765	8.4299	8.4628
sp|Q64523|H2A2C_MOUSE;sp|Q6GSS7|H2A2A_MOUSE;sp|Q8CGP6|H2A1H_MOUSE;sp|Q8R1M2|H2AJ_MOUSE;sp|Q8CGP7|H2A1K_MOUSE;sp|Q8CGP5|H2A1F_MOUSE;sp|Q8BFU2|H2A3_MOUSE;sp|C0HKE9|H2A1P_MOUSE;sp|C0HKE8|H2A1O_MOUSE;sp|C0HKE7|H2A1N_MOUSE;sp|C0HKE6|H2A1I_MOUSE;sp|C0HKE5|H2A1G_MOUSE;sp|C0HKE4|H2A1E_MOUSE;sp|C0HKE3|H2A1D_MOUSE;sp|C0HKE2|H2A1C_MOUSE;sp|C0HKE1|H2A1B_MOUSE	N/A	19943000000	162	13.988	4	0	4	22.327	35.7	35.7	2	28.7	sp|Q64523|H2A2C_MOUSE;sp|Q6GSS7|H2A2A_MOUSE;sp|Q8CGP6|H2A1H_MOUSE;sp|Q8R1M2|H2AJ_MOUSE;sp|Q8CGP7|H2A1K_MOUSE;sp|Q8CGP5|H2A1F_MOUSE;sp|Q8BFU2|H2A3_MOUSE;sp|C0HKE9|H2A1P_MOUSE;sp|C0HKE8|H2A1O_MOUSE;sp|C0HKE7|H2A1N_MOUSE;sp|C0HKE6|H2A1I_MOUSE;sp|C0HKE5|H2A1G_MOUSE;sp|C0HKE4|H2A1E_MOUSE;sp|C0HKE3|H2A1D_MOUSE;sp|C0HKE2|H2A1C_MOUSE;sp|C0HKE1|H2A1B_MOUSE	N/A	1	1.26998	0.319368	0.999003	0.260778	8.7821	8.7852	8.8131	8.7711	8.8371	8.7867	8.8035	8.7799	8.9542	8.8326	8.813	8.8502	8.8634	8.8434	8.8114	8.9174	8.8575	8.8592	8.8325	8.8482	8.7741	8.7159	8.8949	8.7488
sp|Q64674|SPEE_MOUSE	N/A	429840000	155	33.995	13	0	13	33.292	65.2	65.2	13	65.2	sp|Q64674|SPEE_MOUSE	N/A	1	0.846106	0.534926	0.999003	0.190303	7.1979	7.0439	7.1	7.122	7.1346	7.1284	7.0074	7.1667	7.1189	7.1697	7.171	7.1065	7.1151	7.1417	7.1521	7.2234	7.2621	6.9921	7.2305	7.2257	7.1564	7.2024	7.1221	7.1175
sp|Q64727|VINC_MOUSE	N/A	717990000	505	116.72	37	0	37	177.61	45.6	45.6	37	45.6	sp|Q64727|VINC_MOUSE	N/A	1	1.17399	0.360011	0.999003	0.245913	7.4513	7.3096	7.3723	7.3957	7.38	7.346	7.3521	7.3739	7.3146	7.3867	7.4302	7.3764	7.3394	7.3621	7.3706	7.4139	7.4173	7.4408	7.395	7.3593	7.3865	7.3869	7.3649	7.3211
sp|Q64737|PUR2_MOUSE	N/A	302560000	169	107.5	19	0	19	63.351	28.1	28.1	19	28.1	sp|Q64737|PUR2_MOUSE	N/A	1	1.2011	0.348073	0.999003	0.250171	7.016	7.0862	7.0204	7.0988	7.076	6.9467	7.0286	7.0212	6.9641	6.9828	7.036	6.925	6.9391	7.0068	6.9031	7.1172	6.8932	7.0565	7.1466	6.8898	7.0834	7.0756	6.8608	7.0671
sp|Q68ED2|GRM7_MOUSE	N/A	252990000	224	102.22	8	0	8	175.7	13.3	13.3	8	13.3	sp|Q68ED2|GRM7_MOUSE	N/A	1	0.770813	0.583	0.999003	0.176355	6.9757	6.9121	6.9188	6.9488	6.9679	6.871	6.9368	6.9799	6.9601	6.901	6.9494	6.8852	6.8772	6.9655	6.8516	6.9499	6.9456	6.9647	6.9605	6.8888	6.9868	6.8775	6.934	7.0199
sp|Q68FD5|CLH1_MOUSE	N/A	111180000000	5980	191.55	103	0	103	323.31	71.6	71.6	103	71.6	sp|Q68FD5|CLH1_MOUSE	N/A	1	1.27508	0.317336	0.999003	0.26155	9.5679	9.5552	9.5217	9.5567	9.5679	9.5367	9.5495	9.5161	9.5685	9.5643	9.5463	9.5597	9.5517	9.5275	9.5504	9.5659	9.5472	9.5241	9.5268	9.5397	9.5414	9.5373	9.5589	9.5603
sp|Q68FD9|K1549_MOUSE	N/A	74907000	38	209.22	7	0	7	13.918	5.3	5.3	7	5.3	sp|Q68FD9|K1549_MOUSE	N/A	1	2.21395	0.0977986	0.999003	0.380799	6.0545	6.5811	5.9862	6.0319	6.5405	6.1616	6.5593	6.3682	6.495	6.2193	6.5258	6.1983	6.5371	5.9727	5.9796	6.3407	5.8766	6.2467	6.1712	6.3771	6.511	6.0174	6.5778	6.5838
sp|Q68FF6|GIT1_MOUSE;sp|Q9JLQ2|GIT2_MOUSE	N/A	940220000	431	85.299	27	0	27	146.9	47.7	47.7	27	47.7	sp|Q68FF6|GIT1_MOUSE	N/A	1	1.37752	0.278986	0.999003	0.276748	7.504	7.4723	7.4422	7.4941	7.5009	7.4333	7.4598	7.5072	7.5101	7.4826	7.4715	7.5419	7.5312	7.4615	7.512	7.4157	7.4474	7.4412	7.4188	7.5486	7.5325	7.4999	7.4275	7.5182
sp|Q68FH0|PKP4_MOUSE	N/A	189510000	125	131.55	17	0	16	56.037	18.3	17.5	16	17.5	sp|Q68FH0|PKP4_MOUSE	N/A	1	1.09651	0.396193	0.999003	0.233474	6.6839	6.7649	6.7843	6.8169	6.7695	6.7912	6.7668	6.7552	6.8332	6.7999	6.758	6.9092	6.7615	6.7797	6.7314	6.8711	6.8273	6.8153	6.826	6.7526	6.8654	6.8302	6.8082	6.9002
sp|Q68FL4|SAHH3_MOUSE	N/A	439410000	203	66.899	21	0	9	94.623	45.2	26.9	9	26.9	sp|Q68FL4|SAHH3_MOUSE	N/A	1	1.28842	0.31207	0.999003	0.263566	7.2498	7.1334	7.196	7.1666	7.2252	7.1962	7.1359	7.1464	7.0798	7.1467	7.1824	7.0358	7.1289	7.1219	7.1401	7.1767	7.2061	7.2306	7.1932	7.0132	7.1198	7.1401	7.1866	7.1755
sp|Q68FL6|SYMC_MOUSE	N/A	455620000	130	101.43	18	0	18	49.17	28.4	28.4	18	28.4	sp|Q68FL6|SYMC_MOUSE	N/A	1	2.07805	0.115648	0.999003	0.365979	7.2986	7.2343	7.2103	7.2157	7.1179	6.9541	7.1838	7.1694	7.2707	7.2322	7.249	7.2268	7.1994	7.2184	7.1097	7.2168	7.1434	7.243	7.3183	7.2442	6.4614	7.1454	7.2968	7.1904
sp|Q68FM6|PPR29_MOUSE;sp|Q8C8T7|ELFN1_MOUSE	N/A	153910000	101	90.028	13	0	13	24.216	18.5	18.5	13	18.5	sp|Q68FM6|PPR29_MOUSE	N/A	1	1.22218	0.339043	0.999003	0.25345	6.8448	6.663	6.7139	6.6881	6.5977	6.7002	6.7229	6.7001	6.674	6.7648	6.723	6.7822	6.7135	6.6382	6.7587	6.2228	6.7516	6.6861	6.7434	6.7453	6.6688	6.7286	6.6961	6.7532
sp|Q69Z98|BRSK2_MOUSE	N/A	153470000	103	81.733	10	0	8	43.239	20.4	18.2	8	18.2	sp|Q69Z98|BRSK2_MOUSE	N/A	1	0.988661	0.451834	0.999003	0.215457	6.9019	6.5915	6.6869	6.7129	6.6496	6.6645	6.7182	6.662	6.7278	6.7133	6.7546	6.686	6.6613	6.7443	6.6236	6.7822	6.7343	6.7024	6.8454	6.747	6.6721	6.6972	6.7189	6.7458
sp|Q69ZK9|NLGN2_MOUSE	N/A	228840000	85	90.988	11	0	9	34.3	17.6	15	7	11.8	sp|Q69ZK9|NLGN2_MOUSE	N/A	1	0.973204	0.460321	0.999003	0.212806	6.9346	6.9608	6.8766	6.9386	6.9033	6.8744	6.9252	6.8672	6.9147	6.9252	6.9398	6.9269	6.8854	6.7723	6.8349	6.8538	6.8871	6.7968	6.8984	6.1632	6.9558	6.8741	6.9754	6.8584
sp|Q6A0A9|F120A_MOUSE	N/A	120270000	80	121.64	15	0	15	16.795	15.1	15.1	15	15.1	sp|Q6A0A9|F120A_MOUSE	N/A	1	1.1202	0.384803	0.999003	0.23732	6.7033	6.4924	6.5966	6.7363	6.5977	6.6243	6.6477	6.6236	6.7338	6.6952	6.6285	6.6979	6.6323	6.5131	6.4757	6.5084	6.6447	6.6269	6.6353	6.6699	6.5756	6.5633	6.5277	6.4075
sp|Q6A4J8|UBP7_MOUSE	N/A	286530000	170	128.47	20	0	20	47.591	23.8	23.8	20	23.8	sp|Q6A4J8|UBP7_MOUSE	N/A	1	0.191675	0.961847	0.999003	0.0505514	7.0494	7.0712	6.9353	6.9658	6.9862	6.9211	7.0304	6.9594	6.9947	6.9883	6.8763	6.9525	7.0454	6.957	6.9153	7.009	6.9957	6.9287	7.0706	6.9862	6.9656	6.9983	6.9823	6.9543
sp|Q6DFW4|NOP58_MOUSE	N/A	88569000	79	60.342	5	0	5	47.72	13.6	13.6	5	13.6	sp|Q6DFW4|NOP58_MOUSE	N/A	1	1.86838	0.150203	0.999003	0.34167	6.5165	6.5051	6.4355	6.5371	6.6291	6.3868	6.5359	6.3881	6.5324	6.4893	6.463	6.4964	6.4597	6.4655	6.3998	6.5736	6.4832	6.0052	6.4416	6.4473	6.4571	6.3248	6.5192	6.4538
sp|Q6GQS1|SCMC3_MOUSE	N/A	232480000	112	52.496	13	0	13	23.493	36.6	36.6	13	36.6	sp|Q6GQS1|SCMC3_MOUSE	N/A	1	0.0555548	0.997682	0.999003	0.0151974	6.9382	6.8707	6.7826	6.8596	6.8322	6.854	6.8891	6.854	6.8811	6.8965	6.9199	6.9598	6.9146	6.8665	6.9475	6.9143	6.8934	6.759	6.8018	6.842	6.8516	6.9124	6.8798	6.8523
sp|Q6GQT9|NOMO1_MOUSE	N/A	101180000	73	133.42	11	0	11	14.183	11.8	11.8	11	11.8	sp|Q6GQT9|NOMO1_MOUSE	N/A	1	1.77264	0.169402	0.999003	0.329939	6.2807	6.5018	6.5122	6.6672	6.5811	5.9824	6.5904	6.6098	6.6518	6.6301	6.624	6.6428	6.6282	6.5266	6.6286	6.5949	6.4521	6.6119	6.2251	6.6301	6.1801	6.5876	6.5384	6.4938
sp|Q6IRU5|CLCB_MOUSE	N/A	877620000	153	25.171	10	0	10	25.065	38	38	10	38	sp|Q6IRU5|CLCB_MOUSE	N/A	1	1.32748	0.297128	0.999003	0.269404	7.2995	7.5956	7.4739	7.2874	7.4442	7.5321	7.6368	7.5943	7.4245	7.3709	7.3405	7.3167	7.5561	7.495	7.6498	7.2115	7.3938	7.3395	7.1376	7.3842	7.4297	7.4735	7.4895	7.4261
sp|Q6KAR6|EXOC3_MOUSE	N/A	186290000	130	86.454	17	0	17	33.158	28.3	28.3	17	28.3	sp|Q6KAR6|EXOC3_MOUSE	N/A	1	0.290757	0.911876	0.999003	0.0747301	6.9154	6.3381	6.7481	6.8858	6.7313	6.7703	6.718	6.6132	6.9093	6.7573	6.8534	6.7481	6.8208	6.7312	6.8725	6.8718	6.8314	6.7667	6.8577	6.8962	6.8456	6.8574	6.7045	6.7907
sp|Q6NS52|DGKB_MOUSE	N/A	464770000	162	90.271	12	0	12	70.528	19.6	19.6	12	19.6	sp|Q6NS52|DGKB_MOUSE	N/A	1	2.02996	0.12276	0.999003	0.360564	6.949	7.1752	7.1311	7.2017	7.1999	7.2627	7.2011	7.1867	7.2387	7.091	7.1077	7.2267	7.2234	7.1765	7.1871	7.2702	7.2058	7.313	7.217	7.1013	7.1998	7.1666	7.1642	7.1606
sp|Q6NS60|FBX41_MOUSE	N/A	238510000	106	94.33	10	0	10	25.528	16.6	16.6	10	16.6	sp|Q6NS60|FBX41_MOUSE	N/A	1	0.571865	0.720708	0.999003	0.137077	6.8584	6.9292	6.99	6.9304	6.8663	6.8355	6.9123	6.8636	6.9839	6.8886	6.9088	6.9272	6.9593	6.9536	6.913	6.9831	6.9106	6.8853	6.9521	6.8552	6.9703	6.319	6.9601	6.0278
sp|Q6NVE8|WDR44_MOUSE	N/A	40130000	40	101.55	9	0	9	8.1231	10.7	10.7	9	10.7	sp|Q6NVE8|WDR44_MOUSE	N/A	1	0.230945	0.943993	0.999003	0.060284	6.4415	6.3908	6.3149	6.3441	6.3321	6.2151	6.336	6.3027	6.2075	6.2481	6.2359	6.3078	6.3508	5.9538	6.0697	5.9086	6.0908	6.2281	5.9616	5.9727	6.1406	6.0195	6.496	6.3239
sp|Q6NVF0|OCRL_MOUSE	N/A	68157000	52	104.28	9	0	9	19.731	13.1	13.1	9	13.1	sp|Q6NVF0|OCRL_MOUSE	N/A	1	1.05175	0.418533	0.999003	0.226097	6.5215	6.4292	6.1626	6.5625	6.34	6.4239	6.2405	6.0753	6.1214	6.5748	6.4596	6.3026	6.466	6.5694	6.4652	6.4488	6.1322	6.5082	6.5429	6.5134	6.3996	6.4367	6.2454	6.4833
sp|Q6NXK7|DPP10_MOUSE	N/A	395370000	150	90.825	17	0	15	21.144	22.8	20.7	15	20.7	sp|Q6NXK7|DPP10_MOUSE	N/A	1	3.64447	0.0187782	0.994351	0.503069	7.0937	7.1365	7.041	7.1548	7.0325	7.0103	6.9997	7.0317	7.2867	7.0954	7.1274	7.3397	7.1631	7.0911	7.0356	7.1671	7.1041	6.9985	7.1408	7.1484	7.1314	7.0257	7.2605	7.1639
sp|Q6NZJ6|IF4G1_MOUSE	N/A	352930000	191	176.07	25	0	25	79.89	19.6	19.6	20	16.5	sp|Q6NZJ6|IF4G1_MOUSE	N/A	1	0.296462	0.90855	0.999003	0.0760849	7.199	7.0275	6.9778	7.127	7.0811	7.0639	7.0521	7.0051	6.9634	7.0233	7.0403	7.0797	7.0332	7.1026	7.0221	7.122	7.0869	7.0401	7.1113	7.0492	6.9422	7.0413	7.0866	7.0453
sp|Q6NZL0|SOGA3_MOUSE	N/A	529250000	205	103.48	14	0	14	118.51	16.4	16.4	13	15.3	sp|Q6NZL0|SOGA3_MOUSE	N/A	1	2.04839	0.119982	0.999003	0.36265	7.4197	7.2417	7.2315	7.2674	7.2029	7.194	7.2766	7.2212	7.2686	7.3057	7.2969	7.2558	7.1944	7.2233	7.2109	7.2077	7.2372	7.2245	7.2346	7.249	7.2019	7.2681	7.219	7.2817
sp|Q6P069|SORCN_MOUSE	N/A	162140000	61	21.627	9	0	9	39.061	49.5	49.5	9	49.5	sp|Q6P069|SORCN_MOUSE	N/A	1	0.896027	0.504608	0.999003	0.199293	6.8016	6.8761	6.2058	6.7697	6.1598	6.8969	6.7084	6.7864	6.7622	6.8314	6.9356	6.7228	6.7835	6.1971	6.8722	6.3056	6.1127	6.1225	6.848	6.256	6.8373	6.7346	6.8108	6.8151
sp|Q6P1B1|XPP1_MOUSE	N/A	579410000	200	69.59	16	0	16	47.832	34	34	16	34	sp|Q6P1B1|XPP1_MOUSE	N/A	1	1.65686	0.19603	0.999003	0.315181	7.3572	7.2677	7.307	7.2556	7.2699	7.2931	7.3064	7.2408	7.3275	7.3546	7.3086	7.3064	7.3147	7.2196	7.2668	7.1831	7.3382	7.2551	7.1929	7.3396	7.2803	7.3006	7.2516	7.3245
sp|Q6P1F6|2ABA_MOUSE;sp|Q6ZWR4|2ABB_MOUSE	N/A	1221600000	360	51.691	19	0	19	119.08	62	62	11	42.7	sp|Q6P1F6|2ABA_MOUSE	N/A	1	1.43459	0.259605	0.999003	0.284947	7.5167	7.5867	7.5974	7.6321	7.6148	7.6582	7.5633	7.6314	7.6044	7.6042	7.5945	7.5748	7.5513	7.6325	7.6251	7.6332	7.5645	7.6542	7.6043	7.5996	7.6778	7.5969	7.6242	7.6423
sp|Q6P2B1|TNPO3_MOUSE	N/A	189520000	106	104.17	16	0	16	39.832	26.2	26.2	15	25.5	sp|Q6P2B1|TNPO3_MOUSE	N/A	1	0.446989	0.809889	0.999003	0.11045	6.7896	6.8359	6.7438	6.7452	6.8793	6.7688	6.8312	6.8094	6.725	6.762	6.7925	6.7959	6.7797	6.8081	6.7846	6.944	6.7809	6.7104	6.6683	6.6934	6.7839	6.8378	6.7564	6.8643
sp|Q6P3A8|ODBB_MOUSE	N/A	62244000	60	42.88	5	0	5	17.302	16.2	16.2	5	16.2	sp|Q6P3A8|ODBB_MOUSE	N/A	1	0.883483	0.512105	0.999003	0.197053	6.5948	6.4223	6.4617	6.3106	6.5131	6.1185	5.8225	6.2512	6.1857	6.4233	6.1205	6.3299	6.3951	6.4157	6.41	6.4495	6.4605	6.5387	6.3352	6.3653	6.0804	6.4215	6.3931	5.8969
sp|Q6P4S6|SIK3_MOUSE	N/A	361340000	177	145.78	14	0	14	65.753	12.4	12.4	14	12.4	sp|Q6P4S6|SIK3_MOUSE	N/A	1	0.62788	0.680798	0.999003	0.148509	7.0762	7.0463	7.0735	7.0909	7.1603	7.0659	7.1463	7.0348	7.0988	7.0342	7.1189	6.9825	6.9519	7.1253	7.049	7.1487	7.0724	7.0619	7.108	7.0054	7.1373	7.0995	7.0923	7.0801
sp|Q6P4T2|U520_MOUSE	N/A	249830000	173	244.54	34	0	34	161.11	20.9	20.9	34	20.9	sp|Q6P4T2|U520_MOUSE	N/A	1	0.489358	0.779865	0.999003	0.119666	6.8914	6.9305	6.8423	6.824	7.0378	6.936	6.9278	6.8604	6.9611	6.8336	6.9604	6.9183	6.8341	7.0315	6.9569	7.0862	6.8971	6.7759	7.0588	6.9088	6.8808	6.7882	6.9328	6.6981
sp|Q6P5E4|UGGG1_MOUSE	N/A	110550000	95	176.43	14	0	14	36.776	12.8	12.8	14	12.8	sp|Q6P5E4|UGGG1_MOUSE	N/A	1	1.15074	0.370544	0.999003	0.242223	6.277	6.4862	6.1466	6.7055	6.6715	6.5498	6.5905	6.656	6.6251	6.4764	6.6238	6.6142	6.6117	6.3677	6.643	5.8956	6.2859	6.7648	6.7118	6.6435	5.8236	5.9337	6.6951	6.6001
sp|Q6P5F9|XPO1_MOUSE	N/A	1312500000	426	123.09	32	0	32	161.89	39.4	39.4	32	39.4	sp|Q6P5F9|XPO1_MOUSE	N/A	1	2.21667	0.0974717	0.999003	0.38109	7.5931	7.624	7.6417	7.5967	7.7285	7.6428	7.6152	7.6218	7.6786	7.6527	7.6725	7.6872	7.6347	7.722	7.6006	7.711	7.6651	7.5812	7.6905	7.6429	7.6382	7.6182	7.6385	7.6969
sp|Q6P8X1|SNX6_MOUSE;sp|Q80ZJ7|SNX32_MOUSE	N/A	190250000	89	46.648	10	0	9	43.021	26.1	23.6	9	23.6	sp|Q6P8X1|SNX6_MOUSE	N/A	1	0.0793628	0.994638	0.999003	0.0215697	6.8877	6.7859	6.765	6.7951	6.7021	6.7437	6.7092	6.8204	6.8205	6.801	6.9411	6.786	6.7624	6.8223	6.7516	6.8462	6.7403	6.7818	6.6134	6.8359	6.8951	6.8322	6.9234	6.4811
sp|Q6P9K8|CSKI1_MOUSE;sp|Q8VHK1|CSKI2_MOUSE	N/A	824460000	350	150.49	25	0	25	289.29	25.9	25.9	25	25.9	sp|Q6P9K8|CSKI1_MOUSE	N/A	1	0.84871	0.533313	0.999003	0.190777	7.532	7.3959	7.4236	7.4709	7.3828	7.4113	7.4223	7.3889	7.4954	7.4805	7.4559	7.4739	7.4227	7.455	7.4344	7.4473	7.4295	7.4415	7.4367	7.4265	7.4323	7.4803	7.4025	7.4545
sp|Q6P9K9|NRX3A_MOUSE;sp|Q8C985|NRX3B_MOUSE	N/A	590940000	299	173.43	26	0	23	82.417	21.3	19.4	20	17.3	sp|Q6P9K9|NRX3A_MOUSE	N/A	1	0.445565	0.810888	0.999003	0.110137	7.3471	7.219	7.2014	7.2856	7.2011	7.2708	7.298	7.256	7.2922	7.2682	7.2465	7.299	7.3264	7.2811	7.2397	7.2316	7.3018	7.2575	7.2499	7.2954	7.2802	7.2672	7.225	7.3242
sp|Q6P9R2|OXSR1_MOUSE	N/A	88844000	59	58.213	7	0	6	16.788	19.5	17.6	6	17.6	sp|Q6P9R2|OXSR1_MOUSE	N/A	1	0.993832	0.449025	0.999003	0.21634	6.0971	6.5914	6.4884	6.5136	6.1841	6.5827	6.179	6.5667	6.5573	6.5632	6.5382	6.5391	6.4965	6.6727	6.5331	6.2593	6.5233	5.8045	6.6629	6.5411	6.2886	6.5661	6.5388	6.6575
sp|Q6PAK3|ANM8_MOUSE	N/A	165180000	112	45.276	10	0	7	80.193	28.9	23.9	7	23.9	sp|Q6PAK3|ANM8_MOUSE	N/A	1	1.37681	0.279237	0.999003	0.276645	6.7856	6.7439	6.7413	6.7126	6.7006	6.7183	6.7656	6.7196	6.8465	6.7211	6.6803	6.7173	6.707	6.7259	6.7163	6.7907	6.8094	6.7362	6.8124	6.7847	6.7024	6.6832	6.704	6.7759
sp|Q6PB44|PTN23_MOUSE	N/A	45591000	46	185.21	12	0	12	26.115	10.8	10.8	12	10.8	sp|Q6PB44|PTN23_MOUSE	N/A	1	0.962279	0.466396	0.999003	0.210921	6.3079	6.3158	5.9804	6.0959	6.4689	6.3477	6.0545	6.2119	6.1108	6.0104	6.4247	6.3026	6.3507	6.2525	6.2551	6.3049	6.0984	6.4436	6.4307	5.9407	6.1293	6.4006	6.0445	6.3067
sp|Q6PB66|LPPRC_MOUSE	N/A	1403100000	773	156.61	53	0	53	251.7	51.1	51.1	53	51.1	sp|Q6PB66|LPPRC_MOUSE	N/A	1	0.711812	0.622465	0.999003	0.165084	7.7399	7.6685	7.6323	7.7	7.633	7.6729	7.659	7.6423	7.6728	7.6669	7.6404	7.6964	7.6625	7.6838	7.6255	7.6793	7.6843	7.6427	7.6959	7.6867	7.6844	7.6792	7.6837	7.6878
sp|Q6PCP5|MFF_MOUSE	N/A	571350000	229	32.931	13	0	13	73.89	64.3	64.3	13	64.3	sp|Q6PCP5|MFF_MOUSE	N/A	1	1.27334	0.318027	0.999003	0.261287	7.4044	7.2936	7.2609	7.2267	7.1902	7.2079	7.2753	7.2429	7.2318	7.2502	7.3012	7.2641	7.1899	7.2871	7.2625	7.3262	7.2489	7.3376	7.4222	7.2154	7.2624	7.2853	7.2413	7.3979
sp|Q6PD03|2A5A_MOUSE	N/A	150510000	86	56.346	8	0	7	50.402	21.6	20	7	20	sp|Q6PD03|2A5A_MOUSE	N/A	1	1.80794	0.162044	0.999003	0.334312	6.4131	6.7047	6.605	6.7638	6.6429	6.6755	6.7137	6.7822	6.7121	6.6745	6.764	6.7411	6.6885	6.7746	6.5564	6.8508	6.7274	6.7199	6.5175	6.776	6.7612	6.7167	6.7446	6.835
sp|Q6PDG5|SMRC2_MOUSE;sp|P97496|SMRC1_MOUSE	N/A	44278000	37	132.6	3	0	3	6.2607	3.4	3.4	3	3.4	sp|Q6PDG5|SMRC2_MOUSE;sp|P97496|SMRC1_MOUSE	N/A	1	1.36804	0.28234	0.999003	0.275368	6.4381	6.2232	6.4524	5.8309	6.2469	6.3807	6.0706	6.0023	5.9577	6.003	6.3547	6.4125	5.8384	6.563	5.664	6.2372	6.4186	6.1913	6.4027	6.3572	6.3039	6.0665	6.0324	5.92
sp|Q6PDI5|ECM29_MOUSE	N/A	108600000	117	203.7	12	0	12	97.561	9.2	9.2	12	9.2	sp|Q6PDI5|ECM29_MOUSE	N/A	1	1.00871	0.441022	0.999003	0.21887	6.7293	6.5737	6.5484	6.425	6.7423	6.3614	6.5991	6.6671	6.5097	6.4111	6.4092	6.4475	6.4539	6.6917	6.4269	6.5823	6.5509	6.2521	6.3706	6.4948	6.7409	6.4962	6.5069	6.8065
sp|Q6PDL0|DC1L2_MOUSE	N/A	529110000	263	54.218	15	0	14	198.2	46.3	43.7	14	43.7	sp|Q6PDL0|DC1L2_MOUSE	N/A	1	1.22381	0.338352	0.999003	0.253702	7.307	7.2865	7.2932	7.2603	7.2966	7.1986	7.2815	7.2616	7.2995	7.2579	7.2611	7.23	7.2081	7.3039	7.179	7.2754	7.2334	7.2758	7.1754	7.2233	7.2497	7.2664	7.2793	7.3557
sp|Q6PEB6|PHOCN_MOUSE	N/A	233860000	120	26.032	7	0	7	59.361	50.2	50.2	7	50.2	sp|Q6PEB6|PHOCN_MOUSE	N/A	1	1.00212	0.444552	0.999003	0.217751	6.8595	6.9068	6.9194	6.195	6.9068	6.868	6.8267	6.8386	6.8585	6.9139	6.8814	6.8127	6.84	6.9139	6.7867	7.0258	6.9187	6.9633	6.9017	6.8891	6.9044	6.9541	6.9493	6.9484
sp|Q6PER3|MARE3_MOUSE	N/A	1859500000	371	31.966	14	0	14	146.55	58.7	58.7	11	51.6	sp|Q6PER3|MARE3_MOUSE	N/A	1	0.17853	0.967156	0.999003	0.0472485	7.8242	7.7985	7.7267	7.8067	7.6992	7.7944	7.7742	7.7742	7.8473	7.8212	7.787	7.8534	7.8296	7.6988	7.852	7.6758	7.7752	7.6874	7.6658	7.852	7.7538	7.8148	7.7178	7.7957
sp|Q6PFD5|DLGP3_MOUSE	N/A	184020000	120	105.87	15	0	14	25.279	21.2	20.4	14	20.4	sp|Q6PFD5|DLGP3_MOUSE	N/A	1	0.80272	0.562296	0.999003	0.182324	6.8864	6.8146	6.8118	6.7641	6.6925	6.7219	6.7653	6.8254	6.7574	6.8208	6.7869	6.8597	6.8169	6.769	6.6848	6.8164	6.8334	6.8261	6.7732	6.8456	6.8213	6.8464	6.7927	6.7581
sp|Q6PGE7|SC6A7_MOUSE	N/A	322290000	172	71.065	11	0	11	194.18	19.3	19.3	11	19.3	sp|Q6PGE7|SC6A7_MOUSE	N/A	1	0.65421	0.662267	0.999003	0.153779	7.1473	7.0053	7.0367	6.9426	7.0419	7.0481	6.9626	7.0527	6.991	7.1079	6.9878	7.0575	7.0164	6.9362	6.9415	7.1452	7.0135	7.0862	7.1104	6.9298	7.0245	7.0906	7.0272	7.0235
sp|Q6PGF7|EXOC8_MOUSE	N/A	253700000	185	81.034	15	0	15	60.558	27	27	15	27	sp|Q6PGF7|EXOC8_MOUSE	N/A	1	0.367126	0.864407	0.999003	0.092542	6.9426	6.9258	6.9369	6.986	6.8216	6.9178	6.9212	6.9286	6.8217	6.8312	6.9501	6.9843	6.9426	6.929	6.9338	6.9685	6.9093	6.9532	6.9308	6.9691	6.9684	6.92	6.9281	6.9741
sp|Q6PGN3|DCLK2_MOUSE	N/A	666380000	262	82.978	18	0	17	113.28	34	33.1	16	30.8	sp|Q6PGN3|DCLK2_MOUSE	N/A	1	1.10582	0.39168	0.999003	0.234991	7.3151	7.3164	7.2628	7.38	7.3195	7.3085	7.3496	7.3362	7.384	7.273	7.3461	7.338	7.2983	7.3518	7.3063	7.3833	7.3964	7.3804	7.4206	7.297	7.4419	7.3657	7.3289	7.3917
sp|Q6PH08|ERC2_MOUSE	N/A	1304800000	460	110.64	29	0	29	163.04	32.7	32.7	22	26.6	sp|Q6PH08|ERC2_MOUSE	N/A	1	0.250636	0.934019	0.999003	0.0650895	7.6086	7.5891	7.6062	7.5943	7.5496	7.6297	7.5841	7.6437	7.6215	7.6342	7.6195	7.6959	7.6511	7.6115	7.6737	7.6855	7.6784	7.5829	7.6542	7.5782	7.6519	7.6746	7.6461	7.6094
sp|Q6PHN9|RAB35_MOUSE	N/A	850610000	285	23.025	8	0	8	189.94	51.7	51.7	8	51.7	sp|Q6PHN9|RAB35_MOUSE	N/A	1	0.18075	0.966284	0.999003	0.0478079	7.3788	7.4433	7.3585	7.4589	7.4766	7.4139	7.3986	7.3285	7.3306	7.4263	7.3977	7.3898	7.44	7.3229	7.4221	7.4195	7.4509	7.3984	7.3263	7.3622	7.4047	7.3961	7.3899	7.3831
sp|Q6PHU5|SORT_MOUSE	N/A	244000000	160	91.199	9	0	9	27.977	13	13	9	13	sp|Q6PHU5|SORT_MOUSE	N/A	1	1.29298	0.310289	0.999003	0.264252	6.9809	6.8873	6.8859	6.9229	6.8617	6.8963	6.9362	6.8592	6.84	6.9014	6.9241	6.9047	6.9096	6.8905	6.9641	6.9583	6.9609	6.855	7.0858	6.8845	6.8544	6.9243	6.9201	6.885
sp|Q6PHZ2|KCC2D_MOUSE	N/A	1102900000	192	56.369	19	0	9	137.58	48.5	26.9	9	26.9	sp|Q6PHZ2|KCC2D_MOUSE	N/A	1	1.95764	0.134332	0.999003	0.352243	7.4077	7.5718	7.4525	7.5354	7.5357	7.5536	7.5332	7.4094	7.5392	7.5339	7.5098	7.6869	7.5374	7.563	7.4231	7.5268	7.3939	7.4196	7.5662	7.6143	7.4763	7.4559	7.5937	7.4329
sp|Q6PIC6|AT1A3_MOUSE	N/A	96395000000	2755	111.69	56	0	37	323.31	59.6	41	36	40.2	sp|Q6PIC6|AT1A3_MOUSE	N/A	1	1.09502	0.396922	0.999003	0.23323	9.5583	9.4762	9.4716	9.4959	9.4307	9.4877	9.4982	9.4233	9.5086	9.528	9.5102	9.4844	9.5435	9.429	9.5312	9.4471	9.511	9.4323	9.3688	9.4755	9.4677	9.4975	9.4599	9.4779
sp|Q6PIE5|AT1A2_MOUSE;sp|Q9WV27|AT1A4_MOUSE	N/A	96535000000	3735	112.22	57	0	57	323.31	55.6	55.6	36	34.3	sp|Q6PIE5|AT1A2_MOUSE	N/A	1	0.662223	0.656666	0.999003	0.15537	9.5486	9.4373	9.4262	9.479	9.4449	9.4623	9.4562	9.4387	9.5122	9.5002	9.471	9.4921	9.4981	9.3975	9.4852	9.4272	9.4639	9.4255	9.3665	9.5064	9.4286	9.4475	9.4525	9.4607
sp|Q6Q477|AT2B4_MOUSE	N/A	757750000	265	133.07	27	0	15	113.03	27.3	16.8	15	16.8	sp|Q6Q477|AT2B4_MOUSE	N/A	1	0.86858	0.521118	0.999003	0.194375	7.5346	7.4691	7.3042	7.3635	7.3337	7.38	7.2666	7.1862	7.534	7.4281	7.3075	7.6583	7.4869	7.3942	7.3682	7.4029	7.2359	7.2986	7.3501	7.6028	7.3313	7.1948	7.3624	7.3823
sp|Q6R891|NEB2_MOUSE	N/A	713190000	218	89.519	17	0	17	89.024	31	31	17	31	sp|Q6R891|NEB2_MOUSE	N/A	1	0.807551	0.559203	0.999003	0.18322	7.4469	7.4386	7.399	7.3151	7.2606	7.3716	7.4589	7.4121	7.3379	7.304	7.3012	7.3842	7.4506	7.332	7.436	7.2314	7.3268	7.3138	7.3447	7.397	7.3484	7.4042	7.3634	7.3432
sp|Q6URW6|MYH14_MOUSE	N/A	85092000	69	228.58	23	0	15	22.683	13	9.2	15	9.2	sp|Q6URW6|MYH14_MOUSE	N/A	1	0.76299	0.588148	0.999003	0.174878	6.7249	6.5101	6.6898	6.5533	6.7333	6.608	6.5918	6.0486	6.6835	6.2337	6.6179	6.2346	6.0644	6.1764	6.3651	6.5467	6.3548	6.5934	6.1794	6.7114	6.0875	6.6078	6.1368	6.0705
sp|Q6VNS1|NTRK3_MOUSE	N/A	77681000	41	92.759	9	0	5	8.9767	12.2	7.3	5	7.3	sp|Q6VNS1|NTRK3_MOUSE	N/A	1	0.907892	0.497594	0.999003	0.201401	6.1483	5.7592	6.164	6.6184	6.5005	6.4619	6.0785	5.8176	6.5956	5.8756	6.0856	6.6272	6.6468	6.5673	6.125	6.5542	6.63	6.5456	6.4616	6.5997	6.5448	6.4013	6.5442	6.1327
sp|Q6WQJ1|DGLA_MOUSE	N/A	174130000	137	115.37	9	0	9	66.708	12.4	12.4	9	12.4	sp|Q6WQJ1|DGLA_MOUSE	N/A	1	1.61348	0.207074	0.999003	0.309482	6.8022	6.784	6.653	6.7765	6.8681	6.6539	6.8145	6.7505	6.8154	6.7008	6.7623	6.6723	6.6665	6.6961	6.7376	6.7651	6.7485	6.802	6.6291	6.6407	6.7376	6.7582	6.777	6.8478
sp|Q6WVG3|KCD12_MOUSE	N/A	1203500000	196	35.892	13	0	13	92.679	55	55	11	49.5	sp|Q6WVG3|KCD12_MOUSE	N/A	1	0.835942	0.541255	0.999003	0.188447	7.6276	7.6155	7.6157	7.6029	7.5744	7.6188	7.5818	7.6631	7.5825	7.6003	7.646	7.6284	7.493	7.621	7.5694	7.6095	7.6398	7.6192	7.7274	7.6096	7.6288	7.642	7.4968	7.6599
sp|Q6X893|CTL1_MOUSE	N/A	653480000	200	73.066	9	0	9	70.245	19.3	19.3	9	19.3	sp|Q6X893|CTL1_MOUSE	N/A	1	0.803719	0.561656	0.999003	0.182509	7.2668	7.3131	7.4547	7.3492	7.413	7.4566	7.4059	7.2963	7.3864	7.3109	7.3992	7.1046	7.1931	7.3613	7.2246	7.4262	7.3241	7.4962	7.3673	7.2536	7.3478	7.3906	7.2734	7.4644
sp|Q6ZPE2|MTMR5_MOUSE	N/A	1180600000	563	208.69	39	0	39	223.91	27.5	27.5	39	27.5	sp|Q6ZPE2|MTMR5_MOUSE	N/A	1	1.06362	0.412506	0.999003	0.228067	7.6785	7.5769	7.5864	7.5808	7.6096	7.5937	7.6086	7.5664	7.6542	7.5927	7.5857	7.6398	7.5987	7.5551	7.5394	7.6045	7.627	7.6071	7.6697	7.57	7.6017	7.5914	7.6083	7.6526
sp|Q6ZPJ3|UBE2O_MOUSE	N/A	580550000	326	140.83	26	0	26	72.379	27.7	27.7	26	27.7	sp|Q6ZPJ3|UBE2O_MOUSE	N/A	1	2.64125	0.0583878	0.999003	0.423192	7.3202	7.2661	7.3147	7.289	7.2707	7.3098	7.2899	7.2884	7.3204	7.2109	7.3281	7.291	7.2502	7.2591	7.2621	7.3638	7.3143	7.2978	7.3637	7.2506	7.2526	7.2919	7.3375	7.3363
sp|Q6ZPQ6|PITM2_MOUSE	N/A	198110000	159	148.03	15	0	15	70.967	15.6	15.6	14	15	sp|Q6ZPQ6|PITM2_MOUSE	N/A	1	1.11937	0.385197	0.999003	0.237186	6.7084	6.7519	6.8059	6.8763	6.7356	6.7656	6.7656	6.8	6.9198	6.7975	6.9204	6.8377	6.8035	6.8096	6.8596	6.8432	6.9016	6.7592	6.8515	6.7952	6.8458	6.7799	6.7931	6.8822
sp|Q6ZQ18|EFR3B_MOUSE	N/A	180870000	136	92.405	16	0	16	36.255	24.7	24.7	15	23.1	sp|Q6ZQ18|EFR3B_MOUSE	N/A	1	0.777022	0.578935	0.999003	0.177523	6.9752	6.6995	6.76	6.8679	6.6726	6.8026	6.7512	6.7341	6.831	6.8317	6.8227	6.728	6.7282	6.643	6.739	6.7356	6.773	6.7285	6.7937	6.9145	6.8125	6.7577	6.6697	6.8141
sp|Q6ZQ38|CAND1_MOUSE;sp|Q6ZQ73|CAND2_MOUSE	N/A	7966600000	1241	136.33	49	0	49	323.31	49.9	49.9	49	49.9	sp|Q6ZQ38|CAND1_MOUSE	N/A	1	0.662901	0.656193	0.999003	0.155505	8.508	8.3874	8.4	8.4344	8.4263	8.4081	8.4173	8.3721	8.437	8.3959	8.4069	8.4323	8.4003	8.4565	8.3699	8.4634	8.4166	8.4508	8.4412	8.4085	8.4374	8.4096	8.4113	8.4733
sp|Q6ZQ82|RHG26_MOUSE	N/A	74922000	68	92.07	7	0	7	48.689	12	12	7	12	sp|Q6ZQ82|RHG26_MOUSE	N/A	1	1.81961	0.159685	0.999003	0.335745	6.5227	6.4619	6.5113	6.332	6.4669	6.4869	6.4594	6.3547	6.5834	6.3668	6.1287	6.5729	6.4255	6.6351	6.334	6.5395	6.3621	6.0972	6.4975	6.4348	6.4213	6.4397	6.4227	6.6744
sp|Q6ZQI3|MLEC_MOUSE	N/A	164150000	90	32.342	6	0	6	27.496	25.4	25.4	6	25.4	sp|Q6ZQI3|MLEC_MOUSE	N/A	1	0.167342	0.971391	0.999003	0.0444191	6.7878	6.6933	6.8149	6.6378	6.803	6.7006	6.6724	6.7111	6.7118	6.6656	6.6928	6.6038	6.699	6.8302	6.6975	6.7568	6.7309	6.8007	6.9489	6.7133	6.676	6.7188	6.7919	6.7291
sp|Q6ZQK5|ACAP2_MOUSE	N/A	132500000	87	87.21	12	0	12	29.02	20.4	20.4	12	20.4	sp|Q6ZQK5|ACAP2_MOUSE	N/A	1	1.24255	0.330522	0.999003	0.256591	6.7755	6.7382	6.7374	5.8316	6.72	5.968	6.7819	6.4233	6.7359	6.7553	6.7501	6.7572	6.624	6.3092	6.7073	6.7657	6.7073	6.7089	6.796	6.6342	6.7634	6.703	6.7136	6.8397
sp|Q6ZWN5|RS9_MOUSE	N/A	1075400000	177	22.591	13	0	13	13.256	41.2	41.2	13	41.2	sp|Q6ZWN5|RS9_MOUSE	N/A	1	0.687685	0.638999	0.999003	0.160386	7.5693	7.4776	7.4932	7.6021	7.4944	7.5238	7.5055	7.4859	7.7015	7.5585	7.5341	7.6462	7.6051	7.4756	7.5261	7.5506	7.5819	7.5521	7.4783	7.7283	7.4709	7.5417	7.5443	7.5178
sp|Q6ZWR6|SYNE1_MOUSE	N/A	894340000	98	1009.9	24	0	24	121.93	3.6	3.6	24	3.6	sp|Q6ZWR6|SYNE1_MOUSE	N/A	1	1.18798	0.353805	0.999003	0.248116	7.5441	7.4567	7.048	7.4422	7.5366	7.4489	7.3974	7.5497	7.4854	7.4763	7.4715	7.4412	7.4965	7.5037	7.4222	7.6603	7.5373	6.0244	7.3587	7.3489	7.5545	7.4734	7.529	7.5279
sp|Q6ZWU9|RS27_MOUSE	N/A	279210000	82	9.461	4	0	4	14.201	39.3	39.3	2	14.3	sp|Q6ZWU9|RS27_MOUSE	N/A	1	0.539136	0.744194	0.999003	0.130253	6.9257	6.93	6.8898	7.0806	6.8958	7.0409	6.9594	6.9602	7.0046	7.0553	6.9883	7.0536	7.0082	6.8845	6.9896	6.8463	6.9159	6.9395	6.7569	7.1062	6.9889	6.9619	6.8554	6.9563
sp|Q6ZWV3|RL10_MOUSE;sp|P86048|RL10L_MOUSE	N/A	666910000	251	24.604	6	0	6	47.886	35.5	35.5	6	35.5	sp|Q6ZWV3|RL10_MOUSE;sp|P86048|RL10L_MOUSE	N/A	1	1.21855	0.340584	0.999003	0.252887	7.2414	7.2318	7.2083	7.2909	7.2255	7.3062	7.306	7.277	7.2416	7.2849	7.2346	7.3869	7.3197	7.1846	7.3077	7.2541	7.2407	7.2285	7.0991	7.3528	7.1643	7.2231	7.2403	7.1657
sp|Q6ZWV7|RL35_MOUSE	N/A	157430000	48	14.552	3	0	3	35.84	26	26	3	26	sp|Q6ZWV7|RL35_MOUSE	N/A	1	0.794279	0.567728	0.999003	0.180753	6.0653	6.5261	6.878	6.8471	6.8459	6.9292	6.074	6.5173	6.2696	6.814	6.7975	5.9397	6.8998	6.8517	6.4946	6.9023	6.1617	6.8442	6.4626	6.966	6.8045	6.7695	6.4314	6.425
sp|Q6ZWX6|IF2A_MOUSE	N/A	362000000	208	36.108	14	0	14	80.617	52.4	52.4	14	52.4	sp|Q6ZWX6|IF2A_MOUSE	N/A	1	1.32889	0.296601	0.999003	0.269613	7.1061	7.0686	7.01	7.1253	6.9866	7.1091	7.0401	7.0068	7.0735	7.1253	7.0739	7.036	7.0674	7.0859	7.1497	7.0937	7.1021	7.0435	7.0885	7.0897	7.0556	7.1157	7.0053	7.0469
sp|Q71LX4|TLN2_MOUSE	N/A	1226100000	797	253.62	62	0	62	323.31	41.3	41.3	54	37.3	sp|Q71LX4|TLN2_MOUSE	N/A	1	0.617735	0.687984	0.999003	0.146461	7.6915	7.5887	7.5986	7.6332	7.5694	7.5937	7.5899	7.5467	7.6253	7.6396	7.6053	7.59	7.6132	7.6011	7.5816	7.592	7.5588	7.5689	7.6126	7.632	7.6245	7.6405	7.5637	7.6102
sp|Q71M36|CSPG5_MOUSE	N/A	234640000	105	60.405	9	0	9	24.704	26.7	26.7	9	26.7	sp|Q71M36|CSPG5_MOUSE	N/A	1	1.2617	0.3227	0.999003	0.259518	6.9894	6.8377	6.8317	6.9153	6.7414	6.7172	6.6559	6.8078	6.9056	6.7561	6.8734	6.8794	6.8699	6.8287	6.845	6.8613	6.7541	6.7666	6.8369	6.8467	5.9853	6.8559	6.8527	6.8966
sp|Q76MZ3|2AAA_MOUSE;sp|Q7TNP2|2AAB_MOUSE	N/A	12259000000	1320	65.322	31	0	31	323.31	65.2	65.2	31	65.2	sp|Q76MZ3|2AAA_MOUSE	N/A	1	0.778781	0.577786	0.999003	0.177853	8.5483	8.6204	8.6071	8.5517	8.6486	8.6064	8.6131	8.606	8.5425	8.5597	8.5577	8.5544	8.6152	8.6149	8.6267	8.5751	8.5955	8.578	8.5612	8.517	8.6039	8.5637	8.5782	8.6004
sp|Q78IK2|USMG5_MOUSE	N/A	1411500000	131	6.3814	3	0	3	162.29	44.8	44.8	3	44.8	sp|Q78IK2|USMG5_MOUSE	N/A	1	0.732561	0.608421	0.999003	0.169083	7.7045	7.6514	7.6826	7.7666	7.6298	7.6915	7.6478	7.627	7.6294	7.6574	6.3248	7.5895	7.6975	7.6845	7.583	7.6174	7.627	7.7064	7.6995	7.6927	7.6643	7.6817	7.6346	7.643
sp|Q78PY7|SND1_MOUSE	N/A	685160000	363	102.09	27	0	27	172.72	42.1	42.1	27	42.1	sp|Q78PY7|SND1_MOUSE	N/A	1	0.347286	0.877289	0.999003	0.0879808	7.3663	7.375	7.3638	7.3678	7.4159	7.3531	7.3848	7.372	7.2998	7.3029	7.3538	7.3192	7.3413	7.4205	7.2621	7.4092	7.367	7.446	7.4616	7.3047	7.3839	7.3424	7.3728	7.3729
sp|Q78ZA7|NP1L4_MOUSE	N/A	386800000	166	42.679	7	0	7	176.29	26.7	26.7	6	24	sp|Q78ZA7|NP1L4_MOUSE	N/A	1	1.03321	0.428094	0.999003	0.223002	7.0624	7.2888	7.1654	7.0051	7.1098	7.1319	7.2504	7.236	7.0146	7.0663	6.9776	7.0491	7.2388	7.1255	7.1842	6.8367	6.9943	7.075	6.9624	7.1223	6.9707	7.0668	7.0544	7.0929
sp|Q791T5|MTCH1_MOUSE	N/A	656560000	253	41.565	11	0	11	43.541	38.8	38.8	11	38.8	sp|Q791T5|MTCH1_MOUSE	N/A	1	0.483638	0.783945	0.999003	0.118433	7.3096	7.2919	7.2663	7.3364	7.2558	7.2598	7.3285	7.2456	7.3847	7.3609	7.2845	7.3653	7.3708	7.2426	7.3407	7.3667	7.3451	7.3099	7.2859	7.3813	7.3339	7.2746	7.2853	7.3462
sp|Q791V5|MTCH2_MOUSE	N/A	3608400000	583	33.499	13	0	13	105.13	58.4	58.4	13	58.4	sp|Q791V5|MTCH2_MOUSE	N/A	1	1.9661	0.132922	0.999003	0.353227	7.9778	8.0698	8.0542	8.0822	8.0641	8.033	8.0695	8.0381	8.1165	8.0379	8.0829	8.0528	8.0548	8.109	7.9781	8.0909	8.0466	8.1005	8.0615	8.0011	8.0814	8.0684	8.0547	8.1054
sp|Q7M6Y3|PICAL_MOUSE	N/A	479810000	160	71.543	11	0	9	52.094	23.6	20.6	9	20.6	sp|Q7M6Y3|PICAL_MOUSE	N/A	1	0.767386	0.585252	0.999003	0.175708	7.1602	7.166	7.2246	7.2174	7.2409	7.2118	7.1904	7.1555	7.1702	7.2059	7.2715	7.1793	7.0911	7.2002	7.1214	7.2267	7.2075	7.2958	7.3509	7.1474	7.2618	7.1882	7.2344	7.263
sp|Q7SIG6|ASAP2_MOUSE	N/A	72241000	63	106.8	9	0	7	162.51	15.4	13.5	7	13.5	sp|Q7SIG6|ASAP2_MOUSE	N/A	1	0.520551	0.757535	0.999003	0.12633	6.5168	6.2681	6.0435	6.3965	6.6079	6.2976	6.4144	6.5549	6.4092	6.3446	6.4889	6.2114	6.4265	5.9478	6.3288	6.5414	6.4083	6.5647	6.5613	6.4462	6.5426	6.4317	6.2307	6.2193
sp|Q7TMB8|CYFP1_MOUSE	N/A	760690000	279	145.24	42	0	20	140.53	40.1	19.6	20	19.6	sp|Q7TMB8|CYFP1_MOUSE	N/A	1	1.58644	0.214273	0.999003	0.305882	7.2948	7.3729	7.3851	7.3756	7.4705	7.407	7.4042	7.4158	7.4516	7.3884	7.4075	7.4087	7.3155	7.4008	7.2975	7.4917	7.4159	7.4896	7.3918	7.3544	7.4211	7.3667	7.4161	7.4782
sp|Q7TME0|PLPR4_MOUSE	N/A	427010000	203	83.289	12	0	12	176.23	23.6	23.6	12	23.6	sp|Q7TME0|PLPR4_MOUSE	N/A	1	0.30087	0.905953	0.999003	0.0771289	7.1714	7.1485	7.1347	7.2146	7.0347	7.1723	7.1025	7.2013	7.163	7.2161	7.196	7.1476	7.1803	7.0921	7.1795	7.0356	7.1601	7.1418	7.0379	7.1648	7.0979	7.225	7.1328	7.182
sp|Q7TMF3|NDUAC_MOUSE	N/A	1419000000	333	17.086	11	0	11	60.141	77.9	77.9	11	77.9	sp|Q7TMF3|NDUAC_MOUSE	N/A	1	0.220225	0.949148	0.999003	0.057647	7.6197	7.6114	7.5978	7.668	7.6199	7.7069	7.582	7.607	7.6332	7.6724	7.6649	7.6291	7.6775	7.5455	7.6971	7.5818	7.6598	7.6032	7.5375	7.6485	7.6019	7.6601	7.6227	7.5924
sp|Q7TMK9|HNRPQ_MOUSE	N/A	596230000	250	69.632	16	0	16	98.445	30.2	30.2	16	30.2	sp|Q7TMK9|HNRPQ_MOUSE	N/A	1	3.10199	0.0342063	0.999003	0.462846	7.2957	7.3162	7.3189	7.2957	7.2782	7.3068	7.2575	7.3291	7.3654	7.2493	7.3079	7.273	7.3469	7.3286	7.2735	7.3335	7.218	7.2405	7.332	7.3516	7.3395	7.3018	7.3509	7.2794
sp|Q7TMM9|TBB2A_MOUSE	N/A	72485000000	1862	49.906	28	0	10	232.23	78.7	37.3	3	12.4	sp|Q7TMM9|TBB2A_MOUSE	N/A	1	0.67208	0.649802	0.999003	0.157319	9.2539	9.2681	9.2857	9.1932	9.3057	9.3597	9.3191	9.2827	9.1586	9.2861	9.3066	9.2377	9.2951	9.2081	9.3072	9.2609	9.3056	9.2084	9.2609	9.0539	9.1982	9.2685	9.3165	9.0896
sp|Q7TMY8|HUWE1_MOUSE	N/A	356430000	224	482.63	31	0	31	59.803	10.8	10.8	31	10.8	sp|Q7TMY8|HUWE1_MOUSE	N/A	1	1.11241	0.388514	0.999003	0.23606	7.0993	7.051	7.0997	7.1052	7.173	6.9857	7.0823	7.049	7.0988	7.0412	7.118	7.0184	6.9585	7.0792	6.9757	7.1815	7.0781	7.1126	7.1601	7.0779	7.1533	7.0337	7.0832	7.129
sp|Q7TNG5|EMAL2_MOUSE	N/A	87258000	53	70.733	6	0	6	9.4979	15.3	15.3	6	15.3	sp|Q7TNG5|EMAL2_MOUSE	N/A	1	1.85965	0.151856	0.999003	0.340617	6.6748	6.5399	6.4886	6.5601	6.2536	6.5325	6.3667	6.4715	6.5437	6.5983	6.5027	6.536	6.1822	6.1765	6.5377	6.6053	6.5132	6.3185	6.5604	6.494	6.5232	6.4936	6.3643	6.5915
sp|Q7TPM6|FSD1_MOUSE	N/A	112850000	129	55.524	8	0	8	160.34	25.4	25.4	8	25.4	sp|Q7TPM6|FSD1_MOUSE	N/A	1	0.582162	0.713335	0.999003	0.139201	6.5337	6.6439	6.575	6.6681	6.6562	6.54	6.5779	6.6114	6.5825	6.5281	6.4946	6.5605	6.5381	6.599	6.6028	6.657	6.4971	6.6187	6.479	6.5059	6.7153	6.157	6.4482	6.7828
sp|Q7TPR4|ACTN1_MOUSE	N/A	8227200000	1470	103.07	49	0	49	323.31	61.8	61.8	28	38.8	sp|Q7TPR4|ACTN1_MOUSE	N/A	1	0.311802	0.89941	0.999003	0.0797081	8.4549	8.3973	8.4093	8.403	8.3932	8.4139	8.4422	8.4136	8.4084	8.4247	8.4687	8.4644	8.4335	8.4281	8.3978	8.4556	8.454	8.4089	8.4728	8.3971	8.446	8.4392	8.4263	8.4074
sp|Q7TQD2|TPPP_MOUSE	N/A	6750900000	392	23.574	10	0	10	219.62	48.2	48.2	10	48.2	sp|Q7TQD2|TPPP_MOUSE	N/A	1	0.84096	0.538123	0.999003	0.189364	8.1408	8.3237	8.3768	8.3525	8.2398	8.3856	8.2765	8.3753	8.3042	8.3614	8.3592	8.3192	8.2786	8.4195	8.4045	8.4228	8.4009	8.4544	8.2661	8.3448	8.4341	8.4543	8.3848	8.3753
sp|Q7TQF7|AMPH_MOUSE	N/A	4526600000	501	75.012	23	0	23	323.31	36.9	36.9	21	35.6	sp|Q7TQF7|AMPH_MOUSE	N/A	1	0.882799	0.512516	0.999003	0.19693	8.2108	8.2252	8.2308	8.1565	8.1568	8.1968	8.2105	8.2203	8.1283	8.1508	8.1696	8.1451	8.2325	8.1915	8.2319	8.1129	8.126	8.1735	8.0415	8.1371	8.2044	8.1542	8.1469	8.2275
sp|Q7TQI3|OTUB1_MOUSE	N/A	3691800000	489	31.27	15	0	15	156.99	71.6	71.6	15	71.6	sp|Q7TQI3|OTUB1_MOUSE	N/A	1	0.633791	0.676623	0.999003	0.149698	8.1228	8.1132	8.1096	8.1014	8.0325	8.1095	8.0871	8.093	8.1165	8.1079	8.0622	8.0753	8.152	8.0934	8.1292	8.0222	8.0721	8.0695	7.9926	8.1066	8.0511	8.1165	8.0338	8.1251
sp|Q7TSJ2|MAP6_MOUSE	N/A	3945700000	974	96.449	49	0	49	313.23	64.7	64.7	49	64.7	sp|Q7TSJ2|MAP6_MOUSE	N/A	1	0.115333	0.987382	0.999003	0.0310425	8.097	8.0808	8.0115	8.1428	7.946	8.1056	8.0893	8.0351	8.1589	8.1795	8.0868	8.2055	8.1775	8.0664	8.1784	7.9696	8.0594	8.0083	7.9585	8.177	8.0446	8.0886	8.0516	8.0787
sp|Q7TT37|ELP1_MOUSE	N/A	77521000	62	149.58	9	0	9	39.357	8.1	8.1	9	8.1	sp|Q7TT37|ELP1_MOUSE	N/A	1	1.18528	0.354995	0.999003	0.247692	6.5234	6.4302	6.4399	6.4669	6.5289	6.5293	6.4369	6.1234	6.4074	6.5231	6.5624	6.2503	6.0518	6.455	6.3486	6.53	6.4001	6.5339	6.5925	6.0729	6.4572	6.5413	5.821	6.5094
sp|Q7TT50|MRCKB_MOUSE;sp|P54265|DMPK_MOUSE	N/A	164310000	139	194.75	23	0	23	37.803	16.1	16.1	20	14.8	sp|Q7TT50|MRCKB_MOUSE	N/A	1	1.84964	0.153775	0.999003	0.339406	6.7678	6.6975	6.6817	6.7248	6.7785	6.6551	6.7134	6.6589	6.8338	6.6737	6.7734	6.7402	6.7419	6.6993	6.6868	6.7539	6.7075	6.7497	6.8275	6.7512	6.6486	6.7587	6.6986	6.8587
sp|Q80SW1|SAHH2_MOUSE	N/A	4797100000	911	58.951	28	0	28	265.06	62.6	62.6	16	41.5	sp|Q80SW1|SAHH2_MOUSE	N/A	1	1.00765	0.441587	0.999003	0.21869	8.2398	8.1464	8.1072	8.1714	8.1884	8.1755	8.1624	8.1777	8.1986	8.1873	8.1621	8.198	8.1897	8.155	8.1852	8.1442	8.166	8.1518	8.1441	8.2246	8.1279	8.1643	8.1904	8.1765
sp|Q80SZ7|GBG5_MOUSE	N/A	106680000	52	7.3184	5	0	5	3.7807	80.9	80.9	5	80.9	sp|Q80SZ7|GBG5_MOUSE	N/A	1	0.888067	0.509356	0.999003	0.197873	6.7913	6.4485	6.6635	6.6227	6.7086	6.6613	6.7213	6.6858	6.6251	5.9484	6.777	6.1158	6.2518	5.9689	5.9263	6.7434	6.6833	6.37	6.8651	6.3343	6.0914	6.7127	6.6504	6.1688
sp|Q80T41|GABR2_MOUSE	N/A	190760000	106	105.67	12	0	12	43.246	16.4	16.4	12	16.4	sp|Q80T41|GABR2_MOUSE	N/A	1	0.750278	0.59657	0.999003	0.172467	6.9149	6.7715	6.6991	6.8813	6.7329	6.738	6.7805	6.7227	6.8623	6.8566	6.7951	6.9014	6.686	6.732	6.8798	6.7428	6.8275	6.7515	6.6953	6.9034	6.7871	6.8697	6.7393	6.8738
sp|Q80TB8|VAT1L_MOUSE	N/A	333340000	126	45.817	10	0	10	116.12	28.1	28.1	10	28.1	sp|Q80TB8|VAT1L_MOUSE	N/A	1	2.37244	0.0805987	0.999003	0.397232	7.1472	7.0661	6.0507	6.9083	7.1379	7.1606	7.0163	6.9764	7.0016	6.9442	7.0445	7.4122	7.1414	7.0124	6.983	7.1868	6.046	7.0051	7.1697	6.8403	6.9477	6.8733	7.0935	6.9418
sp|Q80TE7|LRRC7_MOUSE	N/A	345920000	215	166.9	29	0	29	162.39	27.8	27.8	28	26.6	sp|Q80TE7|LRRC7_MOUSE	N/A	1	2.66273	0.056921	0.999003	0.425171	7.1026	7.1535	7.1422	7.0354	7.0529	7.0645	7.0486	7.1307	7.0272	7.0919	7.1138	7.0486	7.0397	7.0139	7.0858	6.9818	7.1204	7.0572	7.1202	6.8584	7.1526	7.1333	6.9807	6.9519
sp|Q80TJ1|CAPS1_MOUSE	N/A	7585200000	1848	153.11	50	0	50	323.31	48.9	48.9	41	40.8	sp|Q80TJ1|CAPS1_MOUSE	N/A	1	0.882308	0.512811	0.999003	0.196842	8.4611	8.3161	8.3299	8.3816	8.3426	8.3688	8.3891	8.3415	8.364	8.3653	8.373	8.376	8.3433	8.3309	8.3593	8.3327	8.3763	8.3139	8.3857	8.2783	8.331	8.3951	8.3487	8.3842
sp|Q80TL0|PPM1E_MOUSE	N/A	1351100000	272	83.418	18	0	18	224.5	31	31	18	31	sp|Q80TL0|PPM1E_MOUSE	N/A	1	1.88106	0.147835	0.999003	0.343192	7.6889	7.7015	7.7049	7.6785	7.6591	7.6542	7.7289	7.6952	7.6076	7.6132	7.6587	7.6205	7.6503	7.6908	7.6333	7.599	7.6093	7.6868	7.7099	7.5976	7.6839	7.6948	7.5835	7.6859
sp|Q80TL1|ADCY2_MOUSE	N/A	85721000	52	123.27	8	0	8	8.5075	11.9	11.9	8	11.9	sp|Q80TL1|ADCY2_MOUSE	N/A	1	0.874182	0.517717	0.999003	0.195384	5.7905	6.083	6.1769	6.0378	6.0431	6.4548	6.6321	6.4894	6.562	6.475	6.5138	6.5746	6.3625	6.5978	6.5522	6.2934	6.5377	6.1065	5.766	6.366	6.0775	6.4736	6.6403	6.0788
sp|Q80TL4|PHF24_MOUSE	N/A	1104200000	312	45.222	17	0	17	241.3	56.2	56.2	17	56.2	sp|Q80TL4|PHF24_MOUSE	N/A	1	0.96006	0.467638	0.999003	0.210537	7.7088	7.5812	7.5477	7.5934	7.5103	7.5739	7.5387	7.4543	7.5747	7.6023	7.5741	7.6285	7.583	7.5362	7.5435	7.5028	7.5725	7.4584	7.5491	7.5869	7.5343	7.5977	7.5815	7.5704
sp|Q80TL7|MON2_MOUSE	N/A	75815000	47	189.08	13	0	13	18.557	8.4	8.4	13	8.4	sp|Q80TL7|MON2_MOUSE	N/A	1	2.56065	0.064263	0.999003	0.415646	6.5514	6.1685	6.2697	6.0923	6.1415	6.5449	5.9025	6.5182	6.6334	6.2557	5.9677	6.1068	6.6243	6.1044	5.9223	6.3517	6.6758	6.1143	6.2273	6.6063	6.5819	6.6429	6.6325	6.7219
sp|Q80TM9|NISCH_MOUSE	N/A	263640000	140	175.01	11	0	11	51.416	8.4	8.4	11	8.4	sp|Q80TM9|NISCH_MOUSE	N/A	1	0.782441	0.575401	0.999003	0.17854	6.7839	6.986	7.0222	6.9495	6.9108	6.9185	6.8881	6.9668	6.9859	6.8946	6.971	7.0484	6.9251	7.0468	6.9135	7.092	6.9436	6.9825	7.0027	6.983	6.9717	6.9902	6.949	6.9264
sp|Q80TR1|AGRL1_MOUSE	N/A	226120000	129	161.68	18	0	18	31.644	18.1	18.1	17	17.3	sp|Q80TR1|AGRL1_MOUSE	N/A	1	0.617491	0.688157	0.999003	0.146412	6.859	6.8184	6.8773	6.9675	6.802	6.816	6.8244	6.8189	6.9082	6.8913	6.8455	7.0032	6.9448	6.8891	6.8695	6.6688	6.8647	6.7446	6.3699	6.9144	6.8441	6.9462	6.7819	6.8998
sp|Q80TS3|AGRL3_MOUSE	N/A	127120000	96	171.08	10	0	10	28.264	9.4	9.4	10	9.4	sp|Q80TS3|AGRL3_MOUSE	N/A	1	1.35596	0.28667	0.999003	0.273601	6.1844	6.6898	6.5921	6.6807	6.5491	6.583	6.6127	6.6037	6.7345	6.6156	6.5831	6.7509	6.6947	6.6294	6.5724	6.6677	6.6439	6.6256	6.7134	6.7851	6.667	6.6001	6.6971	6.5729
sp|Q80TV8|CLAP1_MOUSE	N/A	207810000	108	169.23	22	0	15	62.57	17.3	12.7	15	12.7	sp|Q80TV8|CLAP1_MOUSE	N/A	1	0.971469	0.461281	0.999003	0.212507	6.9506	6.9502	6.7266	6.8306	7.0667	6.8124	6.8068	6.8122	6.9043	6.851	6.7259	6.7058	6.8615	6.8327	6.8288	6.9605	6.1959	6.9756	6.8502	6.868	6.8718	6.8568	6.8645	6.8994
sp|Q80TY0|FNBP1_MOUSE	N/A	39856000	49	71.343	7	0	7	55.634	12.3	12.3	7	12.3	sp|Q80TY0|FNBP1_MOUSE	N/A	1	2.80585	0.0481074	0.999003	0.438013	6.2681	6.1908	6.2372	6.3178	6.0935	6.1208	6.2421	5.9644	6.1526	6.2743	6.2686	6.2847	5.9702	6.2197	6.2988	6.2701	6.2232	6.2378	6.4161	6.1083	6.2213	6.303	6.2762	6.44
sp|Q80TZ3|AUXI_MOUSE	N/A	1843800000	559	102.3	26	0	26	153.2	38.7	38.7	24	36.6	sp|Q80TZ3|AUXI_MOUSE	N/A	1	1.64313	0.199458	0.999003	0.313388	7.8167	7.7895	7.7726	7.8443	7.6724	7.7731	7.7875	7.7331	7.8395	7.8054	7.8121	7.7574	7.8003	7.8008	7.79	7.7184	7.766	7.803	7.753	7.7917	7.7905	7.8226	7.7246	7.7924
sp|Q80U23|SNPH_MOUSE;sp|Q8BHS8|SYBU_MOUSE	N/A	601460000	244	53.752	12	0	12	69.032	40.2	40.2	12	40.2	sp|Q80U23|SNPH_MOUSE	N/A	1	3.04096	0.0366681	0.999003	0.457909	7.247	7.3176	7.3612	7.3137	7.2573	7.3708	7.3023	7.3137	7.2989	7.348	7.3815	7.2374	7.2664	7.3422	7.3402	7.3078	7.3271	7.3069	7.3919	7.1779	7.3367	7.3815	7.2528	7.2916
sp|Q80U28|MADD_MOUSE	N/A	948420000	436	175.18	35	0	35	169.97	30.2	30.2	35	30.2	sp|Q80U28|MADD_MOUSE	N/A	1	1.21112	0.343754	0.999003	0.251733	7.5479	7.4729	7.4178	7.5196	7.5008	7.4727	7.5098	7.4298	7.55	7.497	7.4736	7.4782	7.4928	7.5352	7.4254	7.5604	7.5144	7.5361	7.6006	7.4478	7.5768	7.5162	7.4997	7.5402
sp|Q80U40|RIMB2_MOUSE	N/A	140000000	80	118.34	8	0	8	11.293	10.1	10.1	8	10.1	sp|Q80U40|RIMB2_MOUSE	N/A	1	0.447477	0.809546	0.999003	0.110557	6.6286	6.6038	6.6685	6.6749	6.6215	6.6006	6.6575	6.6622	6.6658	6.6379	6.6636	6.6311	6.6073	6.7144	6.5627	6.7188	6.6653	6.7564	6.7922	6.6971	6.7014	6.7266	6.6689	6.7377
sp|Q80U56|AVL9_MOUSE	N/A	136380000	85	72.185	9	0	9	52.803	18.2	18.2	9	18.2	sp|Q80U56|AVL9_MOUSE	N/A	1	0.834912	0.541899	0.999003	0.188259	6.2126	6.628	6.6509	6.7155	6.7349	6.7073	6.6719	6.1753	6.6987	6.6658	6.6288	6.7236	6.7393	6.6588	6.6596	6.6705	6.689	6.6681	6.6687	6.6602	6.7589	6.6512	6.7057	6.7393
sp|Q80U63|MFN2_MOUSE	N/A	384940000	230	86.187	24	0	24	96.83	37.6	37.6	23	36.7	sp|Q80U63|MFN2_MOUSE	N/A	1	1.24101	0.33116	0.999003	0.256354	7.2508	7.0774	7.0518	7.1136	7.0581	7.0752	7.1641	7.0466	7.0306	7.1163	7.1137	7.1016	7.096	7.0784	7.0202	7.1511	7.1175	7.1134	7.116	6.9908	7.0753	7.1483	7.032	7.1026
sp|Q80U95|UBE3C_MOUSE	N/A	39930000	42	123.97	4	0	4	26.097	4.6	4.6	4	4.6	sp|Q80U95|UBE3C_MOUSE	N/A	1	0.869607	0.520493	0.999003	0.19456	5.8994	6.3727	6.2825	6.1044	6.3142	6.4563	6.4143	6.2923	6.0517	6.3119	6.4464	6.3134	6.2851	6.3215	6.1147	6.3886	5.9694	6.376	6.5358	6.1785	5.8145	6.3399	6.3338	6.4512
sp|Q80UG2|PLXA4_MOUSE	N/A	894450000	359	212.56	38	0	38	94.575	24.9	24.9	28	18.4	sp|Q80UG2|PLXA4_MOUSE	N/A	1	1.01271	0.438888	0.999003	0.219548	7.5618	7.4084	7.4634	7.4971	7.4293	7.4338	7.4411	7.4422	7.5686	7.4861	7.4794	7.5148	7.4471	7.4518	7.4787	7.5004	7.5044	7.4909	7.4224	7.5071	7.4899	7.475	7.4079	7.5198
sp|Q80UG5|SEPT9_MOUSE	N/A	1304600000	441	65.574	15	0	15	124.1	31.4	31.4	15	31.4	sp|Q80UG5|SEPT9_MOUSE	N/A	1	0.391403	0.848231	0.999003	0.0980614	7.5941	7.5954	7.5748	7.616	7.5935	7.615	7.5605	7.5409	7.6455	7.6326	7.6493	7.6027	7.6233	7.5859	7.6465	7.6193	7.6153	7.5569	7.6538	7.7203	7.6192	7.6244	7.6394	7.6072
sp|Q80UJ7|RB3GP_MOUSE	N/A	271510000	210	110.2	17	0	17	56.921	20.5	20.5	17	20.5	sp|Q80UJ7|RB3GP_MOUSE	N/A	1	0.969898	0.462153	0.999003	0.212236	7.0662	6.9325	6.9697	6.967	6.9677	6.9253	6.9158	6.9061	6.9878	6.9181	6.8651	6.9377	6.9128	6.9797	6.906	7.03	7.0229	6.9603	7.148	6.8439	7.0099	6.9621	6.9295	7.0342
sp|Q80UM3|NAA15_MOUSE;sp|Q9DBB4|NAA16_MOUSE	N/A	54324000	50	100.96	8	0	8	11.979	9.7	9.7	8	9.7	sp|Q80UM3|NAA15_MOUSE	N/A	1	1.44982	0.254661	0.999003	0.287103	6.3769	6.0197	6.3513	6.4191	6.0592	6.3837	6.3652	6.3507	6.0728	6.114	6.1811	6.4588	6.3716	6.621	6.393	6.4872	5.6519	6.4417	6.117	6.4272	6.3527	6.2723	6.423	6.4292
sp|Q80UM7|MOGS_MOUSE	N/A	137000000	64	91.83	6	0	6	9.6787	9.7	9.7	6	9.7	sp|Q80UM7|MOGS_MOUSE	N/A	1	1.52985	0.230164	0.999003	0.298225	6.7735	6.6097	6.3268	6.6621	6.7635	6.6364	6.6805	6.1029	6.8007	6.6698	5.8413	6.7083	6.6157	6.7615	6.6555	6.8338	6.7016	6.6296	6.1319	6.7768	6.2625	6.7075	6.704	6.6837
sp|Q80UP3|DGKZ_MOUSE	N/A	186300000	133	104.03	12	0	12	66.44	20.5	20.5	12	20.5	sp|Q80UP3|DGKZ_MOUSE	N/A	1	1.49493	0.24055	0.999003	0.293416	6.8377	6.8048	6.8003	6.7772	6.9096	6.6792	6.7643	6.7988	6.8061	6.7817	6.796	6.752	6.7629	6.8239	6.7312	6.7891	6.7554	6.7713	6.7773	6.8204	6.6619	6.8166	6.8643	6.7506
sp|Q80UU9|PGRC2_MOUSE	N/A	124160000	74	23.334	5	0	4	42.631	33.2	29	4	29	sp|Q80UU9|PGRC2_MOUSE	N/A	1	0.568533	0.723096	0.999003	0.136387	6.7053	6.6209	6.6444	6.7172	6.5917	6.6684	6.6392	6.1221	6.6738	6.6801	6.617	6.6189	6.6388	6.6872	6.4797	6.0701	6.5805	6.7785	6.0627	6.7594	6.5848	6.6357	6.6614	6.5051
sp|Q80UW2|FBX2_MOUSE	N/A	663330000	190	33.676	12	0	12	93.529	53.2	53.2	12	53.2	sp|Q80UW2|FBX2_MOUSE	N/A	1	1.59393	0.212254	0.999003	0.306883	7.3649	7.3658	7.4138	7.163	7.4899	7.2832	7.4115	7.4215	7.278	7.3222	7.2992	7.3191	7.3027	7.3709	7.3691	7.2168	7.29	7.3659	7.3058	7.3157	7.3614	7.2727	7.3621	7.2651
sp|Q80V42|CBPM_MOUSE	N/A	65431000	49	50.555	6	0	6	10.012	19.4	19.4	6	19.4	sp|Q80V42|CBPM_MOUSE	N/A	1	0.513092	0.762884	0.999003	0.124746	6.5829	6.1742	6.6112	5.7108	6.2119	6.5849	6.5058	6.5482	6.5774	6.5681	6.5633	6.6413	6.4898	6.3344	6.4215	6.5193	6.0868	6.5718	6.5191	6.5116	6.2179	6.1007	6.3425	6.312
sp|Q80VD1|FA98B_MOUSE	N/A	207890000	146	45.349	9	0	9	75.452	29.6	29.6	8	26.6	sp|Q80VD1|FA98B_MOUSE	N/A	1	1.22786	0.336647	0.999003	0.254328	6.9039	6.7963	6.8324	6.8919	6.7684	6.8027	6.8728	6.8054	6.8415	6.8614	6.9093	6.8249	6.8038	6.9279	6.774	6.7489	6.8387	6.8436	6.8338	6.8664	6.9029	6.7898	6.8076	6.8066
sp|Q80VP0|TCPR1_MOUSE	N/A	171200000	116	130.26	16	0	16	30.653	19.8	19.8	16	19.8	sp|Q80VP0|TCPR1_MOUSE	N/A	1	0.59953	0.700931	0.999003	0.142761	6.8458	6.7446	6.7545	6.7852	6.8221	6.7959	6.8578	6.7088	6.1652	6.7814	6.7862	6.826	6.7107	6.8036	6.7024	6.7764	6.7885	6.7852	6.8279	6.3154	6.7695	6.8171	6.8296	6.8299
sp|Q80VP1|EPN1_MOUSE	N/A	887680000	310	60.211	12	0	12	63.966	29.6	29.6	11	27.5	sp|Q80VP1|EPN1_MOUSE	N/A	1	1.71148	0.182974	0.999003	0.322222	7.4883	7.5047	7.4735	7.4673	7.4451	7.5054	7.5067	7.4522	7.4215	7.4392	7.4573	7.4807	7.5375	7.4732	7.5106	7.346	7.4391	7.4095	7.4612	7.3647	7.4404	7.5098	7.4215	7.4843
sp|Q80VP9|ASPH2_MOUSE	N/A	130670000	89	38.731	4	0	4	112.35	21.9	21.9	4	21.9	sp|Q80VP9|ASPH2_MOUSE	N/A	1	0.340243	0.881779	0.999003	0.0863508	6.6959	6.7279	6.5703	6.6495	6.7613	6.6041	6.6766	6.6682	6.6435	6.6069	6.7047	6.6607	6.555	6.6798	6.5271	6.5821	6.6747	6.5869	6.4368	6.5953	6.7863	6.6296	6.6882	6.7545
sp|Q80W21|GSTM7_MOUSE	N/A	90133000	91	25.709	10	0	5	58.596	48.6	26.1	4	22	sp|Q80W21|GSTM7_MOUSE	N/A	1	0.806282	0.560015	0.999003	0.182985	6.1994	6.5616	6.4849	6.5973	6.6613	6.3744	6.4396	6.4514	6.3825	6.3385	6.3966	6.3854	6.4769	6.5622	6.3909	6.3861	6.3285	6.7518	6.5063	6.313	6.4937	6.4665	6.284	6.7834
sp|Q80W47|WIPI2_MOUSE	N/A	152360000	47	48.477	5	0	5	9.1486	17.1	17.1	5	17.1	sp|Q80W47|WIPI2_MOUSE	N/A	1	1.51065	0.235818	0.999003	0.295589	6.5319	6.812	6.7744	6.7903	6.1739	6.8321	5.893	6.7717	6.9369	6.1055	6.7049	6.0688	6.2774	6.8253	6.8588	6.7123	6.8186	6.2878	6.7207	6.0401	6.4166	6.0445	6.7792	6.0651
sp|Q80WJ7|LYRIC_MOUSE	N/A	182370000	69	63.845	9	0	9	121.76	25.2	25.2	9	25.2	sp|Q80WJ7|LYRIC_MOUSE	N/A	1	0.292016	0.911145	0.999003	0.0750296	6.8943	6.7135	6.6637	6.8106	6.7912	6.6821	6.733	6.7925	6.8293	6.7057	6.6664	6.7917	6.7497	6.8732	6.669	6.8949	6.7924	6.8463	6.932	6.8403	6.8831	6.6567	6.8309	6.2665
sp|Q80WM4|HPLN4_MOUSE	N/A	360600000	182	42.808	9	0	9	64.835	34	34	9	34	sp|Q80WM4|HPLN4_MOUSE	N/A	1	0.293448	0.910312	0.999003	0.0753697	7.1382	6.9938	7.1124	7.1196	7.1449	7.0638	7.1225	7.1011	6.9499	7.0265	7.0919	7.0395	7.0065	7.1044	7.0621	7.1324	7.1039	7.1167	7.0587	7.0468	7.1072	7.1141	7.0905	7.1256
sp|Q80WQ2|VAC14_MOUSE	N/A	74412000	54	88.047	7	0	7	13.63	11.5	11.5	7	11.5	sp|Q80WQ2|VAC14_MOUSE	N/A	1	0.56179	0.727931	0.999003	0.134988	6.1318	6.2791	6.2292	6.5563	6.285	6.5004	6.5285	6.5412	6.5735	6.5449	6.2898	6.6107	6.4767	6.1518	6.062	6.3199	6.3431	6.6389	5.9208	6.5025	6.6434	6.4384	6.5453	5.9532
sp|Q80X50|UBP2L_MOUSE	N/A	74197000	43	116.8	7	0	7	21.402	10	10	7	10	sp|Q80X50|UBP2L_MOUSE	N/A	1	2.5119	0.0681226	0.999003	0.410985	6.1556	5.9521	5.9327	6.5323	6.4339	6.5943	6.505	6.5807	6.6302	6.4723	6.2942	6.596	6.4973	6.1388	6.4874	6.6616	6.2146	6.2054	6.426	6.2986	6.5995	6.5777	6.589	6.583
sp|Q80X80|C2C2L_MOUSE	N/A	187120000	91	76.328	10	0	10	64.143	23.1	23.1	10	23.1	sp|Q80X80|C2C2L_MOUSE	N/A	1	2.75186	0.0512458	0.999003	0.433237	6.6985	6.8086	6.7922	6.79	6.7892	6.7776	6.7818	6.7347	6.8755	6.7773	6.7882	6.8865	6.7867	6.8216	6.7308	6.8333	6.7722	6.7867	6.7709	6.8695	6.6844	6.7996	6.8682	6.8463
sp|Q80XI3|IF4G3_MOUSE	N/A	108640000	75	174.89	18	0	13	17.044	13.4	10.3	13	10.3	sp|Q80XI3|IF4G3_MOUSE	N/A	1	0.943633	0.476914	0.999003	0.207682	6.6164	6.4681	6.5865	6.584	6.4827	6.444	6.6014	6.4573	6.5967	6.4462	6.4448	6.5945	6.5613	6.5652	6.339	6.7523	6.4724	6.5632	6.6634	6.5739	6.5109	6.5939	6.574	6.6082
sp|Q80XI4|PI42B_MOUSE	N/A	1075100000	411	47.318	15	0	15	233.67	41.1	41.1	10	30.5	sp|Q80XI4|PI42B_MOUSE	N/A	1	1.01829	0.43593	0.999003	0.22049	7.515	7.4874	7.5255	7.5519	7.4404	7.4961	7.4783	7.4431	7.4984	7.5595	7.5297	7.5557	7.5386	7.465	7.4934	7.4743	7.5284	7.4218	7.4861	7.5368	7.4828	7.5396	7.4846	7.4774
sp|Q80XN0|BDH_MOUSE	N/A	1581700000	334	38.299	14	0	14	221.53	51	51	14	51	sp|Q80XN0|BDH_MOUSE	N/A	1	0.373936	0.859912	0.999003	0.0940971	7.8176	7.6326	7.6623	7.6843	7.7288	7.7353	7.6776	7.7367	7.6466	7.6677	7.7264	7.7056	7.6587	7.7018	7.6636	7.8254	7.6921	7.6723	7.7018	7.6411	7.6533	7.7099	7.7729	7.6551
sp|Q80Y17|L2GL1_MOUSE	N/A	70589000	49	112.62	8	0	8	12.425	11.9	11.9	8	11.9	sp|Q80Y17|L2GL1_MOUSE	N/A	1	1.07351	0.407541	0.999003	0.229701	6.294	6.4661	6.3125	6.5229	6.5582	6.4984	5.8105	6.493	6.6304	6.0036	6.3158	6.5262	6.5331	6.196	6.132	6.6445	6.3821	6.4836	6.3556	6.3033	6.5191	6.6067	6.4423	6.2126
sp|Q80YA9|CNKR2_MOUSE	N/A	581680000	387	117.39	29	0	29	168.26	41.2	41.2	28	39.2	sp|Q80YA9|CNKR2_MOUSE	N/A	1	0.820817	0.550767	0.999003	0.185671	7.3474	7.2609	7.2418	7.3103	7.2316	7.2419	7.2643	7.2998	7.2835	7.3003	7.3087	7.3011	7.1714	7.2508	7.2727	7.3165	7.3073	7.297	7.3073	7.192	7.3407	7.3602	7.2261	7.3733
sp|Q80YN3|BCAS1_MOUSE	N/A	373960000	170	67.377	8	0	8	136.37	16.1	16.1	8	16.1	sp|Q80YN3|BCAS1_MOUSE	N/A	1	2.17209	0.102964	0.999003	0.376309	7.196	7.027	7.1242	7.0417	7.0079	7.2053	7.1224	7.0664	7.1147	7.1807	7.1136	6.9199	7.0969	6.9538	7.1202	6.934	7.0592	7.1187	6.9946	6.9987	6.8909	7.1777	6.9804	7.0915
sp|Q80YX1|TENA_MOUSE	N/A	306110000	213	231.8	17	0	17	66.175	13	13	17	13	sp|Q80YX1|TENA_MOUSE	N/A	1	1.09892	0.395022	0.999003	0.233867	7.095	7.0761	7.0158	7.0447	7.017	6.9336	6.9629	7.1278	6.9953	7.0501	7.0161	6.9895	7.0399	6.9911	6.998	6.9708	6.9652	7.0432	6.9356	7.0705	7.0405	6.9489	6.9471	7.0132
sp|Q80Z24|NEGR1_MOUSE	N/A	754130000	146	37.9	7	0	7	62.632	29.9	29.9	7	29.9	sp|Q80Z24|NEGR1_MOUSE	N/A	1	0.390983	0.848514	0.999003	0.0979667	7.5203	7.4312	7.4256	7.3517	7.3074	7.3855	7.3085	7.2701	7.4644	7.3383	7.4461	7.5876	7.4745	7.3956	7.3507	7.4269	7.3699	7.4049	7.3667	7.476	7.4239	7.3415	7.3851	7.3245
sp|Q80Z38|SHAN2_MOUSE	N/A	356940000	246	158.97	23	0	22	162	20.7	20.2	22	20.2	sp|Q80Z38|SHAN2_MOUSE	N/A	1	0.839287	0.539166	0.999003	0.189059	6.6985	7.0912	6.9747	7.0158	7.0232	7.0985	7.0988	7.07	7.1094	7.0357	7.0493	7.181	7.1041	7.0785	7.1096	7.0758	7.0957	6.8108	6.9793	6.9799	7.0555	7.1543	7.0791	7.0354
sp|Q80ZJ1|RAP2A_MOUSE	N/A	391840000	73	20.642	8	0	4	28.39	54.6	28.4	3	20.2	sp|Q80ZJ1|RAP2A_MOUSE	N/A	1	0.357765	0.870525	0.999003	0.0903958	6.9382	6.9995	6.9712	6.9978	7.0913	7.0858	7.0655	7.0426	7.0676	7.1004	7.0914	7.1532	7.1295	7.002	7.1064	6.9333	7.0648	6.9336	6.9766	6.9992	6.9734	6.987	7.1198	7.03
sp|Q810U3|NFASC_MOUSE	N/A	4216600000	975	137.97	39	0	39	323.31	39.2	39.2	39	39.2	sp|Q810U3|NFASC_MOUSE	N/A	1	1.79134	0.165463	0.999003	0.332262	8.2357	8.1112	8.1365	8.1368	8.1081	8.1366	8.143	8.1033	8.1674	8.1786	8.1628	8.1233	8.1346	8.156	8.1295	8.1319	8.146	8.1472	8.1546	8.1552	8.1312	8.167	8.1324	8.1608
sp|Q810U4|NRCAM_MOUSE	N/A	824750000	439	138.52	30	0	30	216.2	32.5	32.5	30	32.5	sp|Q810U4|NRCAM_MOUSE	N/A	1	1.56325	0.220647	0.999003	0.302765	7.4607	7.4915	7.4036	7.4452	7.4051	7.4474	7.4035	7.4798	7.3228	7.4722	7.433	7.4331	7.4555	7.3855	7.5259	7.2502	7.3832	7.2968	7.2512	7.5014	7.3545	7.4225	7.3669	7.3628
sp|Q811D0|DLG1_MOUSE	N/A	412290000	227	100.12	25	0	16	48.882	35.8	26	16	26	sp|Q811D0|DLG1_MOUSE	N/A	1	0.671503	0.650203	0.999003	0.157205	7.0396	7.1782	7.0968	7.0485	7.1332	7.1086	7.1271	7.1421	7.2133	7.1829	7.1163	7.1592	7.1716	7.0543	7.2103	7.139	7.1036	7.0472	7.0948	7.1863	7.0737	7.0925	7.1448	7.0798
sp|Q812A2|SRGP3_MOUSE	N/A	943040000	488	124.42	36	0	36	298.92	41.3	41.3	33	38.5	sp|Q812A2|SRGP3_MOUSE	N/A	1	0.655501	0.661364	0.999003	0.154036	7.5506	7.48	7.4888	7.5476	7.4944	7.4699	7.4743	7.4579	7.485	7.4749	7.5004	7.5264	7.5041	7.464	7.5107	7.4555	7.4545	7.5009	7.5343	7.5076	7.4901	7.5271	7.462	7.536
sp|Q8BFP9|PDK1_MOUSE	N/A	99243000	52	48.994	7	0	6	12.241	20.3	17.7	6	17.7	sp|Q8BFP9|PDK1_MOUSE	N/A	1	1.42918	0.261384	0.999003	0.284178	6.7357	6.3778	6.6852	6.552	6.0009	6.6159	5.8546	6.0243	6.5925	6.6154	6.6202	6.286	6.7149	6.7153	6.3694	6.3561	6.0964	6.6741	6.6441	6.7151	6.666	6.5317	6.3416	6.7252
sp|Q8BFQ8|GALD1_MOUSE	N/A	181190000	44	23.277	4	0	4	13.946	30.5	30.5	4	30.5	sp|Q8BFQ8|GALD1_MOUSE	N/A	1	0.624202	0.683401	0.999003	0.147768	6.8591	6.3127	6.1546	6.9154	6.6702	6.1789	6.5158	6.8667	6.8294	6.8106	6.8853	6.1296	6.2625	6.8088	6.7905	6.9882	6.9274	6.9167	6.996	6.9029	6.9585	6.9761	6.8616	6.8587
sp|Q8BFR5|EFTU_MOUSE	N/A	3778900000	757	49.508	25	0	25	212.18	64.6	64.6	25	64.6	sp|Q8BFR5|EFTU_MOUSE	N/A	1	0.794425	0.567633	0.999003	0.18078	8.0802	8.0524	8.0741	8.0681	8.0147	8.0877	8.0209	8.0839	8.0778	8.1327	8.1345	8.0911	8.0524	8.0596	8.167	8.1014	8.1439	8.0955	8.0795	8.0456	8.1243	8.1185	8.102	8.0747
sp|Q8BFT9|SVOP_MOUSE	N/A	76596000	72	60.768	6	0	6	19.922	16.2	16.2	6	16.2	sp|Q8BFT9|SVOP_MOUSE	N/A	1	0.536042	0.746415	0.999003	0.129603	6.5445	6.4558	6.3778	6.4871	6.4755	6.3986	6.5154	6.1205	6.4547	6.4783	6.3831	6.3302	6.3998	6.5448	6.3998	6.4005	6.3589	6.4924	6.0831	6.3602	6.1673	6.2668	6.4356	6.4363
sp|Q8BFY6|PEF1_MOUSE	N/A	210210000	77	29.227	5	0	5	33.908	21.1	21.1	5	21.1	sp|Q8BFY6|PEF1_MOUSE	N/A	1	0.415856	0.831554	0.999003	0.103553	6.7469	6.8408	6.8228	6.8927	6.9139	6.842	6.8736	6.8015	6.911	6.8435	6.8417	6.837	6.7952	6.8765	6.9078	6.9716	6.8117	6.6784	6.5062	6.7606	6.8786	6.7358	6.894	6.6777
sp|Q8BFZ3|ACTBL_MOUSE	N/A	35619000000	136	42.004	10	0	2	25.713	32.4	8	2	8	sp|Q8BFZ3|ACTBL_MOUSE	N/A	1	0.77371	0.581101	0.999003	0.1769	9.3755	8.8777	8.8266	9.1238	8.9194	9.006	9.0661	8.9543	8.8343	9.2208	9.2164	9.2857	9.0949	8.8751	9.1831	9.0219	9.1922	8.6952	8.9123	9.1657	8.8662	9.2864	8.9612	8.9364
sp|Q8BFZ9|ERLN2_MOUSE;sp|Q91X78|ERLN1_MOUSE	N/A	400860000	168	37.872	10	0	10	105.69	36.2	36.2	10	36.2	sp|Q8BFZ9|ERLN2_MOUSE	N/A	1	1.36201	0.284492	0.999003	0.274488	7.1807	7.0988	7.1082	7.1795	7.0834	7.1673	7.1211	7.1417	7.1439	7.1565	7.1147	7.1202	7.1567	7.1535	7.1401	7.0589	7.1082	7.182	7.094	7.2072	7.1133	7.1062	7.0549	7.0846
sp|Q8BG05|ROA3_MOUSE	N/A	3458500000	444	39.652	14	0	14	93.201	39.6	39.6	14	39.6	sp|Q8BG05|ROA3_MOUSE	N/A	1	0.377825	0.85733	0.999003	0.0949828	7.797	8.0117	7.9615	8.0064	7.9847	8.0757	7.9706	8.0889	8.0033	8.1315	8.0728	8.0769	8.0061	8.0015	8.1649	8.0466	8.088	7.9961	7.9096	8.1071	8.0717	8.0445	8.1143	7.8816
sp|Q8BG32|PSD11_MOUSE	N/A	1499500000	403	47.436	20	0	20	130.27	57.3	57.3	20	57.3	sp|Q8BG32|PSD11_MOUSE	N/A	1	0.290732	0.911891	0.999003	0.0747241	7.8321	7.6665	7.6877	7.7105	7.7003	7.7057	7.6529	7.6677	7.7233	7.6548	7.6865	7.7081	7.7169	7.6884	7.6968	7.7212	7.7039	7.6642	7.782	7.7619	7.6813	7.7225	7.6486	7.7134
sp|Q8BG39|SV2B_MOUSE	N/A	4241000000	574	77.456	16	0	15	238.64	27.5	26.4	14	25	sp|Q8BG39|SV2B_MOUSE	N/A	1	1.1001	0.394448	0.999003	0.234059	8.2291	8.0915	8.0485	8.1641	8.0262	8.1734	8.1097	8.0391	8.0689	8.1625	8.1427	8.1086	8.1427	8.0909	8.1587	8.0668	8.1031	8.0625	8.1866	8.1429	8.1243	8.1781	8.0938	8.1373
sp|Q8BG51|MIRO1_MOUSE	N/A	554980000	276	72.241	13	0	13	93.082	27.6	27.6	12	25.8	sp|Q8BG51|MIRO1_MOUSE	N/A	1	0.988489	0.451928	0.999003	0.215428	7.363	7.2126	7.188	7.2973	7.266	7.2227	7.2212	7.2223	7.3271	7.2367	7.2244	7.2715	7.2882	7.2729	7.2667	7.2847	7.3449	7.2965	7.1612	7.2751	7.2432	7.2348	7.2374	7.328
sp|Q8BG73|SH3L2_MOUSE	N/A	235540000	69	12.255	5	0	5	14.585	56.1	56.1	5	56.1	sp|Q8BG73|SH3L2_MOUSE	N/A	1	1.72573	0.179715	0.999003	0.324036	6.851	6.9357	6.8886	6.8787	6.852	6.9035	6.9305	6.8916	6.9224	6.8594	6.9311	6.7961	6.974	6.9683	6.9433	6.8243	6.8918	6.8315	6.9435	6.9232	6.8986	6.8444	6.9132	6.8327
sp|Q8BGB7|ENOPH_MOUSE	N/A	288460000	90	28.6	3	0	3	29.669	18.3	18.3	3	18.3	sp|Q8BGB7|ENOPH_MOUSE	N/A	1	1.01459	0.437889	0.999003	0.219865	6.3273	7.0422	7.0237	5.9476	7.0629	6.9652	7.0291	7.0621	7.0056	6.9159	6.9242	6.9029	7.0263	6.9972	6.9668	6.9161	6.9166	7.0746	7.0103	6.9708	6.9866	7.0513	7.0149	7.0874
sp|Q8BGD5|CPT1C_MOUSE	N/A	143280000	71	90.029	6	0	6	23.702	12.4	12.4	6	12.4	sp|Q8BGD5|CPT1C_MOUSE	N/A	1	0.316723	0.896421	0.999003	0.0808643	6.3025	6.7349	6.8151	6.8048	6.809	6.7811	6.2989	6.724	6.7025	6.661	6.7139	6.1758	6.6901	6.74	6.5992	5.8621	6.701	6.8468	6.1469	6.7908	6.8658	6.7558	6.7658	6.7525
[truncated: 966 more rows]

## Sheet: Supplementary Table S3
Gene_ID	p-value	q-value	Difference	Fold change	R²-statistic	Correlation (%)	Se	Se+MeHg LD	Ctr	Se+MeHg HD	Ctr	MeHg LD	MeHg HD	Se	Se+MeHg LD	Se+MeHg HD	Ctr	MeHg LD	MeHg HD	MeHg LD	Se	Se+MeHg LD	Se+MeHg HD	Ctr	MeHg LD	MeHg HD	Se	Se+MeHg LD	Se+MeHg HD	MeHg HD	Se	Se+MeHg LD	Se+MeHg HD	Ctr	MeHg LD	MeHg HD
[truncated: 21,412 more rows]

[truncated: 6 more sheets: Supplementary Table S4, Supplementary Table S5, Supplementary Table S6, Supplementary Table S7, Supplementary Table S8, Supplementary Table S9]
